# Supplementary material for: Growth deficiency in a mouse model of Kabuki syndrome 2 bears mechanistic similarities to Kabuki syndrome 1
Source: PLoS Genet. 2024 Jun 10;20(6):e1011310. doi: 10.1371/journal.pgen.1011310 (PMC11192384; doi:10.1371/journal.pgen.1011310)
Supplement: S1 Appendix — The 736 differentially expressed genes at the 10% false-discovery rate (FDR) level between Kdm6a-/- and Kdm6a+/+ after 14 days of differentiation towards chondrocytes. (XLSX) [file pgen.1011310.s012.xlsx]

## Sheet: S1_Appendix
S1 Appendix. KS2 differentially expressed genes, Day 14
	ensembl_gene_id	baseMean	log2FoldChange	lfcSE	stat	pvalue	padj	mgi_symbol	mgi_description	Implicated in cartilage development by MGI?
217	ENSMUSG00000025665	120.24	6.17026	1.05771	5.83363	5.42351e-09	2.77864e-06	Rps6ka6	ribosomal protein S6 kinase polypeptide 6	no
650	ENSMUSG00000059327	196.129	3.36698	0.634368	5.30761	1.11071e-07	3.2993e-05	Eda	ectodysplasin-A	no
431	ENSMUSG00000035916	78.1944	3.2875	0.912127	3.60421	0.000313102	0.0137221	Ptprq	protein tyrosine phosphatase, receptor type, Q	no
331	ENSMUSG00000031209	72.7369	3.00561	0.738336	4.07079	4.68547e-05	0.00346026	Heph	hephaestin	no
66	ENSMUSG00000016995	960.481	2.8958	0.927734	3.12137	0.00180015	0.0504893	Matn4	matrilin 4	no
67	ENSMUSG00000017007	49.8463	2.84322	0.82835	3.43239	0.000598291	0.0219106	Rbpjl	recombination signal binding protein for immunoglobulin kappa J region-like	no
651	ENSMUSG00000059900	29.7147	2.69258	0.81258	3.31362	0.00092098	0.0310094	Tmem40	transmembrane protein 40	no
395	ENSMUSG00000033849	447.778	2.68286	0.663815	4.04157	5.30943e-05	0.00380721	B3galt2	UDP-Gal:betaGlcNAc beta 1,3-galactosyltransferase, polypeptide 2	no
559	ENSMUSG00000044550	299.822	2.5978	0.866808	2.99697	0.00272674	0.0648547	Tceal3	transcription elongation factor A (SII)-like 3	no
215	ENSMUSG00000025610	255.312	2.59746	0.674267	3.85226	0.00011703	0.00689139	Map3k7cl	Map3k7 C-terminal like	no
544	ENSMUSG00000042845	43.5239	2.5771	0.852048	3.02459	0.00248967	0.061483	Wfdc12	WAP four-disulfide core domain 12	no
520	ENSMUSG00000041653	22.2663	2.56891	0.695196	3.69523	0.00021969	0.0105633	Pnpla3	patatin-like phospholipase domain containing 3	no
243	ENSMUSG00000027016	630.168	2.56087	0.504725	5.07379	3.89963e-07	8.65602e-05	Zfp385b	zinc finger protein 385B	no
493	ENSMUSG00000039462	9154.13	2.45107	0.787265	3.11339	0.0018495	0.0515046	Col10a1	collagen, type X, alpha 1	yes
588	ENSMUSG00000049112	211.951	2.35823	0.825005	2.85844	0.00425725	0.0868533	Oxtr	oxytocin receptor	no
709	ENSMUSG00000075324	46.6467	2.35055	0.841626	2.79287	0.0052243	0.0966015	Fign	fidgetin	no
541	ENSMUSG00000042793	327.702	2.03472	0.710441	2.86403	0.00418295	0.0862627	Lgr6	leucine-rich repeat-containing G protein-coupled receptor 6	no
713	ENSMUSG00000078880	139.196	2.03405	0.519188	3.91774	8.93813e-05	0.0056092	Gm14308	predicted gene 14308	no
673	ENSMUSG00000064329	707.016	1.96465	0.692824	2.83572	0.00457225	0.0905462	Scn1a	sodium channel, voltage-gated, type I, alpha	no
95	ENSMUSG00000020303	4893.28	1.92915	0.507525	3.8011	0.000144055	0.00789175	Stc2	stanniocalcin 2	no
223	ENSMUSG00000026475	624.717	1.9019	0.437008	4.35208	1.3485e-05	0.00129651	Rgs16	regulator of G-protein signaling 16	no
415	ENSMUSG00000035112	5218.9	1.89908	0.524699	3.61937	0.000295319	0.0132024	Wnk4	WNK lysine deficient protein kinase 4	no
338	ENSMUSG00000031385	765.692	1.89741	0.40548	4.67942	2.87692e-06	0.000409104	Plxnb3	plexin B3	no
189	ENSMUSG00000024176	431.788	1.81634	0.62598	2.90159	0.00371271	0.0794597	Sox8	SRY (sex determining region Y)-box 8	no
203	ENSMUSG00000024868	327.101	1.81088	0.600321	3.01652	0.00255695	0.0622821	Dkk1	dickkopf WNT signaling pathway inhibitor 1	no
371	ENSMUSG00000032373	968.505	1.79899	0.613231	2.93363	0.00335025	0.0742666	Car12	carbonic anhydrase 12	no
542	ENSMUSG00000042807	771.519	1.78543	0.418027	4.27108	1.94525e-05	0.0017361	Hecw2	HECT, C2 and WW domain containing E3 ubiquitin protein ligase 2	no
279	ENSMUSG00000028289	57.5562	1.77216	0.637738	2.77882	0.00545567	0.0995715	Epha7	Eph receptor A7	no
730	ENSMUSG00000096904	86.0846	1.76668	0.589133	2.99878	0.00271062	0.0648172	Lamtor3-ps	late endosomal/lysosomal adaptor, MAPK and MTOR activator 3, pseudogene	no
306	ENSMUSG00000029334	7809.26	1.73581	0.489442	3.54651	0.000390371	0.0159575	Prkg2	protein kinase, cGMP-dependent, type II	yes
686	ENSMUSG00000070644	27.6692	1.66999	0.479154	3.48528	0.000491613	0.019055	Etnk2	ethanolamine kinase 2	no
179	ENSMUSG00000023927	499.791	1.66873	0.586137	2.84699	0.00441343	0.08858	Satb1	special AT-rich sequence binding protein 1	no
615	ENSMUSG00000053062	1106.57	1.66468	0.549822	3.02767	0.00246448	0.0612994	Jam2	junction adhesion molecule 2	no
583	ENSMUSG00000048442	1443.87	1.66282	0.568061	2.92718	0.00342053	0.0752011	Smim5	small integral membrane protein 5	no
551	ENSMUSG00000043795	131.469	1.63353	0.580865	2.81224	0.00491979	0.0935562	Prr33	proline rich 33	no
92	ENSMUSG00000020121	446.35	1.5755	0.478503	3.29256	0.000992793	0.0324809	Srgap1	SLIT-ROBO Rho GTPase activating protein 1	no
405	ENSMUSG00000034612	6646.3	1.57508	0.325123	4.84456	1.26895e-06	0.000217462	Chst11	carbohydrate sulfotransferase 11	yes
661	ENSMUSG00000062098	4612.97	1.56953	0.376939	4.1639	3.12862e-05	0.00250421	Btbd3	BTB (POZ) domain containing 3	no
545	ENSMUSG00000042942	557.682	1.56408	0.50393	3.10376	0.00191079	0.0523351	Greb1l	growth regulation by estrogen in breast cancer-like	no
380	ENSMUSG00000032827	209.662	1.52112	0.427548	3.55777	0.00037402	0.0154784	Ppp1r9a	protein phosphatase 1, regulatory subunit 9A	no
325	ENSMUSG00000030657	8950.15	1.51475	0.407804	3.7144	0.000203687	0.0101949	Xylt1	xylosyltransferase 1	no
305	ENSMUSG00000029330	614.29	1.47302	0.443389	3.32219	0.000893145	0.0303012	Cds1	CDP-diacylglycerol synthase 1	no
117	ENSMUSG00000021182	1397.84	1.44433	0.365581	3.95078	7.78977e-05	0.00509538	Ccdc88c	coiled-coil domain containing 88C	no
501	ENSMUSG00000040118	1790.51	1.41531	0.431462	3.28027	0.00103707	0.0335655	Cacna2d1	calcium channel, voltage-dependent, alpha2/delta subunit 1	no
455	ENSMUSG00000037621	1325.9	1.41102	0.359769	3.92203	8.78076e-05	0.00553644	Atoh8	atonal bHLH transcription factor 8	no
341	ENSMUSG00000031480	29.8751	1.38283	0.454765	3.04076	0.0023598	0.0594039	Thsd1	thrombospondin, type I, domain 1	no
519	ENSMUSG00000041649	206.187	1.3692	0.362326	3.77891	0.000157514	0.00835512	Klf8	Kruppel-like factor 8	no
132	ENSMUSG00000021703	4581.53	1.36692	0.465901	2.93393	0.00334702	0.0742666	Serinc5	serine incorporator 5	no
608	ENSMUSG00000051910	5229.48	1.3102	0.45477	2.88101	0.00396403	0.0830521	Sox6	SRY (sex determining region Y)-box 6	yes
59	ENSMUSG00000015312	5086.65	1.2827	0.25172	5.09573	3.47406e-07	7.87081e-05	Gadd45b	growth arrest and DNA-damage-inducible 45 beta	no
83	ENSMUSG00000019775	250.499	1.27707	0.336865	3.79105	0.00015001	0.008162	Rgs17	regulator of G-protein signaling 17	no
161	ENSMUSG00000022656	2337.47	1.24789	0.258403	4.82925	1.3705e-06	0.000230943	Nectin3	nectin cell adhesion molecule 3	no
36	ENSMUSG00000005583	12384.5	1.2463	0.446823	2.78924	0.00528317	0.097273	Mef2c	myocyte enhancer factor 2C	yes
382	ENSMUSG00000032911	28230.7	1.23218	0.294437	4.18487	2.85334e-05	0.00233991	Cspg4	chondroitin sulfate proteoglycan 4	no
275	ENSMUSG00000028039	198.169	1.22756	0.407037	3.01584	0.00256266	0.0622821	Efna3	ephrin A3	no
549	ENSMUSG00000043687	812.182	1.15587	0.349187	3.31018	0.000932354	0.0312658	1190005I06Rik	RIKEN cDNA 1190005I06 gene	no
420	ENSMUSG00000035439	2120.78	1.15573	0.209435	5.51832	3.42257e-08	1.38635e-05	Haus8	4HAUS augmin-like complex, subunit 8	no
262	ENSMUSG00000027669	4170.57	1.14815	0.27317	4.20308	2.63312e-05	0.00221364	Gnb4	guanine nucleotide binding protein (G protein), beta 4	no
267	ENSMUSG00000027834	188.431	1.14584	0.404612	2.83194	0.00462662	0.0911517	Serpini1	serine (or cysteine) peptidase inhibitor, clade I, member 1	no
198	ENSMUSG00000024642	274.914	1.11969	0.37335	2.99905	0.00270826	0.0648172	Tle4	transducin-like enhancer of split 4	no
706	ENSMUSG00000074771	45.6306	1.11055	0.397919	2.7909	0.00525623	0.0970443	Ankef1	ankyrin repeat and EF-hand domain containing 1	no
22	ENSMUSG00000003032	12929.6	1.09699	0.369328	2.97024	0.00297567	0.0686652	Klf4	Kruppel-like factor 4 (gut)	no
277	ENSMUSG00000028121	2397.28	1.09244	0.30244	3.6121	0.000303724	0.0133989	Bcar3	breast cancer anti-estrogen resistance 3	no
571	ENSMUSG00000047446	260.863	1.09018	0.310766	3.50805	0.000451399	0.0180654	Arl4a	ADP-ribosylation factor-like 4A	no
539	ENSMUSG00000042745	2838.8	1.0852	0.35703	3.03951	0.0023696	0.0594267	Id1	inhibitor of DNA binding 1, HLH protein	no
348	ENSMUSG00000031737	3506.89	1.08505	0.359292	3.01996	0.00252808	0.0621192	Irx5	Iroquois homeobox 5	no
587	ENSMUSG00000048895	128.006	1.07533	0.380023	2.82966	0.00465979	0.0911969	Cdk5r1	cyclin-dependent kinase 5, regulatory subunit 1 (p35)	no
244	ENSMUSG00000027030	3096.56	1.06341	0.232074	4.58221	4.60082e-06	0.000574758	Stk39	serine/threonine kinase 39	no
600	ENSMUSG00000050549	188.72	1.04121	0.344978	3.01819	0.0025429	0.0622544	Fam241a	family with sequence similarity 241, member A	no
440	ENSMUSG00000036764	215.202	1.02411	0.36452	2.80947	0.00496232	0.0935562	Dnajc12	DnaJ heat shock protein family (Hsp40) member C12	no
718	ENSMUSG00000079297	324.543	1.0231	0.284723	3.59333	0.000326473	0.0141399	Gm2223	predicted pseudogene 2223	no
355	ENSMUSG00000031930	28507.3	1.01873	0.283906	3.58828	0.000332872	0.0142686	Wwp2	WW domain containing E3 ubiquitin protein ligase 2	no
510	ENSMUSG00000040857	4388.93	1.00431	0.183402	5.47597	4.35121e-08	1.66179e-05	Erf	Ets2 repressor factor	no
665	ENSMUSG00000063415	1334.32	0.999645	0.328674	3.04145	0.00235444	0.0593807	Cyp26b1	cytochrome P450, family 26, subfamily b, polypeptide 1	no
711	ENSMUSG00000078768	174.714	0.987603	0.349901	2.82252	0.00476481	0.0920448	Zfp566	zinc finger protein 566	no
535	ENSMUSG00000042498	278.599	0.983182	0.335859	2.92736	0.0034185	0.0752011	Radx	RPA1 related single stranded DNA binding protein, X-linked	no
638	ENSMUSG00000057963	483.03	0.978718	0.347272	2.8183	0.00482787	0.0927674	Itpk1	inositol 1,3,4-triphosphate 5/6 kinase	no
596	ENSMUSG00000050192	1247.88	0.972127	0.253706	3.83171	0.000127255	0.00726931	Eif5a2	eukaryotic translation initiation factor 5A2	no
454	ENSMUSG00000037408	1881.49	0.956449	0.268903	3.55685	0.000375327	0.0154846	Cnnm4	cyclin M4	no
553	ENSMUSG00000044026	1131.36	0.953862	0.223769	4.26271	2.0196e-05	0.00177605	Slc35g1	solute carrier family 35, member G1	no
406	ENSMUSG00000034613	2155.28	0.95094	0.285151	3.33486	0.000853421	0.0292505	Ppm1h	protein phosphatase 1H (PP2C domain containing)	no
570	ENSMUSG00000047420	8411.25	0.938427	0.303444	3.09258	0.00198422	0.0535821	Fam180a	family with sequence similarity 180, member A	no
264	ENSMUSG00000027777	1419.45	0.902413	0.300175	3.00629	0.00264457	0.0636936	Schip1	schwannomin interacting protein 1	no
555	ENSMUSG00000044080	691.538	0.894949	0.250298	3.57553	0.000349513	0.0147846	S100a1	S100 calcium binding protein A1	no
270	ENSMUSG00000028010	1501.99	0.891683	0.298818	2.98404	0.00284473	0.0668287	Gar1	GAR1 ribonucleoprotein	no
57	ENSMUSG00000014158	8362.27	0.889513	0.302123	2.94421	0.00323784	0.0724961	Trpv4	transient receptor potential cation channel, subfamily V, member 4	yes
164	ENSMUSG00000022864	1570.92	0.887942	0.283896	3.1277	0.00176182	0.0496841	D16Ertd472e	DNA segment, Chr 16, ERATO Doi 472, expressed	no
177	ENSMUSG00000023915	401.83	0.880398	0.309742	2.84236	0.00447813	0.0893419	Tnfrsf21	tumor necrosis factor receptor superfamily, member 21	no
128	ENSMUSG00000021466	5021.76	0.876526	0.287228	3.05167	0.00227571	0.0588399	Ptch1	patched 1	no
572	ENSMUSG00000047557	3328.57	0.865154	0.274443	3.1524	0.00161936	0.0467517	Lxn	latexin	no
12	ENSMUSG00000001419	4466.61	0.852447	0.230992	3.69037	0.000223925	0.010652	Mef2d	myocyte enhancer factor 2D	yes
505	ENSMUSG00000040389	1137.94	0.848596	0.202503	4.19054	2.78289e-05	0.00229623	Wdr47	WD repeat domain 47	no
180	ENSMUSG00000023942	20114.5	0.845613	0.277716	3.04489	0.00232768	0.0591675	Slc29a1	solute carrier family 29 (nucleoside transporters), member 1	no
473	ENSMUSG00000038679	13913.8	0.843583	0.270336	3.12049	0.00180548	0.0504893	Trps1	transcriptional repressor GATA binding 1	yes
429	ENSMUSG00000035835	419.729	0.8346	0.225487	3.70132	0.000214477	0.0104251	Plppr3	phospholipid phosphatase related 3	no
154	ENSMUSG00000022346	7595.84	0.831278	0.244576	3.39886	0.000676682	0.0242499	Myc	myelocytomatosis oncogene	no
703	ENSMUSG00000074259	1390.57	0.830038	0.258595	3.2098	0.00132828	0.0401698	Gramd2	GRAM domain containing 2	no
407	ENSMUSG00000034620	2526.19	0.827135	0.203397	4.06661	4.77018e-05	0.00348432	Rxylt1	ribitol xylosyltransferase 1	no
692	ENSMUSG00000071722	536.542	0.791625	0.212251	3.72966	0.00019174	0.00970828	Spin4	spindlin family, member 4	no
514	ENSMUSG00000041263	489.29	0.778883	0.252612	3.08332	0.00204706	0.0549459	Rusc1	RUN and SH3 domain containing 1	no
662	ENSMUSG00000062232	2735.5	0.772486	0.27024	2.85852	0.00425623	0.0868533	Rapgef2	Rap guanine nucleotide exchange factor (GEF) 2	no
736	ENSMUSG00000111594	133.357	0.771653	0.261723	2.94836	0.00319463	0.0716486	Gm3365	predicted gene 3365	no
567	ENSMUSG00000046722	4099.97	0.764765	0.199576	3.83194	0.000127135	0.00726931	Cdc42se1	CDC42 small effector 1	no
249	ENSMUSG00000027122	7227.45	0.759913	0.238569	3.1853	0.00144606	0.0428592	Arl14ep	ADP-ribosylation factor-like 14 effector protein	no
301	ENSMUSG00000029178	7161.49	0.755743	0.240676	3.14008	0.00168903	0.0482421	Klf3	Kruppel-like factor 3 (basic)	no
708	ENSMUSG00000075000	4172.77	0.751659	0.257858	2.91501	0.00355673	0.0774312	Nrbf2	nuclear receptor binding factor 2	no
459	ENSMUSG00000038170	6123.77	0.750035	0.209655	3.57748	0.000346926	0.0147687	Pde4dip	phosphodiesterase 4D interacting protein (myomegalin)	no
398	ENSMUSG00000034317	4852.2	0.744378	0.167666	4.43965	9.01069e-06	0.00096866	Trim59	tripartite motif-containing 59	no
168	ENSMUSG00000022897	6109.15	0.74241	0.212387	3.49556	0.000473073	0.0186787	Dyrk1a	dual-specificity tyrosine-(Y)-phosphorylation regulated kinase 1a	no
268	ENSMUSG00000027881	5575.38	0.740153	0.249441	2.96725	0.0030048	0.0686652	Prpf38b	PRP38 pre-mRNA processing factor 38 (yeast) domain containing B	no
372	ENSMUSG00000032375	1237.11	0.736326	0.249121	2.9557	0.00311962	0.0705583	Aph1b	aph1 homolog B, gamma secretase subunit	no
339	ENSMUSG00000031403	3879.7	0.734495	0.261721	2.8064	0.00500982	0.0939511	Dkc1	dyskeratosis congenita 1, dyskerin	no
597	ENSMUSG00000050199	1626.94	0.728219	0.250325	2.9091	0.00362473	0.0781405	Lgr4	leucine-rich repeat-containing G protein-coupled receptor 4	no
392	ENSMUSG00000033697	874.997	0.716775	0.253755	2.82468	0.00473285	0.0919446	Arhgap39	Rho GTPase activating protein 39	no
444	ENSMUSG00000036916	1667	0.71349	0.206983	3.44709	0.00056666	0.0211579	Zfp280c	zinc finger protein 280C	no
86	ENSMUSG00000019891	643.352	0.712937	0.24043	2.96526	0.00302424	0.068979	Dcbld1	discoidin, CUB and LCCL domain containing 1	no
47	ENSMUSG00000007659	2595.53	0.707075	0.187311	3.77487	0.000160089	0.00842485	Bcl2l1	BCL2-like 1	no
481	ENSMUSG00000038991	22621.4	0.706406	0.231266	3.05451	0.00225426	0.0587382	Txndc5	thioredoxin domain containing 5	no
389	ENSMUSG00000033439	624.54	0.704728	0.234581	3.00419	0.00266286	0.0640188	Trmt13	tRNA methyltransferase 13	no
469	ENSMUSG00000038594	1146.16	0.704587	0.189784	3.71257	0.000205163	0.0101949	Cep85l	centrosomal protein 85-like	no
181	ENSMUSG00000023990	884.953	0.702134	0.229183	3.06364	0.00218658	0.0576491	Tfeb	transcription factor EB	no
653	ENSMUSG00000060284	8141.53	0.701436	0.252543	2.77749	0.00547798	0.0997604	Sp7	Sp7 transcription factor 7	no
126	ENSMUSG00000021431	3056.42	0.692931	0.232391	2.98175	0.00286605	0.0672114	Snrnp48	small nuclear ribonucleoprotein 48 (U11/U12)	no
146	ENSMUSG00000022094	2750.45	0.678229	0.221697	3.05925	0.0022189	0.0583859	Slc39a14	solute carrier family 39 (zinc transporter), member 14	yes
734	ENSMUSG00000107476	4138.95	0.677645	0.179177	3.78198	0.000155586	0.00828573	Zfp862-ps	zinc finger protein 862, pseudogene	no
439	ENSMUSG00000036615	1049.51	0.677452	0.218204	3.10468	0.00190488	0.0523351	Rfxap	regulatory factor X-associated protein	no
239	ENSMUSG00000026915	2518.38	0.676773	0.185037	3.6575	0.000254686	0.0117393	Strbp	spermatid perinuclear RNA binding protein	no
479	ENSMUSG00000038975	4470.05	0.669853	0.215323	3.11092	0.00186507	0.0517228	Rabggtb	Rab geranylgeranyl transferase, b subunit	no
91	ENSMUSG00000020092	1274.37	0.668212	0.238118	2.80622	0.0050126	0.0939511	Pald1	phosphatase domain containing, paladin 1	no
34	ENSMUSG00000005442	6664.9	0.644576	0.132106	4.87923	1.06498e-06	0.000189809	Cic	capicua transcriptional repressor	no
321	ENSMUSG00000030521	2894.82	0.635929	0.226307	2.81002	0.00495384	0.0935562	Mphosph10	M-phase phosphoprotein 10 (U3 small nucleolar ribonucleoprotein)	no
17	ENSMUSG00000002233	7995	0.634037	0.147633	4.2947	1.74931e-05	0.00161263	Rhoc	ras homolog family member C	no
579	ENSMUSG00000048100	1341.92	0.630726	0.216449	2.91396	0.00356874	0.0775663	Taf13	TATA-box binding protein associated factor 13	no
699	ENSMUSG00000073647	2230.91	0.627969	0.194732	3.22478	0.00126068	0.0388283	Gm10557	predicted gene 10557	no
562	ENSMUSG00000045411	2797.72	0.623456	0.212338	2.93615	0.00332312	0.0740336	2410002F23Rik	RIKEN cDNA 2410002F23 gene	no
556	ENSMUSG00000044167	1935.58	0.621283	0.220792	2.81389	0.00489461	0.0935562	Foxo1	forkhead box O1	no
344	ENSMUSG00000031523	4771.7	0.614696	0.162291	3.78761	0.000152103	0.00820277	Dlc1	deleted in liver cancer 1	no
210	ENSMUSG00000025199	4229.58	0.613025	0.217363	2.82028	0.00479818	0.0924169	Chuk	conserved helix-loop-helix ubiquitous kinase	no
394	ENSMUSG00000033799	5247.12	0.611883	0.21409	2.85806	0.00426242	0.0868533	Tasor2	transcription activation suppressor family member 2	no
446	ENSMUSG00000037003	7394.97	0.594864	0.160912	3.69683	0.000218307	0.01055	Tns2	tensin 2	no
258	ENSMUSG00000027361	1740.62	0.593301	0.191331	3.10091	0.00192926	0.0525367	Gabpb1	GA repeat binding protein, beta 1	no
332	ENSMUSG00000031245	1466.19	0.588319	0.168806	3.48518	0.000491806	0.019055	Hmgn5	high-mobility group nucleosome binding domain 5	no
735	ENSMUSG00000109336	5066.84	0.585462	0.130453	4.4879	7.19272e-06	0.000801563	Samd4b	sterile alpha motif domain containing 4B	no
694	ENSMUSG00000071855	511.523	0.585334	0.193551	3.02419	0.00249299	0.061483	Ccdc112	coiled-coil domain containing 112	no
536	ENSMUSG00000042507	1773.56	0.583333	0.19657	2.96756	0.00300169	0.0686652	Elmsan1	ELM2 and Myb/SANT-like domain containing 1	no
663	ENSMUSG00000062949	1674.55	0.583104	0.161232	3.61655	0.000298553	0.0132723	Atp11c	ATPase, class VI, type 11C	no
24	ENSMUSG00000003534	3471.82	0.572656	0.173134	3.30759	0.00094103	0.0313735	Ddr1	discoidin domain receptor family, member 1	no
410	ENSMUSG00000034848	2175.62	0.570207	0.177451	3.21332	0.0013121	0.0397805	Ttc21b	tetratricopeptide repeat domain 21B	no
273	ENSMUSG00000028034	6903.56	0.565295	0.168492	3.35503	0.000793568	0.0275523	Fubp1	far upstream element (FUSE) binding protein 1	no
538	ENSMUSG00000042744	5649.1	0.565187	0.141065	4.00658	6.16042e-05	0.00424465	Hectd4	HECT domain E3 ubiquitin protein ligase 4	no
292	ENSMUSG00000028771	6451.3	0.564147	0.184508	3.05758	0.00223132	0.0584823	Ptpn12	protein tyrosine phosphatase, non-receptor type 12	no
148	ENSMUSG00000022244	1284.85	0.562874	0.200724	2.80422	0.0050439	0.0941645	Amacr	alpha-methylacyl-CoA racemase	no
44	ENSMUSG00000007411	4915.46	0.557287	0.150171	3.71102	0.000206425	0.0102196	Mark3	MAP/microtubule affinity regulating kinase 3	no
299	ENSMUSG00000029128	4816.37	0.543322	0.192085	2.82856	0.00467582	0.0912625	Rab28	RAB28, member RAS oncogene family	no
115	ENSMUSG00000021027	2443.92	0.543224	0.195239	2.78235	0.00539673	0.0988772	Ralgapa1	Ral GTPase activating protein, alpha subunit 1	no
271	ENSMUSG00000028013	690.291	0.536206	0.191617	2.79832	0.00513688	0.0953676	Ppa2	pyrophosphatase (inorganic) 2	no
658	ENSMUSG00000061130	3486.38	0.529186	0.13849	3.82112	0.000132848	0.00746126	Ppm1b	protein phosphatase 1B, magnesium dependent, beta isoform	no
503	ENSMUSG00000040167	1776.01	0.513975	0.151766	3.38664	0.000707547	0.0250869	Ikzf5	IKAROS family zinc finger 5	no
93	ENSMUSG00000020248	1309.47	0.513171	0.162689	3.15431	0.00160878	0.0465468	Nfyb	nuclear transcription factor-Y beta	no
664	ENSMUSG00000063235	788.052	0.512564	0.178525	2.8711	0.00409044	0.0849021	Ptpmt1	protein tyrosine phosphatase, mitochondrial 1	no
489	ENSMUSG00000039286	11976.9	0.510959	0.179044	2.85381	0.00431983	0.0872253	Fndc3b	fibronectin type III domain containing 3B	no
525	ENSMUSG00000041734	10493.2	0.507844	0.168113	3.02085	0.00252065	0.0620508	Kirrel	kirre like nephrin family adhesion molecule 1	no
620	ENSMUSG00000054099	1300.77	0.500544	0.180127	2.77885	0.00545521	0.0995715	Slc25a40	solute carrier family 25, member 40	no
384	ENSMUSG00000033106	2707.81	0.496956	0.143444	3.46447	0.000531285	0.0199674	Slc7a6os	solute carrier family 7, member 6 opposite strand	no
342	ENSMUSG00000031482	1240.62	0.496261	0.150983	3.28686	0.00101311	0.0328695	Slc25a15	solute carrier family 25 (mitochondrial carrier ornithine transporter), member 15	no
631	ENSMUSG00000057134	2906.8	0.483863	0.122089	3.96319	7.39561e-05	0.00489392	Ado	2-aminoethanethiol (cysteamine) dioxygenase	no
323	ENSMUSG00000030605	20098.2	0.475471	0.159542	2.98022	0.00288039	0.0674295	Mfge8	milk fat globule-EGF factor 8 protein	no
677	ENSMUSG00000066571	3058.66	0.469801	0.168082	2.79507	0.00518889	0.0961997	4931406P16Rik	RIKEN cDNA 4931406P16 gene	no
278	ENSMUSG00000028161	22748.3	0.465387	0.159184	2.92358	0.00346034	0.0758986	Ppp3ca	protein phosphatase 3, catalytic subunit, alpha isoform	no
568	ENSMUSG00000046791	490.045	0.464541	0.16262	2.8566	0.00428208	0.0868888	Riox1	ribosomal oxygenase 1	no
729	ENSMUSG00000096401	894.344	0.458142	0.161818	2.83122	0.00463703	0.0911517	Gm21811	predicted gene, 21811	no
641	ENSMUSG00000058301	5749.47	0.454237	0.152459	2.97941	0.00288809	0.0674775	Upf1	UPF1 regulator of nonsense transcripts homolog (yeast)	no
516	ENSMUSG00000041415	1958.24	0.449064	0.140323	3.20021	0.00137327	0.041066	Dicer1	dicer 1, ribonuclease type III	yes
693	ENSMUSG00000071796	17097.3	0.447471	0.153745	2.91049	0.00360868	0.0781405	6820431F20Rik	RIKEN cDNA 6820431F20 gene	no
515	ENSMUSG00000041298	3288.62	0.445083	0.157594	2.82424	0.00473927	0.0919446	Katnal1	katanin p60 subunit A-like 1	no
219	ENSMUSG00000025925	1182.32	0.422355	0.144579	2.92127	0.00348609	0.076266	Terf1	telomeric repeat binding factor 1	no
462	ENSMUSG00000038369	4020.41	0.421914	0.135806	3.10674	0.00189162	0.0522623	Ncoa6	nuclear receptor coactivator 6	no
160	ENSMUSG00000022641	3975.23	0.419472	0.141779	2.95863	0.00309013	0.0701648	Bbx	bobby sox HMG box containing	no
250	ENSMUSG00000027162	4932.61	0.417831	0.146067	2.86055	0.00422907	0.0867025	Lin7c	lin-7 homolog C (C. elegans)	no
604	ENSMUSG00000051149	3339.53	0.414645	0.141189	2.93682	0.00331602	0.0739986	Adnp	activity-dependent neuroprotective protein	no
206	ENSMUSG00000024970	1796.72	0.408593	0.144636	2.82497	0.00472852	0.0919446	Spindoc	spindlin interactor and repressor of chromatin binding	no
185	ENSMUSG00000024054	5067.72	0.405736	0.144283	2.81209	0.00492201	0.0935562	Smchd1	SMC hinge domain containing 1	no
76	ENSMUSG00000018209	3394.42	0.397975	0.141487	2.8128	0.00491119	0.0935562	Stk4	serine/threonine kinase 4	no
679	ENSMUSG00000067017	5057.05	0.395221	0.140856	2.80585	0.00501841	0.0939511	Capza1-ps1	capping protein (actin filament) muscle Z-line, alpha 1, pseudogene 1	no
276	ENSMUSG00000028053	5724.11	0.388038	0.138004	2.81178	0.00492682	0.0935562	Ash1l	ASH1 like histone lysine methyltransferase	no
42	ENSMUSG00000006307	2210.21	0.38446	0.138492	2.77605	0.00550237	0.0999322	Kmt2b	lysine (K)-specific methyltransferase 2B	no
74	ENSMUSG00000017831	6479.99	0.376865	0.129914	2.90087	0.00372124	0.0794597	Rab5a	RAB5A, member RAS oncogene family	no
723	ENSMUSG00000079658	3543.64	0.37655	0.124783	3.01763	0.00254759	0.0622553	Eloc	elongin C	no
272	ENSMUSG00000028030	824.752	0.370998	0.128338	2.8908	0.00384266	0.0815315	Tbck	TBC1 domain containing kinase	no
129	ENSMUSG00000021488	9088.16	0.370905	0.116975	3.17081	0.00152017	0.0445616	Nsd1	nuclear receptor-binding SET-domain protein 1	no
508	ENSMUSG00000040820	1142.03	0.368713	0.124365	2.96476	0.00302915	0.068979	Hlcs	holocarboxylase synthetase (biotin- [propriony-Coenzyme A-carboxylase (ATP-hydrolysing)] ligase)	no
685	ENSMUSG00000069539	3432.09	0.338361	0.116225	2.91125	0.00359987	0.078116	Scyl2	SCY1-like 2 (S. cerevisiae)	no
116	ENSMUSG00000021054	1482.92	0.332239	0.105789	3.14058	0.00168612	0.0482421	Sgpp1	sphingosine-1-phosphate phosphatase 1	no
474	ENSMUSG00000038705	1732.53	0.321332	0.102622	3.13122	0.0017408	0.0492501	Gmeb2	glucocorticoid modulatory element binding protein 2	no
427	ENSMUSG00000035620	2059.7	0.307107	0.105861	2.90103	0.00371934	0.0794597	Ric8b	RIC8 guanine nucleotide exchange factor B	no
448	ENSMUSG00000037075	2271.08	-0.281509	0.0978474	-2.87702	0.00401452	0.083847	Rnf139	ring finger protein 139	no
82	ENSMUSG00000019505	45076.7	-0.33334	0.115167	-2.89441	0.00379874	0.0807277	Ubb	ubiquitin B	no
697	ENSMUSG00000072772	2623.59	-0.370305	0.12459	-2.9722	0.00295677	0.0684455	Grcc10	gene rich cluster, C10 gene	no
56	ENSMUSG00000012609	825.901	-0.411367	0.145745	-2.82252	0.0047648	0.0920448	Ttll5	tubulin tyrosine ligase-like family, member 5	no
130	ENSMUSG00000021591	1011.22	-0.413935	0.146892	-2.81795	0.00483316	0.0927674	Glrx	glutaredoxin	no
16	ENSMUSG00000002059	3664.29	-0.417563	0.138301	-3.01922	0.00253427	0.062157	Rab34	RAB34, member RAS oncogene family	no
9	ENSMUSG00000001098	10732.5	-0.432398	0.11266	-3.83807	0.000124007	0.0072004	Kctd10	potassium channel tetramerisation domain containing 10	no
362	ENSMUSG00000032192	924.614	-0.43315	0.145942	-2.96796	0.0029978	0.0686652	Gnb5	guanine nucleotide binding protein (G protein), beta 5	no
199	ENSMUSG00000024661	49298.3	-0.448348	0.15783	-2.8407	0.00450143	0.0896731	Fth1	ferritin heavy polypeptide 1	no
173	ENSMUSG00000023050	988.947	-0.450616	0.146785	-3.06991	0.00214125	0.056898	Map3k12	mitogen-activated protein kinase kinase kinase 12	no
416	ENSMUSG00000035199	7754.37	-0.45195	0.1456	-3.10406	0.00190883	0.0523351	Arl6ip5	ADP-ribosylation factor-like 6 interacting protein 5	no
311	ENSMUSG00000029705	3403.33	-0.453453	0.158745	-2.85648	0.00428366	0.0868888	Cux1	cut-like homeobox 1	no
5	ENSMUSG00000000346	6236.17	-0.463593	0.152501	-3.03994	0.00236625	0.0594267	Dazap2	DAZ associated protein 2	no
102	ENSMUSG00000020593	1244.82	-0.464104	0.147076	-3.15553	0.00160205	0.0464526	Lpin1	lipin 1	no
158	ENSMUSG00000022453	3940.85	-0.464903	0.165685	-2.80595	0.00501687	0.0939511	Naga	N-acetyl galactosaminidase, alpha	no
78	ENSMUSG00000018378	3532.4	-0.466263	0.156526	-2.97881	0.0028937	0.0674775	Cuedc1	CUE domain containing 1	no
333	ENSMUSG00000031266	1184.48	-0.467259	0.153241	-3.04917	0.00229474	0.058988	Gla	galactosidase, alpha	no
475	ENSMUSG00000038729	7499.49	-0.472927	0.15634	-3.02499	0.00248644	0.061483	Pakap	paralemmin A kinase anchor protein	no
495	ENSMUSG00000039542	5787.52	-0.480488	0.167193	-2.87385	0.00405498	0.0842969	Ncam1	neural cell adhesion molecule 1	no
726	ENSMUSG00000089739	1201	-0.48804	0.138823	-3.51556	0.000438828	0.0177752	Gm20431	predicted gene 20431	no
112	ENSMUSG00000020888	2752	-0.488111	0.144082	-3.38773	0.000704732	0.0250536	Dvl2	dishevelled segment polarity protein 2	no
169	ENSMUSG00000022969	889.136	-0.495521	0.155465	-3.18735	0.00143581	0.04265	Il10rb	interleukin 10 receptor, beta	no
659	ENSMUSG00000061288	1173.67	-0.500243	0.143431	-3.48769	0.000487205	0.0190423	Taok3	TAO kinase 3	no
618	ENSMUSG00000053477	7292.88	-0.500492	0.159204	-3.14372	0.00166815	0.0479531	Tcf4	transcription factor 4	no
77	ENSMUSG00000018217	8904.77	-0.522214	0.166375	-3.13877	0.00169656	0.0483538	Pmp22	peripheral myelin protein 22	no
39	ENSMUSG00000005802	6095.71	-0.527695	0.130789	-4.0347	5.46722e-05	0.00386445	Slc30a4	solute carrier family 30 (zinc transporter), member 4	no
674	ENSMUSG00000064354	12792.4	-0.527816	0.188052	-2.80676	0.00500419	0.0939511	mt-Co2	mitochondrially encoded cytochrome c oxidase II	no
68	ENSMUSG00000017188	1269.05	-0.550528	0.177581	-3.10015	0.00193421	0.0525498	Coa3	cytochrome C oxidase assembly factor 3	no
48	ENSMUSG00000007833	783.697	-0.555247	0.189434	-2.93108	0.00337787	0.0746313	Aldh16a1	aldehyde dehydrogenase 16 family, member A1	no
623	ENSMUSG00000055116	859.734	-0.559382	0.168717	-3.3155	0.000914805	0.0308793	Arntl	aryl hydrocarbon receptor nuclear translocator-like	no
291	ENSMUSG00000028737	853.847	-0.565708	0.188146	-3.00675	0.00264054	0.0636936	Aldh4a1	aldehyde dehydrogenase 4 family, member A1	no
75	ENSMUSG00000018171	7516.47	-0.572466	0.18903	-3.02845	0.00245813	0.0612994	Vmp1	vacuole membrane protein 1	no
445	ENSMUSG00000036943	804.424	-0.574068	0.178451	-3.21694	0.00129564	0.0396312	Rab8b	RAB8B, member RAS oncogene family	no
151	ENSMUSG00000022257	5286.98	-0.579049	0.178624	-3.24172	0.00118809	0.0372799	Laptm4b	lysosomal-associated protein transmembrane 4B	no
18	ENSMUSG00000002319	4794.88	-0.579247	0.195174	-2.96785	0.00299894	0.0686652	Ipo4	importin 4	no
483	ENSMUSG00000039007	3568.67	-0.581835	0.19347	-3.00736	0.00263528	0.0636936	Cpq	carboxypeptidase Q	no
561	ENSMUSG00000045374	2530.44	-0.587134	0.207077	-2.83535	0.00457757	0.0905462	Wdr81	WD repeat domain 81	no
159	ENSMUSG00000022565	14153	-0.591441	0.160386	-3.6876	0.000226379	0.0106926	Plec	plectin	no
295	ENSMUSG00000028842	714.7	-0.592341	0.1957	-3.02677	0.00247179	0.0612994	Ago3	argonaute RISC catalytic subunit 3	no
205	ENSMUSG00000024892	2932.08	-0.60241	0.20854	-2.8887	0.00386835	0.0818169	Pcx	pyruvate carboxylase	no
471	ENSMUSG00000038650	4789.3	-0.618359	0.144521	-4.27868	1.88003e-05	0.001698	Rnh1	ribonuclease/angiogenin inhibitor 1	no
257	ENSMUSG00000027340	3361.02	-0.619044	0.194481	-3.18306	0.00145729	0.0430964	Slc23a2	solute carrier family 23 (nucleobase transporters), member 2	no
283	ENSMUSG00000028381	2494.99	-0.622306	0.20787	-2.99373	0.0027559	0.0652003	Ugcg	UDP-glucose ceramide glucosyltransferase	no
175	ENSMUSG00000023249	2403.53	-0.622383	0.220041	-2.82849	0.0046768	0.0912625	Parp3	poly (ADP-ribose) polymerase family, member 3	no
101	ENSMUSG00000020521	2787.68	-0.624549	0.166566	-3.74955	0.000177155	0.00910782	Rnft1	ring finger protein, transmembrane 1	no
430	ENSMUSG00000035914	3203.44	-0.626013	0.203277	-3.07961	0.00207272	0.0555142	Cd276	CD276 antigen	no
719	ENSMUSG00000079334	634.568	-0.633719	0.1979	-3.20222	0.00136373	0.0408944	Naa80	N(alpha)-acetyltransferase 80, NatH catalytic subunit	no
35	ENSMUSG00000005514	4130.29	-0.634928	0.207728	-3.05654	0.00223908	0.058571	Por	P450 (cytochrome) oxidoreductase	yes
87	ENSMUSG00000019947	3604.07	-0.637794	0.18806	-3.39144	0.000695254	0.0247826	Arid5b	AT rich interactive domain 5B (MRF1-like)	no
103	ENSMUSG00000020605	1179.25	-0.640527	0.169344	-3.78239	0.000155328	0.00828573	Hs1bp3	HCLS1 binding protein 3	no
229	ENSMUSG00000026547	4417.27	-0.64359	0.223439	-2.88039	0.00397187	0.083086	Tagln2	transgelin 2	no
318	ENSMUSG00000030255	5352.76	-0.656903	0.177299	-3.70506	0.000211342	0.010348	Sspn	sarcospan	no
396	ENSMUSG00000033960	3452.78	-0.663923	0.205675	-3.22802	0.00124652	0.038481	Jcad	junctional cadherin 5 associated	no
537	ENSMUSG00000042726	4427.05	-0.667514	0.235435	-2.83524	0.00457913	0.0905462	Trafd1	TRAF type zinc finger domain containing 1	no
285	ENSMUSG00000028494	4448.98	-0.668421	0.147298	-4.53788	5.68229e-06	0.000681127	Plin2	perilipin 2	no
241	ENSMUSG00000026958	2572.29	-0.673775	0.215568	-3.12558	0.00177456	0.0499379	Dpp7	dipeptidylpeptidase 7	no
482	ENSMUSG00000039005	1408.33	-0.674557	0.205885	-3.27638	0.00105147	0.0339493	Tlr4	toll-like receptor 4	no
43	ENSMUSG00000007038	2785.63	-0.680146	0.211953	-3.20895	0.00133223	0.0401983	Neu1	neuraminidase 1	no
424	ENSMUSG00000035517	2418.78	-0.687501	0.240227	-2.86188	0.00421136	0.086472	Tdrd7	tudor domain containing 7	no
581	ENSMUSG00000048285	2684.52	-0.690979	0.209732	-3.29458	0.000985694	0.0323729	Frmd6	FERM domain containing 6	no
672	ENSMUSG00000064210	4467.96	-0.694781	0.156969	-4.42622	9.59007e-06	0.00100149	Ano6	anoctamin 6	no
628	ENSMUSG00000056131	1297.92	-0.695381	0.21641	-3.21325	0.00131243	0.0397805	Pgm3	phosphoglucomutase 3	no
668	ENSMUSG00000063856	8760.1	-0.696271	0.174638	-3.98693	6.6935e-05	0.00454173	Gpx1	glutathione peroxidase 1	no
379	ENSMUSG00000032802	2814.44	-0.708086	0.247141	-2.86511	0.0041686	0.0862564	Srxn1	sulfiredoxin 1 homolog (S. cerevisiae)	no
676	ENSMUSG00000066357	6745.78	-0.718197	0.214335	-3.35081	0.000805764	0.0278311	Wdr6	WD repeat domain 6	no
577	ENSMUSG00000047989	693.026	-0.723849	0.20799	-3.48022	0.00050101	0.019278	Ino80c	INO80 complex subunit C	no
25	ENSMUSG00000004044	10256.8	-0.724314	0.16043	-4.51482	6.33697e-06	0.000736409	Cavin1	caveolae associated 1	no
639	ENSMUSG00000058056	9809.17	-0.725664	0.241658	-3.00285	0.00267463	0.0641863	Palld	palladin, cytoskeletal associated protein	no
213	ENSMUSG00000025465	1248.47	-0.725798	0.209513	-3.46421	0.000531786	0.0199674	Echs1	enoyl Coenzyme A hydratase, short chain, 1, mitochondrial	no
240	ENSMUSG00000026956	5180.25	-0.731425	0.263239	-2.77855	0.00546016	0.0995715	Uap1l1	UDP-N-acteylglucosamine pyrophosphorylase 1-like 1	no
149	ENSMUSG00000022246	4652.61	-0.733031	0.21533	-3.40423	0.000663518	0.0239063	Rai14	retinoic acid induced 14	no
476	ENSMUSG00000038740	664.559	-0.735344	0.257787	-2.85252	0.00433739	0.0874478	Mvb12b	multivesicular body subunit 12B	no
88	ENSMUSG00000019970	3511.25	-0.741422	0.226982	-3.26644	0.00108909	0.0348344	Sgk1	serum/glucocorticoid regulated kinase 1	no
589	ENSMUSG00000049225	1701.67	-0.744948	0.255546	-2.91512	0.00355555	0.0774312	Pdp1	pyruvate dehyrogenase phosphatase catalytic subunit 1	no
307	ENSMUSG00000029455	9765.32	-0.748707	0.20321	-3.6844	0.000229243	0.0107898	Aldh2	aldehyde dehydrogenase 2, mitochondrial	no
107	ENSMUSG00000020747	2641.37	-0.751302	0.244138	-3.07736	0.0020884	0.0556088	Tmem94	transmembrane protein 94	no
449	ENSMUSG00000037148	2285.21	-0.751498	0.239598	-3.1365	0.00170979	0.0486272	Arhgap10	Rho GTPase activating protein 10	no
592	ENSMUSG00000049580	355.351	-0.756989	0.262434	-2.88449	0.00392043	0.0822675	Tsku	tsukushi, small leucine rich proteoglycan	no
150	ENSMUSG00000022253	1114.92	-0.765404	0.229946	-3.32862	0.000872766	0.0297609	Nadk2	NAD kinase 2, mitochondrial	no
192	ENSMUSG00000024426	373.563	-0.771309	0.273272	-2.8225	0.00476509	0.0920448	Atat1	alpha tubulin acetyltransferase 1	no
309	ENSMUSG00000029484	3192.18	-0.772343	0.27341	-2.82485	0.00473026	0.0919446	Anxa3	annexin A3	no
403	ENSMUSG00000034573	4096.44	-0.772347	0.174716	-4.42059	9.84298e-06	0.00101993	Ptpn13	protein tyrosine phosphatase, non-receptor type 13	no
513	ENSMUSG00000041120	3494.56	-0.781849	0.273113	-2.86273	0.00420007	0.0863728	Nbl1	NBL1, DAN family BMP antagonist	no
546	ENSMUSG00000043154	1581.09	-0.781882	0.151047	-5.17641	2.262e-07	5.81464e-05	Ppp2r3a	protein phosphatase 2, regulatory subunit B'', alpha	no
322	ENSMUSG00000030539	601.537	-0.792186	0.260364	-3.04261	0.00234538	0.0592642	Sema4b	sema domain, immunoglobulin domain (Ig), transmembrane domain (TM) and short cytoplasmic domain, (semaphorin) 4B	no
564	ENSMUSG00000045827	781.285	-0.794733	0.279424	-2.84418	0.00445258	0.0889652	Serpinb9	serine (or cysteine) peptidase inhibitor, clade B, member 9	no
99	ENSMUSG00000020393	1846.84	-0.799833	0.228941	-3.49363	0.000476505	0.0186787	Kremen1	kringle containing transmembrane protein 1	no
598	ENSMUSG00000050379	1080.66	-0.810616	0.266229	-3.04481	0.00232828	0.0591675	Septin6	septin 6	no
610	ENSMUSG00000052139	2443.93	-0.817321	0.284239	-2.87547	0.00403429	0.0839974	Babam2	BRISC and BRCA1 A complex member 2	no
412	ENSMUSG00000034993	10281.5	-0.819336	0.258847	-3.16533	0.00154905	0.0451114	Vat1	vesicle amine transport 1	no
27	ENSMUSG00000004221	5190.83	-0.81946	0.124922	-6.5598	5.38813e-11	6.00193e-08	Ikbkg	inhibitor of kappaB kinase gamma	no
153	ENSMUSG00000022270	2058.97	-0.819653	0.230934	-3.5493	0.000386254	0.0158863	Retreg1	reticulophagy regulator 1	no
502	ENSMUSG00000040128	4513.95	-0.821402	0.221778	-3.70371	0.000212469	0.0103652	Pnrc1	proline-rich nuclear receptor coactivator 1	no
222	ENSMUSG00000026389	3235.92	-0.824908	0.278008	-2.96722	0.0030051	0.0686652	Steap3	STEAP family member 3	no
234	ENSMUSG00000026672	2348.71	-0.825262	0.265941	-3.10318	0.00191456	0.0523351	Optn	optineurin	no
452	ENSMUSG00000037369	1740.36	-0.827579	0.209994	-3.94097	8.11526e-05	0.00526586	Kdm6a	lysine (K)-specific demethylase 6A	no
141	ENSMUSG00000021939	10494.8	-0.827633	0.158979	-5.20592	1.9304e-07	5.05953e-05	Ctsb	cathepsin B	no
627	ENSMUSG00000055926	825.23	-0.829558	0.242772	-3.41702	0.000633095	0.0229962	Gm14137	predicted gene 14137	no
698	ENSMUSG00000072812	4956.6	-0.837005	0.248432	-3.36916	0.00075399	0.026453	Ahnak2	AHNAK nucleoprotein 2	no
487	ENSMUSG00000039126	8256.34	-0.843405	0.295027	-2.85874	0.00425331	0.0868533	Prune2	prune homolog 2	no
391	ENSMUSG00000033684	8169.24	-0.850262	0.25579	-3.32407	0.000887144	0.0301742	Qsox1	quiescin Q6 sulfhydryl oxidase 1	no
319	ENSMUSG00000030259	3098.15	-0.856783	0.301059	-2.8459	0.00442862	0.0886458	Rassf8	Ras association (RalGDS/AF-6) domain family (N-terminal) member 8	no
111	ENSMUSG00000020844	3010.33	-0.862159	0.251397	-3.42948	0.000604747	0.0220263	Nxn	nucleoredoxin	no
517	ENSMUSG00000041417	7407	-0.863091	0.24054	-3.58814	0.000333045	0.0142686	Pik3r1	phosphoinositide-3-kinase regulatory subunit 1	no
225	ENSMUSG00000026482	897.719	-0.864863	0.249485	-3.46659	0.0005271	0.0199596	Rgl1	ral guanine nucleotide dissociation stimulator,-like 1	no
133	ENSMUSG00000021710	3082.85	-0.867904	0.252955	-3.43106	0.000601236	0.0219583	Nln	neurolysin (metallopeptidase M3 family)	no
574	ENSMUSG00000047793	5003.39	-0.88538	0.274125	-3.22984	0.0012386	0.0383248	Sned1	sushi, nidogen and EGF-like domains 1	no
114	ENSMUSG00000020937	1320.85	-0.885613	0.202371	-4.37617	1.20781e-05	0.00117877	Plcd3	phospholipase C, delta 3	no
404	ENSMUSG00000034591	1120.71	-0.887079	0.3133	-2.8314	0.00463445	0.0911517	Slc41a2	solute carrier family 41, member 2	no
634	ENSMUSG00000057706	2073.35	-0.888541	0.231615	-3.83628	0.000124911	0.0072004	Mex3b	mex3 RNA binding family member B	no
433	ENSMUSG00000036103	8166.71	-0.889157	0.316267	-2.81141	0.00493247	0.0935562	Colec12	collectin sub-family member 12	no
288	ENSMUSG00000028599	573.319	-0.890661	0.21643	-4.11524	3.86776e-05	0.00297128	Tnfrsf1b	tumor necrosis factor receptor superfamily, member 1b	no
613	ENSMUSG00000052727	2891.01	-0.891806	0.302238	-2.95067	0.00317083	0.0712345	Map1b	microtubule-associated protein 1B	no
669	ENSMUSG00000063873	2826.22	-0.894873	0.309954	-2.88712	0.00388792	0.08189	Slc24a3	solute carrier family 24 (sodium/potassium/calcium exchanger), member 3	no
370	ENSMUSG00000032372	585.588	-0.899808	0.313676	-2.86859	0.004123	0.0854451	Plscr2	phospholipid scramblase 2	no
386	ENSMUSG00000033282	3519.32	-0.902867	0.258376	-3.49439	0.000475149	0.0186787	Rpgrip1l	Rpgrip1-like	no
171	ENSMUSG00000023022	3485.57	-0.905718	0.252077	-3.59302	0.000326866	0.0141399	Lima1	LIM domain and actin binding 1	no
408	ENSMUSG00000034675	1922.37	-0.906169	0.261573	-3.46431	0.000531594	0.0199674	Dbn1	drebrin 1	no
329	ENSMUSG00000031093	1820.03	-0.906351	0.206374	-4.39178	1.12427e-05	0.00114718	Dock11	dedicator of cytokinesis 11	no
237	ENSMUSG00000026728	54400.1	-0.912117	0.265541	-3.43494	0.000592684	0.0217648	Vim	vimentin	no
660	ENSMUSG00000061751	917.375	-0.923485	0.326299	-2.83018	0.00465216	0.0911809	Kalrn	kalirin, RhoGEF kinase	no
486	ENSMUSG00000039081	4399.85	-0.926854	0.192187	-4.82267	1.41651e-06	0.000230943	Zfp503	zinc finger protein 503	no
591	ENSMUSG00000049411	216.963	-0.929974	0.260049	-3.57614	0.000348702	0.0147846	Tmem241	transmembrane protein 241	no
497	ENSMUSG00000039883	3655.07	-0.932232	0.321724	-2.89762	0.00376007	0.0801608	Lrrc17	leucine rich repeat containing 17	no
509	ENSMUSG00000040848	1477.84	-0.936851	0.253931	-3.68939	0.000224792	0.0106553	Sft2d2	SFT2 domain containing 2	no
393	ENSMUSG00000033715	1187.97	-0.939121	0.228833	-4.10395	4.06154e-05	0.00309664	Akr1c14	aldo-keto reductase family 1, member C14	no
230	ENSMUSG00000026586	15376.7	-0.940608	0.273481	-3.43939	0.000583032	0.0215467	Prrx1	paired related homeobox 1	yes
50	ENSMUSG00000008734	903.212	-0.942498	0.302499	-3.11571	0.00183505	0.0512091	Gprc5b	G protein-coupled receptor, family C, group 5, member B	no
46	ENSMUSG00000007655	3672.03	-0.944113	0.335924	-2.8105	0.00494652	0.0935562	Cav1	caveolin 1, caveolae protein	no
30	ENSMUSG00000004446	1850.18	-0.946708	0.325352	-2.90979	0.00361668	0.0781405	Bid	BH3 interacting domain death agonist	no
304	ENSMUSG00000029270	938.13	-0.95651	0.263175	-3.6345	0.000278524	0.0125612	Dipk1a	divergent protein kinase domain 1A	no
700	ENSMUSG00000073802	4285.85	-0.965437	0.271255	-3.55915	0.000372052	0.0154784	Cdkn2b	cyclin dependent kinase inhibitor 2B	no
499	ENSMUSG00000039943	1052.17	-0.971908	0.251251	-3.86827	0.00010961	0.00654088	Plcb4	phospholipase C, beta 4	no
678	ENSMUSG00000066952	117.587	-0.97772	0.350874	-2.78653	0.00532763	0.0979566	Myo1h	myosin 1H	no
228	ENSMUSG00000026535	4040.85	-0.977986	0.326515	-2.99523	0.00274241	0.0649961	Ifi202b	interferon activated gene 202B	no
11	ENSMUSG00000001313	711.999	-0.981626	0.254256	-3.86077	0.000113028	0.00671488	Rnd2	Rho family GTPase 2	no
51	ENSMUSG00000009108	101.647	-0.981666	0.346805	-2.8306	0.00464607	0.0911809	Gnat2	guanine nucleotide binding protein, alpha transducing 2	no
138	ENSMUSG00000021823	8888.1	-0.987413	0.324143	-3.04623	0.00231731	0.0591136	Vcl	vinculin	no
139	ENSMUSG00000021835	7903.85	-0.990007	0.241716	-4.09574	4.20822e-05	0.00317803	Bmp4	bone morphogenetic protein 4	yes
109	ENSMUSG00000020814	2637.1	-1.00185	0.291595	-3.43574	0.000590928	0.0217602	Mxra7	matrix-remodelling associated 7	no
472	ENSMUSG00000038668	2011.71	-1.00352	0.258659	-3.87972	0.000104578	0.00632529	Lpar1	lysophosphatidic acid receptor 1	no
233	ENSMUSG00000026655	1273.85	-1.00753	0.329728	-3.05564	0.00224583	0.0586329	Fam107b	family with sequence similarity 107, member B	no
441	ENSMUSG00000036833	906.796	-1.00845	0.216481	-4.65839	3.18686e-06	0.000448408	Pnpla7	patatin-like phospholipase domain containing 7	no
94	ENSMUSG00000020251	617.758	-1.02435	0.34169	-2.9979	0.00271847	0.0648293	Glt8d2	glycosyltransferase 8 domain containing 2	no
289	ENSMUSG00000028600	291.713	-1.02522	0.361696	-2.83449	0.00458989	0.0906249	Podn	podocan	no
438	ENSMUSG00000036565	2964.58	-1.02544	0.35257	-2.90847	0.00363202	0.0781405	Ttyh3	tweety family member 3	no
532	ENSMUSG00000042331	1947.88	-1.02967	0.224941	-4.57753	4.70509e-06	0.00058224	Specc1	sperm antigen with calponin homology and coiled-coil domains 1	no
478	ENSMUSG00000038816	929.885	-1.03509	0.257733	-4.01613	5.9162e-05	0.00411885	Ctnnal1	catenin (cadherin associated protein), alpha-like 1	no
120	ENSMUSG00000021215	2809.13	-1.04195	0.176237	-5.91223	3.37508e-09	1.80459e-06	Net1	neuroepithelial cell transforming gene 1	no
31	ENSMUSG00000004655	20998.2	-1.04311	0.36978	-2.8209	0.00478885	0.0923703	Aqp1	aquaporin 1	no
60	ENSMUSG00000015653	4107.51	-1.04717	0.269031	-3.89238	9.92641e-05	0.00614337	Steap2	six transmembrane epithelial antigen of prostate 2	no
632	ENSMUSG00000057137	700.937	-1.0494	0.317275	-3.30752	0.000941246	0.0313735	Tmem140	transmembrane protein 140	no
521	ENSMUSG00000041688	3534.75	-1.05446	0.218648	-4.82264	1.41672e-06	0.000230943	Amot	angiomotin	no
163	ENSMUSG00000022836	5967.25	-1.06726	0.323877	-3.29527	0.000983261	0.0323725	Mylk	myosin, light polypeptide kinase	no
137	ENSMUSG00000021822	701.909	-1.06957	0.239693	-4.46226	8.1099e-06	0.000888566	Plau	plasminogen activator, urokinase	no
637	ENSMUSG00000057948	84.7603	-1.07698	0.273549	-3.93707	8.24824e-05	0.00532004	Unc13d	unc-13 homolog D	no
388	ENSMUSG00000033350	680.549	-1.0786	0.365376	-2.95204	0.00315686	0.0711597	Chst2	carbohydrate sulfotransferase 2	no
118	ENSMUSG00000021186	4839.68	-1.08265	0.291522	-3.71378	0.000204185	0.0101949	Fbln5	fibulin 5	no
353	ENSMUSG00000031808	1935.19	-1.08612	0.38009	-2.85754	0.00426937	0.0868624	Slc27a1	solute carrier family 27 (fatty acid transporter), member 1	no
208	ENSMUSG00000025037	3797.15	-1.0901	0.36459	-2.98995	0.00279025	0.0657801	Maoa	monoamine oxidase A	no
253	ENSMUSG00000027207	2520.25	-1.0948	0.331209	-3.30545	0.000948224	0.0313735	Galk2	galactokinase 2	no
330	ENSMUSG00000031169	1089.57	-1.09814	0.26764	-4.10306	4.07728e-05	0.00309664	Porcn	porcupine O-acyltransferase	no
374	ENSMUSG00000032440	5781.19	-1.10258	0.24001	-4.5939	4.35033e-06	0.000564571	Tgfbr2	transforming growth factor, beta receptor II	yes
335	ENSMUSG00000031351	148.58	-1.10288	0.391522	-2.8169	0.00484901	0.0928606	Zfp185	zinc finger protein 185	no
106	ENSMUSG00000020712	97.5734	-1.10349	0.35952	-3.06934	0.00214533	0.056898	Tcam1	testicular cell adhesion molecule 1	no
531	ENSMUSG00000042289	534.916	-1.105	0.361951	-3.05291	0.00226635	0.0588239	Hsd3b7	hydroxy-delta-5-steroid dehydrogenase, 3 beta- and steroid delta-isomerase 7	no
6	ENSMUSG00000000753	35244.7	-1.11006	0.339632	-3.26843	0.00108146	0.0347498	Serpinf1	serine (or cysteine) peptidase inhibitor, clade F, member 1	no
458	ENSMUSG00000038022	1089.35	-1.11548	0.237567	-4.69544	2.66028e-06	0.000386522	Mindy4	MINDY lysine 48 deubiquitinase 4	no
127	ENSMUSG00000021461	472.141	-1.11841	0.347592	-3.2176	0.00129269	0.0396312	Fancc	Fanconi anemia, complementation group C	no
488	ENSMUSG00000039217	454.01	-1.12087	0.296733	-3.77737	0.000158491	0.00837371	Il18	interleukin 18	no
336	ENSMUSG00000031373	1000.55	-1.12372	0.338496	-3.31975	0.000900991	0.03049	Car5b	carbonic anhydrase 5b, mitochondrial	no
453	ENSMUSG00000037405	202.445	-1.125	0.323118	-3.48169	0.000498257	0.0192491	Icam1	intercellular adhesion molecule 1	no
507	ENSMUSG00000040717	392.696	-1.1256	0.394765	-2.85133	0.00435373	0.087645	Il17rd	interleukin 17 receptor D	no
65	ENSMUSG00000016552	2775.94	-1.12784	0.245983	-4.58502	4.53933e-06	0.000574758	Foxred2	FAD-dependent oxidoreductase domain containing 2	no
485	ENSMUSG00000039063	247.138	-1.12903	0.323039	-3.49502	0.000474018	0.0186787	Echdc3	enoyl Coenzyme A hydratase domain containing 3	no
191	ENSMUSG00000024424	1489.22	-1.13662	0.316563	-3.59048	0.000330063	0.0142321	Ttc39c	tetratricopeptide repeat domain 39C	no
437	ENSMUSG00000036545	2593.93	-1.13726	0.294883	-3.85666	0.000114949	0.00679876	Adamts2	a disintegrin-like and metallopeptidase (reprolysin type) with thrombospondin type 1 motif, 2	no
266	ENSMUSG00000027800	4117.98	-1.13917	0.302859	-3.76141	0.00016896	0.00878789	Tm4sf1	transmembrane 4 superfamily member 1	no
511	ENSMUSG00000040957	292.688	-1.15499	0.320543	-3.60321	0.000314306	0.0137298	Cables1	CDK5 and Abl enzyme substrate 1	no
8	ENSMUSG00000001020	7006.87	-1.15752	0.284607	-4.06709	4.7603e-05	0.00348432	S100a4	S100 calcium binding protein A4	no
252	ENSMUSG00000027204	8365.71	-1.16203	0.393114	-2.95595	0.00311707	0.0705583	Fbn1	fibrillin 1	no
547	ENSMUSG00000043336	1863.39	-1.16329	0.285427	-4.07561	4.58938e-05	0.00340813	Filip1l	filamin A interacting protein 1-like	no
560	ENSMUSG00000044674	2691.14	-1.1716	0.390843	-2.99764	0.00272082	0.0648293	Fzd1	frizzled class receptor 1	no
84	ENSMUSG00000019850	705.832	-1.18798	0.349719	-3.39696	0.000681398	0.0243536	Tnfaip3	tumor necrosis factor, alpha-induced protein 3	no
254	ENSMUSG00000027215	1175.57	-1.19022	0.42456	-2.80341	0.0050565	0.0942681	Cd82	CD82 antigen	no
411	ENSMUSG00000034936	247.459	-1.19664	0.322696	-3.70826	0.000208686	0.0102934	Arl4d	ADP-ribosylation factor-like 4D	no
196	ENSMUSG00000024597	5772.18	-1.20755	0.418338	-2.88654	0.003895	0.08189	Slc12a2	solute carrier family 12, member 2	no
621	ENSMUSG00000054453	361.303	-1.21929	0.429704	-2.83751	0.00454669	0.0903055	Sytl5	synaptotagmin-like 5	no
612	ENSMUSG00000052688	511.103	-1.22198	0.430648	-2.83753	0.00454635	0.0903055	Rab7b	RAB7B, member RAS oncogene family	no
209	ENSMUSG00000025150	587.686	-1.22687	0.417299	-2.94002	0.00328194	0.0733608	Cbr2	carbonyl reductase 2	no
490	ENSMUSG00000039395	319.952	-1.22979	0.272281	-4.51661	6.28383e-06	0.000736409	Mreg	melanoregulin	no
512	ENSMUSG00000041112	2024.67	-1.23193	0.274505	-4.48781	7.1959e-06	0.000801563	Elmo1	engulfment and cell motility 1	no
500	ENSMUSG00000039960	998.274	-1.23486	0.374617	-3.29632	0.000979613	0.0323321	Rhou	ras homolog family member U	no
1	ENSMUSG00000000126	137.011	-1.23494	0.424653	-2.90812	0.00363608	0.0781405	Wnt9a	wingless-type MMTV integration site family, member 9A	yes
619	ENSMUSG00000053965	752.302	-1.2387	0.347467	-3.56494	0.000363939	0.0152501	Pde5a	phosphodiesterase 5A, cGMP-specific	no
624	ENSMUSG00000055172	4520.07	-1.2557	0.387767	-3.23829	0.00120248	0.0375144	C1ra	complement component 1, r subcomponent A	no
461	ENSMUSG00000038267	1486.33	-1.26463	0.398402	-3.17425	0.00150224	0.0441329	Slc22a23	solute carrier family 22, member 23	no
397	ENSMUSG00000034059	140.041	-1.26863	0.299017	-4.24266	2.20883e-05	0.00192976	Ypel4	yippee like 4	no
563	ENSMUSG00000045761	66.6663	-1.26914	0.407721	-3.11276	0.00185347	0.0515079	Togaram2	TOG array regulator of axonemal microtubules 2	no
701	ENSMUSG00000074063	452.302	-1.26952	0.361647	-3.51039	0.000447443	0.0180189	Osgin1	oxidative stress induced growth inhibitor 1	no
617	ENSMUSG00000053411	735.835	-1.27003	0.29738	-4.27075	1.94819e-05	0.0017361	Cbx7	chromobox 7	no
96	ENSMUSG00000020312	1193.52	-1.27094	0.417202	-3.04635	0.00231636	0.0591136	Shc2	SHC (Src homology 2 domain containing) transforming protein 2	no
131	ENSMUSG00000021701	1759.72	-1.27745	0.404211	-3.16036	0.00157573	0.0457887	Plk2	polo like kinase 2	no
377	ENSMUSG00000032577	128.081	-1.2782	0.421317	-3.03381	0.00241488	0.0603358	Mapkapk3	mitogen-activated protein kinase-activated protein kinase 3	no
463	ENSMUSG00000038415	843.966	-1.27837	0.420059	-3.04331	0.00233989	0.0592373	Foxq1	forkhead box Q1	no
167	ENSMUSG00000022894	2118	-1.29781	0.292397	-4.43851	9.05831e-06	0.00096866	Adamts5	a disintegrin-like and metallopeptidase (reprolysin type) with thrombospondin type 1 motif, 5 (aggrecanase-2)	no
640	ENSMUSG00000058135	2644.61	-1.29939	0.273292	-4.75459	1.98846e-06	0.000309067	Gstm1	glutathione S-transferase, mu 1	no
303	ENSMUSG00000029223	932.084	-1.30146	0.4206	-3.0943	0.00197281	0.05349	Uchl1	ubiquitin carboxy-terminal hydrolase L1	no
585	ENSMUSG00000048706	1482.91	-1.30614	0.355118	-3.67803	0.000235039	0.0110238	Lurap1l	leucine rich adaptor protein 1-like	no
383	ENSMUSG00000032925	1294.17	-1.31342	0.425228	-3.08873	0.00201011	0.0540627	Itgbl1	integrin, beta-like 1	no
645	ENSMUSG00000059060	214.478	-1.33397	0.289443	-4.60874	4.05108e-06	0.000530891	Rad51b	RAD51 paralog B	no
523	ENSMUSG00000041729	484.804	-1.34934	0.466948	-2.88971	0.00385603	0.0816854	Coro2b	coronin, actin binding protein, 2B	no
41	ENSMUSG00000006205	8710.65	-1.35253	0.271186	-4.98746	6.11797e-07	0.000122058	Htra1	HtrA serine peptidase 1	no
166	ENSMUSG00000022887	2819.07	-1.35612	0.311345	-4.35568	1.32655e-05	0.00128493	Masp1	mannan-binding lectin serine peptidase 1	no
155	ENSMUSG00000022353	1807.31	-1.35781	0.268245	-5.06183	4.15242e-07	8.81038e-05	Mtss1	MTSS I-BAR domain containing 1	no
28	ENSMUSG00000004267	1068.24	-1.35853	0.310002	-4.38232	1.17421e-05	0.00117877	Eno2	enolase 2, gamma neuronal	no
435	ENSMUSG00000036334	2502.97	-1.36014	0.427447	-3.18201	0.00146255	0.0431565	Igsf10	immunoglobulin superfamily, member 10	no
195	ENSMUSG00000024552	510.192	-1.37512	0.488031	-2.81768	0.0048372	0.0927674	Slc14a2	solute carrier family 14 (urea transporter), member 2	no
284	ENSMUSG00000028464	1606.77	-1.37876	0.422887	-3.26034	0.00111277	0.0354999	Tpm2	tropomyosin 2, beta	no
705	ENSMUSG00000074676	187.485	-1.37903	0.470296	-2.93226	0.00336503	0.0744709	Foxs1	forkhead box S1	no
280	ENSMUSG00000028328	99.1129	-1.3813	0.47513	-2.9072	0.00364682	0.0782456	Tmod1	tropomodulin 1	no
552	ENSMUSG00000043811	199.07	-1.39173	0.290749	-4.7867	1.69549e-06	0.000269805	Rtn4r	reticulon 4 receptor	no
308	ENSMUSG00000029468	762.954	-1.39274	0.404456	-3.44349	0.000574263	0.0213227	P2rx7	purinergic receptor P2X, ligand-gated ion channel, 7	no
707	ENSMUSG00000074934	3712.8	-1.40294	0.348811	-4.02206	5.76924e-05	0.00403756	Grem1	gremlin 1, DAN family BMP antagonist	no
557	ENSMUSG00000044197	484.88	-1.40916	0.376567	-3.74212	0.000182477	0.00930983	Gpr146	G protein-coupled receptor 146	no
528	ENSMUSG00000042115	397.201	-1.40961	0.449662	-3.13483	0.00171953	0.0488003	Klhdc8a	kelch domain containing 8A	no
524	ENSMUSG00000041731	8366.5	-1.41347	0.440751	-3.20696	0.00134145	0.0403855	Pgm5	phosphoglucomutase 5	no
593	ENSMUSG00000049871	68.7612	-1.41435	0.405766	-3.48563	0.000490972	0.019055	Nlrc3	NLR family, CARD domain containing 3	no
614	ENSMUSG00000052957	15073.3	-1.41452	0.394767	-3.58318	0.000339443	0.0144963	Gas1	growth arrest specific 1	no
578	ENSMUSG00000048096	191.782	-1.41641	0.423631	-3.34349	0.000827318	0.0284287	Lmod1	leiomodin 1 (smooth muscle)	no
157	ENSMUSG00000022425	1005.47	-1.41668	0.389554	-3.63666	0.000276192	0.0125148	Enpp2	ectonucleotide pyrophosphatase/phosphodiesterase 2	no
522	ENSMUSG00000041696	437.913	-1.43304	0.415281	-3.45077	0.000558982	0.0209297	Rasl12	RAS-like, family 12	no
425	ENSMUSG00000035547	415.06	-1.43324	0.426669	-3.35913	0.00078187	0.0272168	Capn5	calpain 5	no
565	ENSMUSG00000045954	757.274	-1.43556	0.425128	-3.37678	0.000733398	0.0258663	Cavin2	caveolae associated 2	no
293	ENSMUSG00000028780	2227.09	-1.44179	0.519362	-2.77608	0.00550185	0.0999322	Sema3c	sema domain, immunoglobulin domain (Ig), short basic domain, secreted, (semaphorin) 3C	no
732	ENSMUSG00000102692	282.787	-1.44359	0.454306	-3.17757	0.00148515	0.0437268	Dchs2	dachsous cadherin related 2	no
40	ENSMUSG00000005968	218.773	-1.44898	0.366501	-3.95355	7.70011e-05	0.00507031	Tuft1	tuftelin 1	no
200	ENSMUSG00000024663	845.176	-1.44916	0.358628	-4.04083	5.32616e-05	0.00380721	Rab3il1	RAB3A interacting protein (rabin3)-like 1	no
400	ENSMUSG00000034394	39.7204	-1.45655	0.496375	-2.93436	0.00334232	0.0742666	Lif	leukemia inhibitory factor	no
689	ENSMUSG00000071656	1074.57	-1.46373	0.479449	-3.05294	0.00226609	0.0588239	Lrrn4cl	LRRN4 C-terminal like	no
152	ENSMUSG00000022261	14740.3	-1.46538	0.279191	-5.24866	1.53207e-07	4.35727e-05	Sdc2	syndecan 2	no
184	ENSMUSG00000024043	1452.84	-1.49699	0.324155	-4.61811	3.87242e-06	0.000517751	Arhgap28	Rho GTPase activating protein 28	no
265	ENSMUSG00000027797	2022.49	-1.49824	0.491662	-3.04729	0.00230917	0.0591136	Dclk1	doublecortin-like kinase 1	no
611	ENSMUSG00000052485	64.8954	-1.49956	0.493618	-3.0379	0.00238235	0.0596347	Tmem171	transmembrane protein 171	no
188	ENSMUSG00000024087	3573.49	-1.50009	0.341747	-4.38947	1.13627e-05	0.00115064	Cyp1b1	cytochrome P450, family 1, subfamily b, polypeptide 1	no
142	ENSMUSG00000021991	334.3	-1.50075	0.44541	-3.36937	0.000753411	0.026453	Cacna2d3	calcium channel, voltage-dependent, alpha2/delta subunit 3	no
343	ENSMUSG00000031486	2735.38	-1.5065	0.44282	-3.40207	0.00066878	0.0240311	Adgra2	adhesion G protein-coupled receptor A2	no
369	ENSMUSG00000032359	816.597	-1.50811	0.466709	-3.23137	0.00123196	0.038208	Ctsh	cathepsin H	no
432	ENSMUSG00000036006	91.8625	-1.51003	0.464715	-3.24937	0.0011566	0.036549	Ripor2	RHO family interacting cell polarization regulator 2	no
14	ENSMUSG00000001507	2593.65	-1.51509	0.381478	-3.97163	7.13815e-05	0.00477079	Itga3	integrin alpha 3	no
302	ENSMUSG00000029217	318.348	-1.52284	0.353123	-4.3125	1.61419e-05	0.00149839	Tec	tec protein tyrosine kinase	no
543	ENSMUSG00000042842	174.248	-1.5263	0.474679	-3.21544	0.00130246	0.0397489	Serpinb6b	serine (or cysteine) peptidase inhibitor, clade B, member 6b	no
193	ENSMUSG00000024486	319.942	-1.52725	0.461417	-3.30991	0.000933272	0.0312658	Hbegf	heparin-binding EGF-like growth factor	no
402	ENSMUSG00000034457	113.847	-1.52733	0.517572	-2.95095	0.00316803	0.0712345	Eda2r	ectodysplasin A2 receptor	no
38	ENSMUSG00000005686	932.889	-1.52849	0.365951	-4.17676	2.95687e-05	0.00239543	Ampd3	adenosine monophosphate deaminase 3	no
657	ENSMUSG00000060988	503.266	-1.53265	0.496129	-3.08921	0.00200692	0.0540627	Galnt13	polypeptide N-acetylgalactosaminyltransferase 13	no
176	ENSMUSG00000023885	37739.1	-1.53966	0.342462	-4.49586	6.92906e-06	0.000784922	Thbs2	thrombospondin 2	no
418	ENSMUSG00000035279	430.257	-1.54219	0.518343	-2.97522	0.00292777	0.0680454	Ssc5d	scavenger receptor cysteine rich family, 5 domains	no
182	ENSMUSG00000024027	88.7101	-1.5604	0.523907	-2.9784	0.00289759	0.0674775	Glp1r	glucagon-like peptide 1 receptor	no
227	ENSMUSG00000026494	151.461	-1.56851	0.514816	-3.04675	0.0023133	0.0591136	Kif26b	kinesin family member 26B	no
287	ENSMUSG00000028517	798.809	-1.57462	0.516183	-3.0505	0.00228458	0.0588399	Plpp3	phospholipid phosphatase 3	no
10	ENSMUSG00000001123	1834.77	-1.57679	0.438037	-3.59967	0.000318625	0.0138732	Lgals9	lectin, galactose binding, soluble 9	no
347	ENSMUSG00000031659	1351.27	-1.5788	0.385806	-4.0922	4.273e-05	0.00320883	Adcy7	adenylate cyclase 7	no
187	ENSMUSG00000024084	412.821	-1.58136	0.509028	-3.10663	0.00189234	0.0522623	Qpct	glutaminyl-peptide cyclotransferase (glutaminyl cyclase)	no
201	ENSMUSG00000024727	190.497	-1.58426	0.541946	-2.92328	0.00346361	0.0758986	Trpm6	transient receptor potential cation channel, subfamily M, member 6	no
504	ENSMUSG00000040181	1848.2	-1.5854	0.415563	-3.81507	0.000136146	0.00758276	Fmo1	flavin containing monooxygenase 1	no
248	ENSMUSG00000027078	774.73	-1.58778	0.569241	-2.7893	0.00528224	0.097273	Ube2l6	ubiquitin-conjugating enzyme E2L 6	no
366	ENSMUSG00000032322	165.709	-1.59359	0.452024	-3.52545	0.00042276	0.0171764	Pstpip1	proline-serine-threonine phosphatase-interacting protein 1	no
573	ENSMUSG00000047638	175.158	-1.59711	0.339583	-4.70316	2.56168e-06	0.000377949	Nr1h4	nuclear receptor subfamily 1, group H, member 4	no
360	ENSMUSG00000032066	86.7662	-1.59767	0.420179	-3.80236	0.000143324	0.007884	Bco2	beta-carotene oxygenase 2	no
456	ENSMUSG00000037747	74.5027	-1.60103	0.57183	-2.79985	0.00511271	0.0950508	Phyhipl	phytanoyl-CoA hydroxylase interacting protein-like	no
385	ENSMUSG00000033170	174.926	-1.60149	0.524902	-3.05103	0.00228059	0.0588399	Card10	caspase recruitment domain family, member 10	no
286	ENSMUSG00000028497	1914.78	-1.60313	0.498251	-3.21753	0.00129302	0.0396312	Hacd4	3-hydroxyacyl-CoA dehydratase 4	no
575	ENSMUSG00000047821	652.898	-1.60768	0.277583	-5.7917	6.96793e-09	3.32644e-06	Trim16	tripartite motif-containing 16	no
680	ENSMUSG00000067203	169.509	-1.6215	0.541972	-2.99185	0.0027729	0.0654866	H2-K2	histocompatibility 2, K region locus 2	no
601	ENSMUSG00000050737	79.3995	-1.62932	0.460584	-3.5375	0.000403932	0.0164615	Ptges	prostaglandin E synthase	no
298	ENSMUSG00000029126	3292.75	-1.62954	0.49496	-3.29226	0.000993843	0.0324809	Nsg1	neuron specific gene family member 1	no
494	ENSMUSG00000039476	1985.82	-1.64082	0.487526	-3.36561	0.000763749	0.0266554	Prrx2	paired related homeobox 2	yes
23	ENSMUSG00000003341	51.8763	-1.64652	0.474151	-3.47256	0.000515519	0.0196884	Atp8b3	ATPase, class I, type 8B, member 3	no
297	ENSMUSG00000029096	569.238	-1.64726	0.451906	-3.64515	0.000267237	0.0122334	Htra3	HtrA serine peptidase 3	no
282	ENSMUSG00000028369	773.218	-1.65215	0.515963	-3.20206	0.00136447	0.0408944	Svep1	sushi, von Willebrand factor type A, EGF and pentraxin domain containing 1	no
143	ENSMUSG00000022032	1787.61	-1.65223	0.439878	-3.75612	0.00017257	0.00890637	Scara5	scavenger receptor class A, member 5	no
477	ENSMUSG00000038776	3538.49	-1.65524	0.356486	-4.6432	3.43051e-06	0.000472738	Ephx1	epoxide hydrolase 1, microsomal	no
576	ENSMUSG00000047894	384.999	-1.65722	0.512628	-3.2328	0.00122583	0.0381062	Ang2	angiogenin, ribonuclease A family, member 2	no
211	ENSMUSG00000025321	206.484	-1.65729	0.477813	-3.46849	0.000523387	0.0198753	Itgb8	integrin beta 8	yes
165	ENSMUSG00000022871	793.909	-1.65817	0.426883	-3.88435	0.000102603	0.00632026	Fetub	fetuin beta	no
399	ENSMUSG00000034330	1896.56	-1.65931	0.53639	-3.09347	0.00197828	0.0535298	Plcg2	phospholipase C, gamma 2	no
636	ENSMUSG00000057751	843.03	-1.67016	0.498345	-3.35142	0.000803982	0.0278311	Megf6	multiple EGF-like-domains 6	no
498	ENSMUSG00000039903	233.687	-1.69173	0.487676	-3.46897	0.000522453	0.0198753	Eva1c	eva-1 homolog C (C. elegans)	no
602	ENSMUSG00000050751	106.484	-1.69854	0.570983	-2.97476	0.00293216	0.0680454	Pgbd5	piggyBac transposable element derived 5	no
212	ENSMUSG00000025429	49.9148	-1.70247	0.573559	-2.96825	0.00299498	0.0686652	Pstpip2	proline-serine-threonine phosphatase-interacting protein 2	no
255	ENSMUSG00000027254	1192.4	-1.71039	0.594791	-2.87561	0.00403242	0.0839974	Map1a	microtubule-associated protein 1 A	no
622	ENSMUSG00000054728	1775.51	-1.71791	0.350051	-4.90761	9.21949e-07	0.000171162	Phactr1	phosphatase and actin regulator 1	no
390	ENSMUSG00000033491	2483.47	-1.7198	0.494868	-3.47528	0.000510322	0.0195458	Prss35	protease, serine 35	no
214	ENSMUSG00000025492	6725.15	-1.72131	0.465941	-3.69426	0.000220528	0.0105656	Ifitm3	interferon induced transmembrane protein 3	no
655	ENSMUSG00000060548	494.329	-1.73481	0.321518	-5.39569	6.82617e-08	2.2255e-05	Tnfrsf19	tumor necrosis factor receptor superfamily, member 19	no
468	ENSMUSG00000038578	73.883	-1.73839	0.472953	-3.67561	0.000237282	0.01109	Susd1	sushi domain containing 1	no
616	ENSMUSG00000053141	350.742	-1.73938	0.600582	-2.89616	0.00377761	0.0804066	Ptprt	protein tyrosine phosphatase, receptor type, T	no
261	ENSMUSG00000027656	5218.64	-1.74043	0.312113	-5.57627	2.45727e-08	1.09488e-05	Ccn5	cellular communication network factor 5	no
428	ENSMUSG00000035783	10140.2	-1.74099	0.497854	-3.49699	0.000470539	0.0186638	Acta2	actin, alpha 2, smooth muscle, aorta	no
58	ENSMUSG00000014782	829.253	-1.74278	0.416971	-4.17962	2.91993e-05	0.00237992	Plekhg4	pleckstrin homology domain containing, family G (with RhoGef domain) member 4	no
140	ENSMUSG00000021895	900.525	-1.74796	0.468407	-3.73171	0.000190183	0.00966607	Arhgef3	Rho guanine nucleotide exchange factor (GEF) 3	no
224	ENSMUSG00000026479	915.79	-1.75811	0.466528	-3.76851	0.000164227	0.00860873	Lamc2	laminin, gamma 2	no
89	ENSMUSG00000019989	589.543	-1.75948	0.473435	-3.71642	0.000202068	0.0101926	Enpp3	ectonucleotide pyrophosphatase/phosphodiesterase 3	no
434	ENSMUSG00000036256	674.319	-1.7601	0.562171	-3.13089	0.00174275	0.0492501	Igfbp7	insulin-like growth factor binding protein 7	no
247	ENSMUSG00000027070	170.947	-1.76493	0.507202	-3.47975	0.000501889	0.019278	Lrp2	low density lipoprotein receptor-related protein 2	no
606	ENSMUSG00000051331	820.2	-1.76726	0.475962	-3.71302	0.000204803	0.0101949	Cacna1c	calcium channel, voltage-dependent, L type, alpha 1C subunit	no
70	ENSMUSG00000017446	887.226	-1.76949	0.352081	-5.0258	5.01346e-07	0.000104711	C1qtnf1	C1q and tumor necrosis factor related protein 1	no
80	ENSMUSG00000019256	3082.1	-1.77196	0.420008	-4.21886	2.45537e-05	0.00209051	Ahr	aryl-hydrocarbon receptor	no
417	ENSMUSG00000035258	2274.21	-1.77303	0.505089	-3.51034	0.000447541	0.0180189	Abi3bp	ABI gene family, member 3 (NESH) binding protein	no
156	ENSMUSG00000022419	1071.51	-1.77752	0.362868	-4.89853	9.65573e-07	0.000176806	Deptor	DEP domain containing MTOR-interacting protein	no
238	ENSMUSG00000026875	242.693	-1.78542	0.585282	-3.05053	0.00228441	0.0588399	Traf1	TNF receptor-associated factor 1	no
232	ENSMUSG00000026640	1084.01	-1.79463	0.469644	-3.82126	0.000132773	0.00746126	Plxna2	plexin A2	no
649	ENSMUSG00000059325	361.693	-1.79749	0.444543	-4.04345	5.26701e-05	0.00380563	Hopx	HOP homeobox	no
61	ENSMUSG00000015980	297.733	-1.80226	0.457867	-3.9362	8.27835e-05	0.00532004	Lrrc27	leucine rich repeat containing 27	no
584	ENSMUSG00000048572	3114.38	-1.80445	0.473631	-3.80982	0.000139071	0.00768165	Tmem252	transmembrane protein 252	no
480	ENSMUSG00000038984	282.233	-1.80617	0.433067	-4.17065	3.03727e-05	0.00244573	Tspyl5	testis-specific protein, Y-encoded-like 5	no
113	ENSMUSG00000020890	206.312	-1.80669	0.562014	-3.21467	0.00130595	0.0397647	Gucy2e	guanylate cyclase 2e	no
300	ENSMUSG00000029134	296.174	-1.81572	0.299457	-6.06335	1.33311e-09	8.90984e-07	Plb1	phospholipase B1	no
337	ENSMUSG00000031380	287.568	-1.8168	0.455463	-3.98891	6.63763e-05	0.0045268	Vegfd	vascular endothelial growth factor D	no
484	ENSMUSG00000039062	1852.05	-1.82028	0.497211	-3.66098	0.000251248	0.0116612	Anpep	alanyl (membrane) aminopeptidase	no
607	ENSMUSG00000051457	455.942	-1.8225	0.638377	-2.8549	0.004305	0.0870816	Spn	sialophorin	no
350	ENSMUSG00000031778	2102.05	-1.82518	0.376003	-4.85417	1.20892e-06	0.000209865	Cx3cl1	chemokine (C-X3-C motif) ligand 1	no
605	ENSMUSG00000051228	64.7475	-1.82655	0.402324	-4.53999	5.62564e-06	0.000681127	Nyx	nyctalopin	no
349	ENSMUSG00000031750	415.696	-1.82659	0.441534	-4.13692	3.51992e-05	0.00273551	Il34	interleukin 34	no
172	ENSMUSG00000023031	92.0993	-1.82959	0.35377	-5.17169	2.31983e-07	5.85079e-05	Cela1	chymotrypsin-like elastase family, member 1	no
53	ENSMUSG00000010080	89.561	-1.83701	0.613227	-2.99564	0.00273872	0.0649961	Epn3	epsin 3	no
317	ENSMUSG00000030157	76.5165	-1.83969	0.575661	-3.19579	0.00139447	0.0415143	Clec2d	C-type lectin domain family 2, member d	no
19	ENSMUSG00000002831	176.271	-1.87626	0.40937	-4.58329	4.57708e-06	0.000574758	Plin4	perilipin 4	no
540	ENSMUSG00000042751	174.301	-1.87813	0.49973	-3.75828	0.000171084	0.0088639	Nmnat2	nicotinamide nucleotide adenylyltransferase 2	no
518	ENSMUSG00000041482	418.216	-1.90079	0.457615	-4.15369	3.27161e-05	0.00258767	Piezo2	piezo-type mechanosensitive ion channel component 2	no
345	ENSMUSG00000031538	1914.58	-1.92197	0.439195	-4.37611	1.20814e-05	0.00117877	Plat	plasminogen activator, tissue	no
361	ENSMUSG00000032085	2728.64	-1.9302	0.595192	-3.24298	0.00118287	0.0372033	Tagln	transgelin	no
21	ENSMUSG00000002997	1351.75	-1.93021	0.593307	-3.25331	0.00114068	0.0362172	Prkar2b	protein kinase, cAMP dependent regulatory, type II beta	no
364	ENSMUSG00000032246	158.991	-1.93236	0.604215	-3.19814	0.00138319	0.0412703	Calml4	calmodulin-like 4	no
73	ENSMUSG00000017817	29.7539	-1.93543	0.675867	-2.86362	0.00418826	0.0862627	Jph2	junctophilin 2	no
310	ENSMUSG00000029641	164.256	-1.93635	0.480056	-4.0336	5.49297e-05	0.00386445	Rasl11a	RAS-like, family 11, member A	no
363	ENSMUSG00000032232	1394.81	-1.94909	0.439971	-4.43004	9.42142e-06	0.000991623	Cgnl1	cingulin-like 1	no
359	ENSMUSG00000032036	42.1727	-1.95847	0.537429	-3.64414	0.000268284	0.0122394	Kirrel3	kirre like nephrin family adhesion molecule 3	no
491	ENSMUSG00000039405	1642.08	-1.96263	0.465696	-4.2144	2.50444e-05	0.00211878	Prss23	protease, serine 23	no
314	ENSMUSG00000030000	122.537	-1.965	0.534848	-3.67394	0.000238837	0.0111238	Add2	adducin 2 (beta)	no
352	ENSMUSG00000031785	368.706	-1.96614	0.392766	-5.00589	5.56032e-07	0.000112613	Adgrg1	adhesion G protein-coupled receptor G1	no
72	ENSMUSG00000017737	37.3472	-1.96654	0.70684	-2.78216	0.00539989	0.0988772	Mmp9	matrix metallopeptidase 9	no
98	ENSMUSG00000020388	279.073	-1.98208	0.712373	-2.78236	0.00539644	0.0988772	Pdlim4	PDZ and LIM domain 4	no
533	ENSMUSG00000042349	168.224	-1.99438	0.449577	-4.43612	9.15962e-06	0.00097172	Ikbke	inhibitor of kappaB kinase epsilon	no
586	ENSMUSG00000048826	390.423	-1.99514	0.650588	-3.06667	0.00216458	0.0572949	Dact2	dishevelled-binding antagonist of beta-catenin 2	no
714	ENSMUSG00000078920	679.848	-1.99663	0.662267	-3.01484	0.00257116	0.0623752	Ifi47	interferon gamma inducible protein 47	no
375	ENSMUSG00000032548	88.1459	-1.99811	0.615474	-3.24645	0.00116854	0.0368394	Slco2a1	solute carrier organic anion transporter family, member 2a1	no
526	ENSMUSG00000041957	519.54	-2.00291	0.454659	-4.4053	1.05637e-05	0.00108619	Pkp2	plakophilin 2	no
190	ENSMUSG00000024292	76.3047	-2.00755	0.614024	-3.2695	0.00107738	0.034702	Cyp4f14	cytochrome P450, family 4, subfamily f, polypeptide 14	no
216	ENSMUSG00000025650	641.873	-2.01041	0.28469	-7.06176	1.6441e-12	2.74708e-09	Col7a1	collagen, type VII, alpha 1	no
378	ENSMUSG00000032596	363.989	-2.01521	0.674494	-2.98774	0.00281052	0.0661413	Uba7	ubiquitin-like modifier activating enzyme 7	no
625	ENSMUSG00000055368	1057.5	-2.01821	0.487558	-4.13942	3.48184e-05	0.00272174	Slc6a2	solute carrier family 6 (neurotransmitter transporter, noradrenalin), member 2	no
367	ENSMUSG00000032334	3708.21	-2.02311	0.317119	-6.37965	1.77493e-10	1.48284e-07	Loxl1	lysyl oxidase-like 1	no
269	ENSMUSG00000027962	253.029	-2.02329	0.37551	-5.38811	7.12028e-08	2.26611e-05	Vcam1	vascular cell adhesion molecule 1	no
467	ENSMUSG00000038576	211.609	-2.03489	0.590521	-3.44592	0.000569127	0.0211909	Susd4	sushi domain containing 4	no
422	ENSMUSG00000035493	4035.51	-2.03511	0.485388	-4.19274	2.75606e-05	0.00228821	Tgfbi	transforming growth factor, beta induced	no
409	ENSMUSG00000034845	73.5662	-2.03696	0.494389	-4.12015	3.78628e-05	0.00292551	Plvap	plasmalemma vesicle associated protein	no
69	ENSMUSG00000017417	865.663	-2.04526	0.584398	-3.49978	0.00046564	0.0185503	Plxdc1	plexin domain containing 1	no
108	ENSMUSG00000020774	57.0014	-2.05272	0.563931	-3.64001	0.000272626	0.0123952	Aspa	aspartoacylase	no
194	ENSMUSG00000024534	348.817	-2.05877	0.414639	-4.96521	6.86261e-07	0.000132946	Sncaip	synuclein, alpha interacting protein (synphilin)	no
236	ENSMUSG00000026726	145.381	-2.06185	0.325941	-6.32585	2.51837e-10	1.98018e-07	Cubn	cubilin (intrinsic factor-cobalamin receptor)	no
684	ENSMUSG00000069372	522.055	-2.06671	0.736878	-2.80468	0.00503663	0.0941603	Ctxn3	cortexin 3	no
263	ENSMUSG00000027750	33739	-2.06763	0.331262	-6.24168	4.32904e-10	3.21479e-07	Postn	periostin, osteoblast specific factor	no
358	ENSMUSG00000032014	1251.78	-2.06877	0.39485	-5.2394	1.61103e-07	4.48639e-05	Oaf	out at first homolog	no
569	ENSMUSG00000047344	29.8427	-2.06997	0.546705	-3.78627	0.000152928	0.00820958	Lancl3	LanC lantibiotic synthetase component C-like 3 (bacterial)	no
654	ENSMUSG00000060459	91.8498	-2.07059	0.741395	-2.79282	0.00522502	0.0966015	Kng2	kininogen 2	no
717	ENSMUSG00000079173	64.4035	-2.08036	0.562796	-3.69646	0.000218624	0.01055	Zan	zonadhesin	no
725	ENSMUSG00000084989	373.534	-2.08661	0.517198	-4.03445	5.47293e-05	0.00386445	Crocc2	ciliary rootlet coiled-coil, rootletin family member 2	no
29	ENSMUSG00000004347	256.754	-2.09511	0.661516	-3.16713	0.00153952	0.0449318	Pde1c	phosphodiesterase 1C	no
727	ENSMUSG00000090066	26.2611	-2.09568	0.725661	-2.88796	0.00387747	0.0818802	1110002E22Rik	RIKEN cDNA 1110002E22 gene	no
590	ENSMUSG00000049313	1227.98	-2.10095	0.50532	-4.15766	3.21527e-05	0.00255824	Sorl1	sortilin-related receptor, LDLR class A repeats-containing	no
646	ENSMUSG00000059089	35.7058	-2.10492	0.526378	-3.99887	6.36458e-05	0.00436284	Fcgr4	Fc receptor, IgG, low affinity IV	no
548	ENSMUSG00000043631	210.283	-2.10835	0.543206	-3.8813	0.000103898	0.00632529	Ecm2	extracellular matrix protein 2, female organ and adipocyte specific	no
530	ENSMUSG00000042286	29.8845	-2.11144	0.751543	-2.80948	0.00496219	0.0935562	Stab1	stabilin 1	no
54	ENSMUSG00000010601	137.742	-2.11411	0.482998	-4.37706	1.20291e-05	0.00117877	Apol7a	apolipoprotein L 7a	no
85	ENSMUSG00000019851	239.946	-2.11658	0.46908	-4.51219	6.41602e-06	0.000736409	Perp	PERP, TP53 apoptosis effector	no
702	ENSMUSG00000074151	430.983	-2.12319	0.459812	-4.61753	3.88335e-06	0.000517751	Nlrc5	NLR family, CARD domain containing 5	no
328	ENSMUSG00000031070	1092.12	-2.13337	0.390517	-5.46293	4.68337e-08	1.73495e-05	Mrgprf	MAS-related GPR, member F	no
326	ENSMUSG00000030772	1064.31	-2.13361	0.587129	-3.63397	0.000279096	0.0125612	Dkk3	dickkopf WNT signaling pathway inhibitor 3	no
594	ENSMUSG00000049985	98.5529	-2.14974	0.48012	-4.4775	7.55216e-06	0.000834295	Ankrd55	ankyrin repeat domain 55	no
26	ENSMUSG00000004098	92.9057	-2.15221	0.548447	-3.92418	8.70248e-05	0.00553644	Col5a3	collagen, type V, alpha 3	no
450	ENSMUSG00000037206	997.843	-2.18571	0.576594	-3.79072	0.00015021	0.008162	Islr	immunoglobulin superfamily containing leucine-rich repeat	no
599	ENSMUSG00000050447	58.3625	-2.18852	0.764235	-2.86368	0.0041875	0.0862627	Lypd6	LY6/PLAUR domain containing 6	no
313	ENSMUSG00000029861	135.31	-2.19265	0.606402	-3.61584	0.00029938	0.0132723	Fam131b	family with sequence similarity 131, member B	no
423	ENSMUSG00000035513	139.158	-2.20039	0.571887	-3.84759	0.000119283	0.00699325	Ntng2	netrin G2	no
721	ENSMUSG00000079484	149.143	-2.20099	0.524074	-4.19978	2.67176e-05	0.00223209	Phyhd1	phytanoyl-CoA dioxygenase domain containing 1	no
37	ENSMUSG00000005611	716.769	-2.20192	0.675639	-3.25902	0.00111796	0.0355804	Mrvi1	MRV integration site 1	no
246	ENSMUSG00000027068	1165.99	-2.21095	0.424149	-5.21267	1.86138e-07	4.97622e-05	Dhrs9	dehydrogenase/reductase (SDR family) member 9	no
147	ENSMUSG00000022206	2989.12	-2.22437	0.512212	-4.34267	1.40759e-05	0.00133442	Npr3	natriuretic peptide receptor 3	no
436	ENSMUSG00000036523	490.438	-2.24595	0.734483	-3.05787	0.00222915	0.0584823	Greb1	gene regulated by estrogen in breast cancer protein	no
231	ENSMUSG00000026639	157.136	-2.27937	0.574995	-3.96415	7.36566e-05	0.00489392	Lamb3	laminin, beta 3	no
145	ENSMUSG00000022091	531.853	-2.281	0.454449	-5.01926	5.18708e-07	0.00010667	Sorbs3	sorbin and SH3 domain containing 3	no
15	ENSMUSG00000001663	66.9687	-2.28105	0.725938	-3.14222	0.00167674	0.0480965	Gstt1	glutathione S-transferase, theta 1	no
218	ENSMUSG00000025784	58.2525	-2.28312	0.376543	-6.06337	1.33297e-09	8.90984e-07	Clec3b	C-type lectin domain family 3, member b	no
334	ENSMUSG00000031325	30.6898	-2.28906	0.756217	-3.02699	0.00247	0.0612994	4930519F16Rik	RIKEN cDNA 4930519F16 gene	no
667	ENSMUSG00000063558	546.482	-2.29092	0.588567	-3.89236	9.9272e-05	0.00614337	Aox1	aldehyde oxidase 1	no
704	ENSMUSG00000074604	317.943	-2.29513	0.803949	-2.85481	0.0043062	0.0870816	Mgst2	microsomal glutathione S-transferase 2	no
136	ENSMUSG00000021765	550.684	-2.29563	0.6441	-3.56409	0.000365121	0.0152518	Fst	follistatin	no
135	ENSMUSG00000021751	434.714	-2.29776	0.627824	-3.65988	0.000252337	0.0116713	Acox2	acyl-Coenzyme A oxidase 2, branched chain	no
122	ENSMUSG00000021367	63.1313	-2.29811	0.485097	-4.73743	2.16444e-06	0.000328774	Edn1	endothelin 1	yes
97	ENSMUSG00000020354	68.5998	-2.2991	0.746834	-3.07847	0.00208069	0.0555142	Sgcd	sarcoglycan, delta (dystrophin-associated glycoprotein)	no
327	ENSMUSG00000031026	28.7677	-2.30715	0.625137	-3.69064	0.000223695	0.010652	Trim66	tripartite motif-containing 66	no
144	ENSMUSG00000022037	521.253	-2.30837	0.544995	-4.23558	2.27967e-05	0.00197872	Clu	clusterin	no
566	ENSMUSG00000046623	217.133	-2.3213	0.454868	-5.10325	3.33877e-07	7.69471e-05	Gjb4	gap junction protein, beta 4	no
470	ENSMUSG00000038605	70.2678	-2.32186	0.489023	-4.74796	2.05481e-06	0.000315708	Samd10	sterile alpha motif domain containing 10	no
373	ENSMUSG00000032401	945.201	-2.32267	0.452728	-5.13038	2.89152e-07	6.97099e-05	Lctl	lactase-like	no
294	ENSMUSG00000028834	53.9076	-2.32345	0.714686	-3.251	0.00114998	0.036426	Trim63	tripartite motif-containing 63	no
7	ENSMUSG00000000791	87.2225	-2.33319	0.629478	-3.70654	0.000210109	0.0103255	Il12rb1	interleukin 12 receptor, beta 1	no
356	ENSMUSG00000031958	68.0034	-2.35493	0.606914	-3.88017	0.000104385	0.00632529	Ldhd	lactate dehydrogenase D	no
33	ENSMUSG00000005360	4488.45	-2.35815	0.529445	-4.45401	8.42815e-06	0.000915928	Slc1a3	solute carrier family 1 (glial high affinity glutamate transporter), member 3	no
55	ENSMUSG00000011256	1050.44	-2.36451	0.502845	-4.70226	2.573e-06	0.000377949	Adam19	a disintegrin and metallopeptidase domain 19 (meltrin beta)	no
105	ENSMUSG00000020614	1043.1	-2.37005	0.438368	-5.40654	6.42521e-08	2.19183e-05	Fam20a	family with sequence similarity 20, member A	no
346	ENSMUSG00000031637	29.7393	-2.37412	0.721741	-3.28943	0.00100391	0.0326501	Lrp2bp	Lrp2 binding protein	no
681	ENSMUSG00000067212	1183.92	-2.3769	0.823472	-2.88644	0.00389632	0.08189	H2-T23	histocompatibility 2, T region locus 23	no
170	ENSMUSG00000023009	1815.79	-2.38529	0.482248	-4.9462	7.56781e-07	0.000144513	Nckap5l	NCK-associated protein 5-like	no
259	ENSMUSG00000027435	53.0066	-2.38658	0.565334	-4.22154	2.42643e-05	0.00207911	Cd93	CD93 antigen	no
178	ENSMUSG00000023918	590.463	-2.38869	0.713408	-3.34828	0.000813143	0.0280136	Adgrf4	adhesion G protein-coupled receptor F4	no
666	ENSMUSG00000063428	113.619	-2.39002	0.608294	-3.92906	8.52794e-05	0.00545421	Ddo	D-aspartate oxidase	no
527	ENSMUSG00000041992	75.6995	-2.40228	0.460618	-5.21535	1.83467e-07	4.97622e-05	Rapgef5	Rap guanine nucleotide exchange factor (GEF) 5	no
79	ENSMUSG00000018774	126.481	-2.41898	0.624639	-3.87261	0.000107676	0.00648338	Cd68	CD68 antigen	no
688	ENSMUSG00000071552	21.9003	-2.42643	0.821711	-2.9529	0.00314806	0.0710812	Tigit	T cell immunoreceptor with Ig and ITIM domains	no
731	ENSMUSG00000097789	809.473	-2.43233	0.563348	-4.31763	1.57716e-05	0.00147426	Gm2115	predicted gene 2115	no
204	ENSMUSG00000024885	432.834	-2.43541	0.536794	-4.53696	5.70706e-06	0.000681127	Aldh3b1	aldehyde dehydrogenase 3 family, member B1	no
312	ENSMUSG00000029838	11014	-2.4401	0.472144	-5.16812	2.36467e-07	5.85343e-05	Ptn	pleiotrophin	no
642	ENSMUSG00000058420	132.403	-2.4485	0.570925	-4.28865	1.79764e-05	0.00164582	Syt17	synaptotagmin XVII	no
464	ENSMUSG00000038463	481.726	-2.44939	0.626092	-3.9122	9.14609e-05	0.00571289	Olfml2b	olfactomedin-like 2B	no
221	ENSMUSG00000026109	65.6361	-2.47006	0.704	-3.5086	0.000450465	0.0180654	Tmeff2	transmembrane protein with EGF-like and two follistatin-like domains 2	no
256	ENSMUSG00000027339	277.023	-2.47012	0.547551	-4.51122	6.44571e-06	0.000736409	Rassf2	Ras association (RalGDS/AF-6) domain family member 2	no
281	ENSMUSG00000028339	1171.76	-2.47107	0.584794	-4.22554	2.38371e-05	0.00205568	Col15a1	collagen, type XV, alpha 1	no
251	ENSMUSG00000027202	381.563	-2.47332	0.385748	-6.41174	1.43865e-10	1.28203e-07	Slc12a1	solute carrier family 12, member 1	no
683	ENSMUSG00000068227	37.3157	-2.51457	0.663916	-3.78747	0.000152187	0.00820277	Il2rb	interleukin 2 receptor, beta chain	no
603	ENSMUSG00000051029	21.1817	-2.5261	0.837584	-3.01593	0.00256191	0.0622821	Serpinb1b	serine (or cysteine) peptidase inhibitor, clade B, member 1b	no
162	ENSMUSG00000022758	119.043	-2.53339	0.531056	-4.77048	1.8379e-06	0.000289026	P2rx6	purinergic receptor P2X, ligand-gated ion channel, 6	no
63	ENSMUSG00000016179	88.3395	-2.54407	0.663182	-3.83616	0.000124971	0.0072004	Camk1g	calcium/calmodulin-dependent protein kinase I gamma	no
682	ENSMUSG00000068196	4581.47	-2.54459	0.520895	-4.88503	1.03413e-06	0.000186801	Col8a1	collagen, type VIII, alpha 1	no
656	ENSMUSG00000060961	1131.51	-2.54642	0.426602	-5.96909	2.38582e-09	1.4496e-06	Slc4a4	solute carrier family 4 (anion exchanger), member 4	no
643	ENSMUSG00000058498	28.1189	-2.55059	0.817365	-3.1205	0.00180542	0.0504893	Rnf207	ring finger protein 207	no
110	ENSMUSG00000020826	274.907	-2.56599	0.779847	-3.29037	0.00100055	0.0326204	Nos2	nitric oxide synthase 2, inducible	no
324	ENSMUSG00000030621	170.746	-2.56867	0.392348	-6.54691	5.87385e-11	6.03967e-08	Me3	malic enzyme 3, NADP(+)-dependent, mitochondrial	no
460	ENSMUSG00000038242	149.224	-2.57671	0.604473	-4.26274	2.01934e-05	0.00177605	Aox4	aldehyde oxidase 4	no
32	ENSMUSG00000004885	475.5	-2.57895	0.569079	-4.53179	5.84857e-06	0.00069184	Crabp2	cellular retinoic acid binding protein II	no
648	ENSMUSG00000059146	272.245	-2.6013	0.669957	-3.88278	0.00010327	0.00632529	Ntrk3	neurotrophic tyrosine kinase, receptor, type 3	no
64	ENSMUSG00000016194	111.239	-2.60719	0.805202	-3.23793	0.00120399	0.0375144	Hsd11b1	hydroxysteroid 11-beta dehydrogenase 1	no
451	ENSMUSG00000037254	149.3	-2.60765	0.692917	-3.76329	0.00016769	0.0087559	Itih2	inter-alpha trypsin inhibitor, heavy chain 2	no
315	ENSMUSG00000030109	22.0346	-2.61619	0.933631	-2.80217	0.00507602	0.0945003	Slc6a12	solute carrier family 6 (neurotransmitter transporter, betaine/GABA), member 12	no
419	ENSMUSG00000035385	63.7602	-2.61984	0.850878	-3.07898	0.00207708	0.0555142	Ccl2	chemokine (C-C motif) ligand 2	no
100	ENSMUSG00000020399	26.9351	-2.62609	0.779938	-3.36704	0.000759784	0.0265865	Havcr2	hepatitis A virus cellular receptor 2	no
52	ENSMUSG00000009654	85.3468	-2.62761	0.726779	-3.61542	0.000299861	0.0132723	Oit3	oncoprotein induced transcript 3	no
647	ENSMUSG00000059108	94.9708	-2.63219	0.79627	-3.30564	0.000947582	0.0313735	Ifitm6	interferon induced transmembrane protein 6	no
381	ENSMUSG00000032899	150.082	-2.63437	0.68936	-3.82147	0.000132658	0.00746126	Styk1	serine/threonine/tyrosine kinase 1	no
626	ENSMUSG00000055632	30.2026	-2.64914	0.942792	-2.80989	0.00495589	0.0935562	Hmcn2	hemicentin 2	no
71	ENSMUSG00000017491	85.3263	-2.65081	0.930147	-2.84988	0.0043736	0.0879127	Rarb	retinoic acid receptor, beta	yes
49	ENSMUSG00000008153	56.4614	-2.67057	0.659708	-4.04811	5.16339e-05	0.00375104	Clstn3	calsyntenin 3	no
633	ENSMUSG00000057246	56.4347	-2.67201	0.784786	-3.40476	0.00066222	0.0239063	BC051142	cDNA sequence BC051142	no
81	ENSMUSG00000019326	107.847	-2.68258	0.700388	-3.83013	0.000128076	0.00728506	Aoc3	amine oxidase, copper containing 3	no
715	ENSMUSG00000078945	69.3428	-2.69193	0.782728	-3.43916	0.00058352	0.0215467	Naip2	NLR family, apoptosis inhibitory protein 2	no
90	ENSMUSG00000020053	2842.63	-2.70154	0.897331	-3.01064	0.00260695	0.0631289	Igf1	insulin-like growth factor 1	no
466	ENSMUSG00000038530	693.382	-2.70617	0.56083	-4.8253	1.39792e-06	0.000230943	Rgs4	regulator of G-protein signaling 4	no
368	ENSMUSG00000032348	1041.45	-2.71795	0.66574	-4.08259	4.45359e-05	0.00332577	Gsta4	glutathione S-transferase, alpha 4	no
465	ENSMUSG00000038521	1528.78	-2.73716	0.588944	-4.64758	3.35859e-06	0.000467649	C1s1	complement component 1, s subcomponent 1	no
629	ENSMUSG00000056313	239.936	-2.74799	0.641285	-4.28513	1.82629e-05	0.00166068	Tcim	transcriptional and immune response regulator	no
580	ENSMUSG00000048142	87.5963	-2.7572	0.875017	-3.15102	0.00162702	0.0468715	Nat8l	N-acetyltransferase 8-like	no
274	ENSMUSG00000028036	626.578	-2.7614	0.942431	-2.93008	0.00338876	0.0747485	Ptgfr	prostaglandin F receptor	no
186	ENSMUSG00000024066	1130.4	-2.76263	0.499181	-5.53433	3.12414e-08	1.30501e-05	Xdh	xanthine dehydrogenase	no
529	ENSMUSG00000042216	166.402	-2.77037	0.893429	-3.10083	0.00192979	0.0525367	Sgsm1	small G protein signaling modulator 1	no
496	ENSMUSG00000039601	1432.19	-2.79277	0.4136	-6.75234	1.45476e-11	2.16064e-08	Rcan2	regulator of calcineurin 2	no
119	ENSMUSG00000021211	35.0924	-2.79701	0.9588	-2.9172	0.0035319	0.077142	Akr1c12	aldo-keto reductase family 1, member C12	no
414	ENSMUSG00000035095	99.7363	-2.81156	0.77621	-3.62216	0.000292153	0.0131047	Fam167a	family with sequence similarity 167, member A	no
3	ENSMUSG00000000303	61.3985	-2.82246	0.503391	-5.60689	2.05998e-08	9.49508e-06	Cdh1	cadherin 1	no
421	ENSMUSG00000035459	146.409	-2.8714	0.541845	-5.29931	1.16243e-07	3.37787e-05	Stab2	stabilin 2	no
376	ENSMUSG00000032572	95.7668	-2.88804	0.855073	-3.37754	0.000731373	0.0258631	Col6a4	collagen, type VI, alpha 4	no
644	ENSMUSG00000058925	73.2996	-2.90206	0.95339	-3.04394	0.002335	0.0592257	Ccdc192	coiled-coil domain containing 192	no
365	ENSMUSG00000032289	390.982	-2.91272	0.70182	-4.15024	3.32127e-05	0.0026115	Thsd4	thrombospondin, type I, domain containing 4	no
722	ENSMUSG00000079592	84.0077	-2.91307	0.816567	-3.56746	0.000360453	0.0151515	C1qtnf5	C1q and tumor necrosis factor related protein 5	no
712	ENSMUSG00000078771	377.66	-2.92663	0.443998	-6.59155	4.35247e-11	5.28905e-08	Evi2a	ecotropic viral integration site 2a	no
226	ENSMUSG00000026483	1040.12	-2.93718	0.546013	-5.37933	7.47621e-08	2.32406e-05	Fam129a	family with sequence similarity 129, member A	no
124	ENSMUSG00000021390	8824.19	-2.95704	0.537883	-5.49755	3.85109e-08	1.51404e-05	Ogn	osteoglycin	yes
733	ENSMUSG00000104876	92.0733	-2.99651	1.01286	-2.95847	0.00309172	0.0701648	Trdc	T cell receptor delta, constant region	no
4	ENSMUSG00000000317	106.834	-3.01454	0.951348	-3.1687	0.0015312	0.0447868	Bcl6b	B cell CLL/lymphoma 6, member B	no
220	ENSMUSG00000026068	61.0954	-3.01966	0.790817	-3.81841	0.000134315	0.0075121	Il18rap	interleukin 18 receptor accessory protein	no
401	ENSMUSG00000034456	34.7442	-3.02668	1.04042	-2.9091	0.00362475	0.0781405	Uroc1	urocanase domain containing 1	no
104	ENSMUSG00000020609	58.1874	-3.04795	1.02559	-2.9719	0.00295964	0.0684455	Apob	apolipoprotein B	no
62	ENSMUSG00000016024	409.466	-3.06924	0.805193	-3.8118	0.000137958	0.0076518	Lbp	lipopolysaccharide binding protein	no
20	ENSMUSG00000002847	185.616	-3.07823	0.361796	-8.50819	1.76667e-17	2.3615e-13	Pla1a	phospholipase A1 member A	no
316	ENSMUSG00000030116	36.819	-3.08201	0.823291	-3.74352	0.000181458	0.0092933	Mfap5	microfibrillar associated protein 5	no
720	ENSMUSG00000079355	81.5287	-3.09859	0.62907	-4.92567	8.40734e-07	0.000158283	Ackr4	atypical chemokine receptor 4	no
595	ENSMUSG00000050014	51.8625	-3.10179	0.999453	-3.10349	0.00191255	0.0523351	Apol10b	apolipoprotein L 10B	no
357	ENSMUSG00000032006	117.624	-3.12022	1.01839	-3.06386	0.00218501	0.0576491	Pdgfd	platelet-derived growth factor, D polypeptide	no
235	ENSMUSG00000026692	57.3236	-3.13354	0.876725	-3.57414	0.000351382	0.0148168	Fmo4	flavin containing monooxygenase 4	no
351	ENSMUSG00000031780	20.0943	-3.14666	0.802273	-3.92218	8.77515e-05	0.00553644	Ccl17	chemokine (C-C motif) ligand 17	no
320	ENSMUSG00000030468	132.675	-3.1657	0.585158	-5.41	6.30245e-08	2.19183e-05	Siglecg	sialic acid binding Ig-like lectin G	no
630	ENSMUSG00000057060	43.9884	-3.1756	0.930016	-3.41457	0.000638827	0.0231415	Slc35f3	solute carrier family 35, member F3	no
724	ENSMUSG00000082082	750.199	-3.17814	0.961459	-3.30554	0.000947924	0.0313735	Gm13230	predicted gene 13230	no
296	ENSMUSG00000028965	102.583	-3.17915	0.582425	-5.45848	4.80237e-08	1.73495e-05	Tnfrsf9	tumor necrosis factor receptor superfamily, member 9	no
260	ENSMUSG00000027460	120.957	-3.19065	0.691216	-4.616	3.91209e-06	0.000517751	Angpt4	angiopoietin 4	no
387	ENSMUSG00000033327	582.012	-3.21853	0.543792	-5.91867	3.24547e-09	1.80459e-06	Tnxb	tenascin XB	no
197	ENSMUSG00000024610	100.069	-3.23056	0.810934	-3.98375	6.78373e-05	0.0045797	Cd74	CD74 antigen (invariant polypeptide of major histocompatibility complex, class II antigen-associated)	no
554	ENSMUSG00000044041	63.7868	-3.233	0.923869	-3.49941	0.00046629	0.0185503	Krt13	keratin 13	no
426	ENSMUSG00000035561	45.0584	-3.3335	0.670897	-4.96872	6.73965e-07	0.000132484	Aldh1b1	aldehyde dehydrogenase 1 family, member B1	no
245	ENSMUSG00000027048	31.1695	-3.34402	0.864263	-3.86922	0.000109185	0.00654088	Abcb11	ATP-binding cassette, sub-family B (MDR/TAP), member 11	no
696	ENSMUSG00000072720	24.8495	-3.34888	1.02526	-3.26638	0.00108931	0.0348344	Myo18b	myosin XVIIIb	no
202	ENSMUSG00000024810	211.971	-3.35309	0.461085	-7.27217	3.53754e-13	9.45725e-10	Il33	interleukin 33	no
675	ENSMUSG00000066007	75.7477	-3.36471	1.00939	-3.33342	0.000857868	0.0293277	Zfp600	zinc finger protein 600	no
354	ENSMUSG00000031877	77.6153	-3.36635	0.663799	-5.07134	3.95016e-07	8.65602e-05	Ces2g	carboxylesterase 2G	no
207	ENSMUSG00000025002	129.644	-3.37895	0.841774	-4.01408	5.9679e-05	0.00413331	Cyp2c55	cytochrome P450, family 2, subfamily c, polypeptide 55	no
2	ENSMUSG00000000290	70.7731	-3.38406	0.704278	-4.805	1.54748e-06	0.000249219	Itgb2	integrin beta 2	no
443	ENSMUSG00000036912	71.3451	-3.3842	0.730021	-4.63576	3.55632e-06	0.000485074	Piwil4	piwi-like RNA-mediated gene silencing 4	no
690	ENSMUSG00000071713	169.608	-3.4267	0.728127	-4.70618	2.52399e-06	0.000377949	Csf2rb	colony stimulating factor 2 receptor, beta, low-affinity (granulocyte-macrophage)	no
242	ENSMUSG00000026976	56.7119	-3.46419	0.757095	-4.57563	4.74782e-06	0.00058224	Pax8	paired box 8	no
506	ENSMUSG00000040562	71.1266	-3.46809	0.949223	-3.65361	0.000258578	0.0118777	Gstm2	glutathione S-transferase, mu 2	no
728	ENSMUSG00000090667	79.0366	-3.48574	0.759695	-4.58834	4.46779e-06	0.00057424	Gm765	predicted gene 765	no
671	ENSMUSG00000064194	219.489	-3.5219	0.989844	-3.55804	0.000373636	0.0154784	Zfp936	zinc finger protein 936	no
695	ENSMUSG00000071984	3072.92	-3.53856	0.981298	-3.606	0.000310951	0.0136726	Fndc1	fibronectin type III domain containing 1	no
413	ENSMUSG00000035042	264.751	-3.58962	0.902674	-3.97665	6.98933e-05	0.00469479	Ccl5	chemokine (C-C motif) ligand 5	no
691	ENSMUSG00000071714	108.15	-3.63305	0.710235	-5.11527	3.13285e-07	7.34681e-05	Csf2rb2	colony stimulating factor 2 receptor, beta 2, low-affinity (granulocyte-macrophage)	no
13	ENSMUSG00000001435	282.856	-3.65785	0.509661	-7.17703	7.12446e-13	1.36047e-09	Col18a1	collagen, type XVIII, alpha 1	no
609	ENSMUSG00000051920	214.695	-3.66199	0.659193	-5.55527	2.77188e-08	1.19521e-05	Rspo2	R-spondin 2	yes
652	ENSMUSG00000060180	57.0823	-3.67896	1.13566	-3.23948	0.00119746	0.0374858	Myh13	myosin, heavy polypeptide 13, skeletal muscle	no
442	ENSMUSG00000036862	32.8161	-3.68635	0.933249	-3.95002	7.81442e-05	0.00509538	Dchs1	dachsous cadherin related 1	no
670	ENSMUSG00000063975	208.905	-3.73204	0.85783	-4.35056	1.35791e-05	0.00129651	Slco1a5	solute carrier organic anion transporter family, member 1a5	no
716	ENSMUSG00000079018	486.948	-3.8178	1.34156	-2.8458	0.00442997	0.0886458	Ly6c1	lymphocyte antigen 6 complex, locus C1	no
121	ENSMUSG00000021294	58.8899	-3.83287	0.998345	-3.83923	0.000123422	0.0072004	Kif26a	kinesin family member 26A	no
550	ENSMUSG00000043719	126.358	-3.88423	1.09475	-3.54804	0.000388111	0.0159138	Col6a6	collagen, type VI, alpha 6	no
687	ENSMUSG00000071047	164.067	-4.04141	0.863519	-4.68016	2.86648e-06	0.000409104	Ces1a	carboxylesterase 1A	no
582	ENSMUSG00000048368	1510.07	-4.13867	0.625929	-6.61205	3.79037e-11	5.06659e-08	Omd	osteomodulin	no
457	ENSMUSG00000037944	51.0024	-4.14448	0.689586	-6.0101	1.85408e-09	1.18016e-06	Ccr7	chemokine (C-C motif) receptor 7	no
290	ENSMUSG00000028713	71.1229	-4.162	0.821775	-5.06465	4.09161e-07	8.81038e-05	Cyp4b1	cytochrome P450, family 4, subfamily b, polypeptide 1	no
45	ENSMUSG00000007480	78.7465	-4.21012	0.974392	-4.32077	1.55484e-05	0.00146363	Mc5r	melanocortin 5 receptor	no
174	ENSMUSG00000023224	75.4485	-4.23649	0.869316	-4.87336	1.09714e-06	0.000192966	Serping1	serine (or cysteine) peptidase inhibitor, clade G, member 1	no
123	ENSMUSG00000021388	3221.98	-4.28401	0.560061	-7.64919	2.02257e-14	9.01188e-11	Aspn	asporin	no
134	ENSMUSG00000021750	122.136	-4.29692	0.981892	-4.37616	1.20786e-05	0.00117877	Fam107a	family with sequence similarity 107, member A	no
447	ENSMUSG00000037005	150.083	-4.78715	0.653548	-7.32486	2.3915e-13	7.99179e-10	Xpnpep2	X-prolyl aminopeptidase (aminopeptidase P) 2, membrane-bound	no
125	ENSMUSG00000021403	51.8848	-4.87927	0.837224	-5.82791	5.61258e-09	2.77864e-06	Serpinb9b	serine (or cysteine) peptidase inhibitor, clade B, member 9b	no
558	ENSMUSG00000044349	284.877	-4.89462	0.822266	-5.95261	2.63906e-09	1.53375e-06	Snhg11	small nucleolar RNA host gene 11	no
635	ENSMUSG00000057726	66.1367	-4.91597	0.914621	-5.37487	7.6639e-08	2.32826e-05	Serpinb9g	serine (or cysteine) peptidase inhibitor, clade B, member 9g	no
710	ENSMUSG00000076928	76.6556	-4.92875	0.643747	-7.65635	1.91299e-14	9.01188e-11	Trac	T cell receptor alpha constant	no
492	ENSMUSG00000039457	159.122	-4.98403	0.971827	-5.12851	2.92044e-07	6.97099e-05	Ppl	periplakin	no
534	ENSMUSG00000042436	71.3491	-5.28616	0.978402	-5.40285	6.55893e-08	2.19183e-05	Mfap4	microfibrillar-associated protein 4	no
340	ENSMUSG00000031465	191.397	-6.38447	0.882435	-7.23506	4.65333e-13	1.03668e-09	Angpt2	angiopoietin 2	no
183	ENSMUSG00000024030	41.0688	-6.47543	1.00957	-6.41404	1.41711e-10	1.28203e-07	Abcg1	ATP binding cassette subfamily G member 1	no
