# Supplementary material for: Growth deficiency in a mouse model of Kabuki syndrome 2 bears mechanistic similarities to Kabuki syndrome 1
Source: PLoS Genet. 2024 Jun 10;20(6):e1011310. doi: 10.1371/journal.pgen.1011310 (PMC11192384; doi:10.1371/journal.pgen.1011310)
Supplement: S2 Appendix — List of 200 genes involved in cartilage development from the Mouse Genome Informatics (MGI) database. (XLSX) [file pgen.1011310.s013.xlsx]

## Sheet: S2_Appendix
S2 Appendix. MGI Cartilage Development genes
	gene_name	gene_id
1	Sulf1	ENSMUSG00000016918
2	Il17f	ENSMUSG00000041872
3	Col9a1	ENSMUSG00000026147
4	Arid5a	ENSMUSG00000037447
5	Col3a1	ENSMUSG00000026043
6	Satb2	ENSMUSG00000038331
7	Bmpr2	ENSMUSG00000067336
8	Ihh	ENSMUSG00000006538
9	Nppc	ENSMUSG00000026241
10	Gli2	ENSMUSG00000048402
11	Optc	ENSMUSG00000010311
12	Cfh	ENSMUSG00000026365
13	Prrx1	ENSMUSG00000026586
14	Mia3	ENSMUSG00000056050
15	Tgfb2	ENSMUSG00000039239
16	Cr2	ENSMUSG00000026616
17	Enpp1	ENSMUSG00000037370
18	Col10a1	ENSMUSG00000039462
19	Zbtb7a	ENSMUSG00000035011
20	Chst11	ENSMUSG00000034612
21	Epyc	ENSMUSG00000019936
22	Myf5	ENSMUSG00000000435
23	Hmga2	ENSMUSG00000056758
24	Fgf18	ENSMUSG00000057967
25	Anxa6	ENSMUSG00000018340
26	Hand1	ENSMUSG00000037335
27	Wnt9a	ENSMUSG00000000126
28	Nog	ENSMUSG00000048616
29	Col1a1	ENSMUSG00000001506
30	Hoxb3	ENSMUSG00000048763
31	Thra	ENSMUSG00000058756
32	Rara	ENSMUSG00000037992
33	Kat2a	ENSMUSG00000020918
34	Prkca	ENSMUSG00000050965
35	Axin2	ENSMUSG00000000142
36	Sox9	ENSMUSG00000000567
37	Matn3	ENSMUSG00000020583
38	Osr1	ENSMUSG00000048387
39	Mycn	ENSMUSG00000037169
40	Mboat2	ENSMUSG00000020646
41	Hif1a	ENSMUSG00000021109
42	Trip11	ENSMUSG00000021188
43	Dicer1	ENSMUSG00000041415
44	Itgb8	ENSMUSG00000025321
45	Gli3	ENSMUSG00000021318
46	Gpld1	ENSMUSG00000021340
47	Bmp6	ENSMUSG00000039004
48	Edn1	ENSMUSG00000021367
49	Ogn	ENSMUSG00000021390
50	Ror2	ENSMUSG00000021464
51	Msx2	ENSMUSG00000021469
52	Pitx1	ENSMUSG00000021506
53	Smad5	ENSMUSG00000021540
54	Mef2c	ENSMUSG00000005583
55	Rarb	ENSMUSG00000017491
56	Thrb	ENSMUSG00000021779
57	Wnt5a	ENSMUSG00000021994
58	Mustn1	ENSMUSG00000042485
59	Gdf2	ENSMUSG00000072625
60	Bmpr1a	ENSMUSG00000021796
61	Bmp4	ENSMUSG00000021835
62	Zfp219	ENSMUSG00000049295
63	Fgf9	ENSMUSG00000021974
64	Stc1	ENSMUSG00000014813
65	Loxl2	ENSMUSG00000034205
66	Slc39a14	ENSMUSG00000022094
67	Bmp1	ENSMUSG00000022098
68	Rb1	ENSMUSG00000022105
69	Adamts12	ENSMUSG00000047497
70	Osr2	ENSMUSG00000022330
71	Rspo2	ENSMUSG00000051920
72	Trps1	ENSMUSG00000038679
73	Ext1	ENSMUSG00000061731
74	Scx	ENSMUSG00000034161
75	Ep300	ENSMUSG00000055024
76	Wnt7b	ENSMUSG00000022382
77	Col2a1	ENSMUSG00000022483
78	Rarg	ENSMUSG00000001288
79	Hoxc4	ENSMUSG00000075394
80	Snai2	ENSMUSG00000022676
81	Runx1	ENSMUSG00000022952
82	Pkd1	ENSMUSG00000032855
83	Mapk14	ENSMUSG00000053436
84	Cbs	ENSMUSG00000024039
85	Col11a2	ENSMUSG00000024330
86	Runx2	ENSMUSG00000039153
87	Srf	ENSMUSG00000015605
88	Twsg1	ENSMUSG00000024098
89	Pkdcc	ENSMUSG00000024247
90	Six2	ENSMUSG00000024134
91	Zeb1	ENSMUSG00000024238
92	Slc26a2	ENSMUSG00000034320
93	Mex3c	ENSMUSG00000037253
94	Smad7	ENSMUSG00000025880
95	Bbs1	ENSMUSG00000006464
96	Rela	ENSMUSG00000024927
97	Ltbp3	ENSMUSG00000024940
98	Esrra	ENSMUSG00000024955
99	Fbxw4	ENSMUSG00000040913
100	Gata3	ENSMUSG00000015619
101	Prrx2	ENSMUSG00000039476
102	Dlx2	ENSMUSG00000023391
103	Atf2	ENSMUSG00000027104
104	Hoxd11	ENSMUSG00000042499
105	Hoxd3	ENSMUSG00000079277
106	Mdk	ENSMUSG00000027239
107	Ext2	ENSMUSG00000027198
108	Thbs1	ENSMUSG00000040152
109	Ddrgk1	ENSMUSG00000068290
110	Bmp2	ENSMUSG00000027358
111	Mkks	ENSMUSG00000027274
112	Otor	ENSMUSG00000027416
113	Cst10	ENSMUSG00000033156
114	Gdf5	ENSMUSG00000038259
115	Sulf2	ENSMUSG00000006800
116	Snai1	ENSMUSG00000042821
117	Nfatc2	ENSMUSG00000027544
118	Bmp7	ENSMUSG00000008999
119	Gnas	ENSMUSG00000027523
120	Fgf2	ENSMUSG00000037225
121	Smad9	ENSMUSG00000027796
122	Shox2	ENSMUSG00000027833
123	Ift80	ENSMUSG00000027778
124	Sfrp2	ENSMUSG00000027996
125	Mef2d	ENSMUSG00000001419
126	Thbs3	ENSMUSG00000028047
127	Pbxip1	ENSMUSG00000042613
128	Ecm1	ENSMUSG00000028108
129	Col11a1	ENSMUSG00000027966
130	Bmpr1b	ENSMUSG00000052430
131	Gdf6	ENSMUSG00000051279
132	Npr2	ENSMUSG00000028469
133	Col27a1	ENSMUSG00000045672
134	Nfib	ENSMUSG00000008575
135	Cer1	ENSMUSG00000038192
136	Nfia	ENSMUSG00000028565
137	Zmpste24	ENSMUSG00000043207
138	Bmp8b	ENSMUSG00000002384
139	Bmp8a	ENSMUSG00000032726
140	Matn1	ENSMUSG00000040533
141	Runx3	ENSMUSG00000070691
142	Hspg2	ENSMUSG00000028763
143	Pax7	ENSMUSG00000028736
144	Hes5	ENSMUSG00000048001
145	Fosl2	ENSMUSG00000029135
146	Fgfr3	ENSMUSG00000054252
147	Cytl1	ENSMUSG00000062329
148	Msx1	ENSMUSG00000048450
149	Tapt1	ENSMUSG00000046985
150	Bmp3	ENSMUSG00000029335
151	Prkg2	ENSMUSG00000029334
152	Dspp	ENSMUSG00000053268
153	Trpv4	ENSMUSG00000014158
154	Por	ENSMUSG00000005514
155	Uncx	ENSMUSG00000029546
156	Creb3l2	ENSMUSG00000038648
157	Hoxa3	ENSMUSG00000079560
158	Hoxa5	ENSMUSG00000038253
159	Hoxa11	ENSMUSG00000038210
160	Eif2ak3	ENSMUSG00000031668
161	Bmp10	ENSMUSG00000030046
162	Wnt7a	ENSMUSG00000030093
163	Fgf6	ENSMUSG00000000183
164	Lrp6	ENSMUSG00000030201
165	Mgp	ENSMUSG00000030218
166	Sox5	ENSMUSG00000041540
167	Pthlh	ENSMUSG00000048776
168	Tgfb1	ENSMUSG00000002603
169	Chsy1	ENSMUSG00000032640
170	Acan	ENSMUSG00000030607
171	Serpinh1	ENSMUSG00000070436
172	Chrdl2	ENSMUSG00000030732
173	Scube2	ENSMUSG00000007279
174	Sox6	ENSMUSG00000051910
175	Mapk3	ENSMUSG00000063065
176	Fgf4	ENSMUSG00000050917
177	Fgfr1	ENSMUSG00000031565
178	Hand2	ENSMUSG00000038193
179	Csgalnact1	ENSMUSG00000036356
180	Comp	ENSMUSG00000031849
181	Smad1	ENSMUSG00000031681
182	Bbs2	ENSMUSG00000031755
183	Smpd3	ENSMUSG00000031906
184	Glg1	ENSMUSG00000003316
185	Maf	ENSMUSG00000055435
186	Mmp13	ENSMUSG00000050578
187	Carm1	ENSMUSG00000032185
188	Snx19	ENSMUSG00000031993
189	Barx2	ENSMUSG00000032033
190	Sik3	ENSMUSG00000034135
191	Zbtb16	ENSMUSG00000066687
192	Smad3	ENSMUSG00000032402
193	Bmp5	ENSMUSG00000032179
194	Adamts7	ENSMUSG00000032363
195	Poc1a	ENSMUSG00000023345
196	Pth1r	ENSMUSG00000032492
197	Tgfbr2	ENSMUSG00000032440
198	Ctnnb1	ENSMUSG00000006932
199	Bgn	ENSMUSG00000031375
200	Atp7a	ENSMUSG00000033792
