# Supplementary material for: Growth deficiency in a mouse model of Kabuki syndrome 2 bears mechanistic similarities to Kabuki syndrome 1
Source: PLoS Genet. 2024 Jun 10;20(6):e1011310. doi: 10.1371/journal.pgen.1011310 (PMC11192384; doi:10.1371/journal.pgen.1011310)
Supplement: S3 Appendix — Complete list of significantly enriched GO terms among the differentially expressed genes between Kdm6a-/- and Kdm6a+/+ cells at Day 14 of chondrocyte differentiation, using all expressed genes in the dataset as the reference file. (XLSX) [file pgen.1011310.s014.xlsx]

## Sheet: S3_Appendix
S3 Appendix. Gene Ontology (GO) molecular pathway analysis for KS2 differentially expressed genes, Day 14.
Analysis Type:	PANTHER Overrepresentation Test (Released 20240226)
Annotation Version and Release Date:	GO Ontology database DOI: 10.5281/zenodo.10536401 Released 2024-01-17
Analyzed List:	res.sig.csv (Mus musculus)
Reference List:	ref.csv (Mus musculus)
Test Type:	FISHER
Correction:	FDR
GO molecular function complete	ref.csv - REFLIST (11933)	res.sig.csv (643)	res.sig.csv (expected)	res.sig.csv (over/under)	res.sig.csv (fold Enrichment)	res.sig.csv (raw P-value)	res.sig.csv (FDR)
primary amine oxidase activity (GO:0008131)	5	4	0.27	+	14.85	4e-05	0.00677
receptor antagonist activity (GO:0048019)	10	5	0.54	+	9.28	8.99e-05	0.012
signaling receptor inhibitor activity (GO:0030547)	18	7	0.97	+	7.22	2.41e-05	0.00461
oxidoreductase activity, acting on paired donors, with incorporation or reduction of molecular oxygen, NAD(P)H as one donor, and incorporation of one atom of oxygen (GO:0016709)	20	7	1.08	+	6.5	5.34e-05	0.00811
collagen binding (GO:0005518)	49	13	2.64	+	4.92	1.24e-06	0.000342
serine-type endopeptidase inhibitor activity (GO:0004867)	38	10	2.05	+	4.88	2.3e-05	0.0046
immune receptor activity (GO:0140375)	49	11	2.64	+	4.17	4.55e-05	0.00715
heparin binding (GO:0008201)	100	22	5.39	+	4.08	1.19e-08	6.57e-06
endopeptidase inhibitor activity (GO:0004866)	64	14	3.45	+	4.06	5.89e-06	0.00152
protein self-association (GO:0043621)	60	13	3.23	+	4.02	1.41e-05	0.00296
monooxygenase activity (GO:0004497)	51	11	2.75	+	4	6.74e-05	0.00989
peptidase inhibitor activity (GO:0030414)	67	14	3.61	+	3.88	1.04e-05	0.00253
extracellular matrix structural constituent (GO:0005201)	102	21	5.5	+	3.82	8.73e-08	3.49e-05
cytokine receptor activity (GO:0004896)	44	9	2.37	+	3.8	0.000469	0.0459
endopeptidase regulator activity (GO:0061135)	77	15	4.15	+	3.62	1.24e-05	0.00273
serine-type endopeptidase activity (GO:0004252)	57	11	3.07	+	3.58	0.000195	0.022
flavin adenine dinucleotide binding (GO:0050660)	64	12	3.45	+	3.48	0.000134	0.016
glycosaminoglycan binding (GO:0005539)	130	24	7	+	3.43	9.57e-08	3.51e-05
serine-type peptidase activity (GO:0008236)	67	12	3.61	+	3.32	0.000212	0.0227
serine hydrolase activity (GO:0017171)	70	12	3.77	+	3.18	0.000324	0.0339
sulfur compound binding (GO:1901681)	175	30	9.43	+	3.18	1.44e-08	7.07e-06
signaling receptor regulator activity (GO:0030545)	207	35	11.15	+	3.14	1.31e-09	9.6e-07
peptidase regulator activity (GO:0061134)	109	17	5.87	+	2.89	6.89e-05	0.00979
signaling receptor activator activity (GO:0030546)	190	29	10.24	+	2.83	3.38e-07	0.000114
receptor ligand activity (GO:0048018)	184	28	9.91	+	2.82	5.73e-07	0.00018
cell adhesion molecule binding (GO:0050839)	184	28	9.91	+	2.82	5.73e-07	0.000168
integrin binding (GO:0005178)	105	15	5.66	+	2.65	0.000484	0.0463
transmembrane signaling receptor activity (GO:0004888)	309	44	16.65	+	2.64	2.81e-09	1.77e-06
signaling receptor activity (GO:0038023)	414	56	22.31	+	2.51	2.06e-10	2.27e-07
molecular transducer activity (GO:0060089)	414	56	22.31	+	2.51	2.06e-10	1.81e-07
molecular function inhibitor activity (GO:0140678)	305	35	16.43	+	2.13	2.52e-05	0.00462
signaling receptor binding (GO:0005102)	864	94	46.56	+	2.02	3.53e-11	7.77e-08
actin binding (GO:0003779)	323	33	17.4	+	1.9	0.000389	0.0398
oxidoreductase activity (GO:0016491)	489	47	26.35	+	1.78	0.000128	0.0161
molecular function regulator activity (GO:0098772)	1242	111	66.92	+	1.66	5.72e-08	2.52e-05
enzyme regulator activity (GO:0030234)	858	73	46.23	+	1.58	7.93e-05	0.0109
organic cyclic compound binding (GO:0097159)	3957	163	213.22	-	0.76	1.09e-05	0.00252
DNA binding (GO:0003677)	1646	55	88.69	-	0.62	3.62e-05	0.00638
nucleic acid binding (GO:0003676)	2509	69	135.2	-	0.51	2.18e-12	9.62e-09
protein-macromolecule adaptor activity (GO:0030674)	740	19	39.87	-	0.48	0.000195	0.0215
acyltransferase activity (GO:0016746)	543	11	29.26	-	0.38	0.000126	0.0163
catalytic activity, acting on a nucleic acid (GO:0140640)	475	8	25.59	-	0.31	4.51e-05	0.00736
transcription coregulator activity (GO:0003712)	390	6	21.01	-	0.29	0.00014	0.0162
catalytic activity, acting on RNA (GO:0140098)	302	4	16.27	-	0.25	0.000412	0.0412
RNA binding (GO:0003723)	916	12	49.36	-	0.24	4.74e-11	6.96e-08
mRNA binding (GO:0003729)	262	2	14.12	-	0.14	0.000132	0.0161
