# Supplementary material for: Growth deficiency in a mouse model of Kabuki syndrome 2 bears mechanistic similarities to Kabuki syndrome 1
Source: PLoS Genet. 2024 Jun 10;20(6):e1011310. doi: 10.1371/journal.pgen.1011310 (PMC11192384; doi:10.1371/journal.pgen.1011310)
Supplement: S4 Appendix — List of 89 genes annotated as positive regulators and 125 genes annotated as negative regulators, from the Mouse Genome Informatics (MGI) database. (XLSX) [file pgen.1011310.s015.xlsx]

## Sheet: S4_Appendix
S4 Appendix. MGI positive and negative regulators of cell size
	gene_name	gene_id	regulation
1	BCL2	ENSMUSG00000057329	positive
2	TGFB2	ENSMUSG00000039239	positive
3	D1PAS1	ENSMUSG00000039224	positive
4	SGK1	ENSMUSG00000019970	positive
5	SUPV3L1	ENSMUSG00000020079	positive
6	IGF1	ENSMUSG00000020053	positive
7	AVPR1A	ENSMUSG00000020123	positive
8	EGFR	ENSMUSG00000020122	positive
9	IL9R	ENSMUSG00000020279	positive
10	FLT4	ENSMUSG00000020357	positive
11	CXCL16	ENSMUSG00000018920	positive
12	DERL2	ENSMUSG00000018442	positive
13	CRK	ENSMUSG00000017776	positive
14	ERBB2	ENSMUSG00000062312	positive
15	KRT17	ENSMUSG00000035557	positive
16	SPHK1	ENSMUSG00000061878	positive
17	RPTOR	ENSMUSG00000025583	positive
18	UTS2R	ENSMUSG00000039321	positive
19	ADAM17	ENSMUSG00000052593	positive
20	AKAP6	ENSMUSG00000061603	positive
21	AKT1	ENSMUSG00000001729	positive
22	IL9	ENSMUSG00000021538	positive
23	MMP14	ENSMUSG00000000957	positive
24	EXTL3	ENSMUSG00000021978	positive
25	PTK2B	ENSMUSG00000059456	positive
26	RICTOR	ENSMUSG00000050310	positive
27	PTK2	ENSMUSG00000022607	positive
28	EXOSC4	ENSMUSG00000034259	positive
29	COMMD5	ENSMUSG00000055041	positive
30	EP300	ENSMUSG00000055024	positive
31	PRR5	ENSMUSG00000036106	positive
32	KLHL22	ENSMUSG00000022750	positive
33	EIF4G1	ENSMUSG00000045983	positive
34	N6AMT1	ENSMUSG00000044442	positive
35	MLST8	ENSMUSG00000024142	positive
36	ARMC12	ENSMUSG00000024223	positive
37	CRYAA	ENSMUSG00000024041	positive
38	SLC44A4	ENSMUSG00000007034	positive
39	DNPH1	ENSMUSG00000040658	positive
40	HBEGF	ENSMUSG00000024486	positive
41	SMAD7	ENSMUSG00000025880	positive
42	CFL1	ENSMUSG00000056201	positive
43	CNTF	ENSMUSG00000079415	positive
44	FXN	ENSMUSG00000059363	positive
45	LGI1	ENSMUSG00000067242	positive
46	EXOSC2	ENSMUSG00000039356	positive
47	MAPKAP1	ENSMUSG00000038696	positive
48	F2	ENSMUSG00000027249	positive
49	INO80	ENSMUSG00000034154	positive
50	AVP	ENSMUSG00000037727	positive
51	NCOA3	ENSMUSG00000027678	positive
52	ZFP639	ENSMUSG00000027667	positive
53	EXOSC9	ENSMUSG00000027714	positive
54	SFRP2	ENSMUSG00000027996	positive
55	NGF	ENSMUSG00000027859	positive
56	SDCBP	ENSMUSG00000028249	positive
57	NCBP1	ENSMUSG00000028330	positive
58	TGFBR1	ENSMUSG00000007613	positive
59	TRIM32	ENSMUSG00000051675	positive
60	MFSD2A	ENSMUSG00000028655	positive
61	SLC9A1	ENSMUSG00000028854	positive
62	SFN	ENSMUSG00000047281	positive
63	CDC42	ENSMUSG00000006699	positive
64	MTOR	ENSMUSG00000028991	positive
65	SLC25A33	ENSMUSG00000028982	positive
66	UCN	ENSMUSG00000038676	positive
67	CD38	ENSMUSG00000029084	positive
68	KDM2B	ENSMUSG00000029475	positive
69	BRAT1	ENSMUSG00000000148	positive
70	MTPN	ENSMUSG00000029840	positive
71	HPN	ENSMUSG00000001249	positive
72	CIB1	ENSMUSG00000030538	positive
73	EIF4G2	ENSMUSG00000005610	positive
74	USP47	ENSMUSG00000059263	positive
75	TEAD1	ENSMUSG00000055320	positive
76	SFRP1	ENSMUSG00000031548	positive
77	NRG1	ENSMUSG00000062991	positive
78	CDKN2AIP	ENSMUSG00000038069	positive
79	DDX49	ENSMUSG00000057788	positive
80	CYBA	ENSMUSG00000006519	positive
81	YAP1	ENSMUSG00000053110	positive
82	MAP2K5	ENSMUSG00000058444	positive
83	ADAM10	ENSMUSG00000054693	positive
84	HYAL1	ENSMUSG00000010051	positive
85	RHOA	ENSMUSG00000007815	positive
86	DDX3X	ENSMUSG00000000787	positive
87	TAF9B	ENSMUSG00000047242	positive
88	PSMD10	ENSMUSG00000031429	positive
89	ACSL4	ENSMUSG00000031278	positive
1	SOX17	ENSMUSG00000025902	negative
2	BMPR2	ENSMUSG00000067336	negative
3	DNAJB2	ENSMUSG00000026203	negative
4	SERPINE2	ENSMUSG00000026249	negative
5	SH3BP4	ENSMUSG00000036206	negative
6	BCL2	ENSMUSG00000057329	negative
7	ADIPOR1	ENSMUSG00000026457	negative
8	MNDAL	ENSMUSG00000090272	negative
9	TGFB2	ENSMUSG00000039239	negative
10	D1PAS1	ENSMUSG00000039224	negative
11	ZC3H12D	ENSMUSG00000039981	negative
12	ENPP1	ENSMUSG00000037370	negative
13	SESN1	ENSMUSG00000038332	negative
14	GJA1	ENSMUSG00000050953	negative
15	STK11	ENSMUSG00000003068	negative
16	CIRBP	ENSMUSG00000045193	negative
17	PRDM4	ENSMUSG00000035529	negative
18	CYP27B1	ENSMUSG00000006724	negative
19	NF2	ENSMUSG00000009073	negative
20	SERTAD2	ENSMUSG00000049800	negative
21	RTN4	ENSMUSG00000020458	negative
22	SLIT3	ENSMUSG00000056427	negative
23	GDF9	ENSMUSG00000018238	negative
24	TRP53	ENSMUSG00000059552	negative
25	TNK1	ENSMUSG00000001583	negative
26	CRLF3	ENSMUSG00000017561	negative
27	PPP1R9B	ENSMUSG00000038976	negative
28	BRCA1	ENSMUSG00000017146	negative
29	BDKRB1	ENSMUSG00000041347	negative
30	TMEM196	ENSMUSG00000048004	negative
31	GNG4	ENSMUSG00000021303	negative
32	INHBA	ENSMUSG00000041324	negative
33	GAS1	ENSMUSG00000052957	negative
34	FBP1	ENSMUSG00000069805	negative
35	GDF2	ENSMUSG00000072625	negative
36	CGRRF1	ENSMUSG00000055128	negative
37	CCAR2	ENSMUSG00000033712	negative
38	RB1	ENSMUSG00000022105	negative
39	DAB2	ENSMUSG00000022150	negative
40	DCSTAMP	ENSMUSG00000022303	negative
41	ACVRL1	ENSMUSG00000000530	negative
42	ACVR1B	ENSMUSG00000000532	negative
43	AHSG	ENSMUSG00000022868	negative
44	HRG	ENSMUSG00000022877	negative
45	BCL6	ENSMUSG00000022508	negative
46	EAF2	ENSMUSG00000022838	negative
47	DCBLD2	ENSMUSG00000035107	negative
48	PPARD	ENSMUSG00000002250	negative
49	CDKN1A	ENSMUSG00000023067	negative
50	TRIM40	ENSMUSG00000073399	negative
51	ENO1B	ENSMUSG00000059040	negative
52	SMAD4	ENSMUSG00000024515	negative
53	CCDC85B	ENSMUSG00000095098	negative
54	SMARCA2	ENSMUSG00000024921	negative
55	NAIF1	ENSMUSG00000039164	negative
56	DAB2IP	ENSMUSG00000026883	negative
57	FRZB	ENSMUSG00000027004	negative
58	PTPRJ	ENSMUSG00000025314	negative
59	NDUFS3	ENSMUSG00000005510	negative
60	PRDM11	ENSMUSG00000075028	negative
61	WT1	ENSMUSG00000016458	negative
62	GREM1	ENSMUSG00000074934	negative
63	HNF4A	ENSMUSG00000017950	negative
64	ZMAT3	ENSMUSG00000027663	negative
65	SFRP2	ENSMUSG00000027996	negative
66	ADAM15	ENSMUSG00000028041	negative
67	ST7L	ENSMUSG00000045576	negative
68	PSRC1	ENSMUSG00000068744	negative
69	CTH	ENSMUSG00000028179	negative
70	OSGIN2	ENSMUSG00000041153	negative
71	CDKN2A	ENSMUSG00000044303	negative
72	CDKN2C	ENSMUSG00000028551	negative
73	PPT1	ENSMUSG00000028657	negative
74	SESN2	ENSMUSG00000028893	negative
75	CDA	ENSMUSG00000028755	negative
76	MUL1	ENSMUSG00000041241	negative
77	NPPB	ENSMUSG00000029019	negative
78	NPPA	ENSMUSG00000041616	negative
79	ENO1	ENSMUSG00000063524	negative
80	DNAJC2	ENSMUSG00000029014	negative
81	CGREF1	ENSMUSG00000029161	negative
82	MSX1	ENSMUSG00000048450	negative
83	SLIT2	ENSMUSG00000031558	negative
84	TCHP	ENSMUSG00000002486	negative
85	MYL2	ENSMUSG00000013936	negative
86	FOXK1	ENSMUSG00000056493	negative
87	BMP10	ENSMUSG00000030046	negative
88	VGLL4	ENSMUSG00000030315	negative
89	PPARG	ENSMUSG00000000440	negative
90	ADIPOR2	ENSMUSG00000030168	negative
91	CDKN1B	ENSMUSG00000003031	negative
92	RERG	ENSMUSG00000030222	negative
93	CAPRIN2	ENSMUSG00000030309	negative
94	BBC3	ENSMUSG00000002083	negative
95	DACT3	ENSMUSG00000078794	negative
96	TGFB1	ENSMUSG00000002603	negative
97	SERTAD3	ENSMUSG00000055200	negative
98	SERTAD1	ENSMUSG00000008384	negative
99	SPHK2	ENSMUSG00000057342	negative
100	WNT11	ENSMUSG00000015957	negative
101	DCUN1D3	ENSMUSG00000048787	negative
102	D7ERTD443E	ENSMUSG00000030994	negative
103	SFRP1	ENSMUSG00000031548	negative
104	CDKN2AIP	ENSMUSG00000038069	negative
105	NDUFA13	ENSMUSG00000036199	negative
106	BST2	ENSMUSG00000046718	negative
107	MT3	ENSMUSG00000031760	negative
108	RRAD	ENSMUSG00000031880	negative
109	OSGIN1	ENSMUSG00000074063	negative
110	AGT	ENSMUSG00000031980	negative
111	CDKN2D	ENSMUSG00000096472	negative
112	SMARCA4	ENSMUSG00000032187	negative
113	EI24	ENSMUSG00000062762	negative
114	CRYAB	ENSMUSG00000032060	negative
115	PML	ENSMUSG00000036986	negative
116	SMAD3	ENSMUSG00000032402	negative
117	HYAL2	ENSMUSG00000010047	negative
118	HYAL1	ENSMUSG00000010051	negative
119	IP6K2	ENSMUSG00000032599	negative
120	NME6	ENSMUSG00000032478	negative
121	DDX3X	ENSMUSG00000000787	negative
122	FHL1	ENSMUSG00000023092	negative
123	TRO	ENSMUSG00000025272	negative
124	TSPYL2	ENSMUSG00000041096	negative
125	RBBP7	ENSMUSG00000031353	negative
