# Supplementary material for: Growth deficiency in a mouse model of Kabuki syndrome 2 bears mechanistic similarities to Kabuki syndrome 1
Source: PLoS Genet. 2024 Jun 10;20(6):e1011310. doi: 10.1371/journal.pgen.1011310 (PMC11192384; doi:10.1371/journal.pgen.1011310)
Supplement: S5 Appendix — List of differentially expressed genes in Kmt2d-/- vs Kmt2d+/+ chondrocytes after 14 days of differentiation. (XLSX) [file pgen.1011310.s016.xlsx]

## Sheet: S5_Appendix
S5 Appendix. KS1 and KS2 combined RNA-seq experiment differentially expressed genes: Kmt2d-/- vs Kmt2d+/+, Day 14
	ensembl_gene_id	baseMean	log2FoldChange	lfcSE	stat	pvalue	padj	mgi_symbol	mgi_description
1357	ENSMUSG00000031298	1028.15	8.40997	0.737233	11.4075	3.83683e-30	1.11577e-27	Adgrg2	adhesion G protein-coupled receptor G2
596	ENSMUSG00000022025	2083.07	8.15884	1.30413	6.25616	3.94563e-10	1.87166e-08	Cnmd	chondromodulin
2756	ENSMUSG00000115302	96.1336	7.45237	1.26263	5.90226	3.58554e-09	1.45786e-07	Gm49394	predicted gene, 49394
2472	ENSMUSG00000062329	1315	7.14539	0.350908	20.3626	3.59325e-92	2.40335e-88	Cytl1	cytokine-like 1
2047	ENSMUSG00000043342	301.439	6.93355	2.28864	3.02955	0.00244919	0.0195482	Hoxd9	homeobox D9
1497	ENSMUSG00000032717	546.99	6.73984	0.50122	13.4469	3.21127e-41	2.04558e-38	Mdfi	MyoD family inhibitor
2515	ENSMUSG00000066108	1860.21	6.66014	0.367939	18.1012	3.11861e-73	1.04294e-69	Muc5b	mucin 5, subtype B, tracheobronchial
2184	ENSMUSG00000048583	24917.5	6.35667	0.355771	17.8673	2.11932e-71	5.67002e-68	Igf2	insulin-like growth factor 2
955	ENSMUSG00000026579	742.122	6.23233	1.57517	3.9566	7.60239e-05	0.00111633	F5	coagulation factor V
925	ENSMUSG00000026258	2654.17	6.06857	1.59443	3.80612	0.000141166	0.0018638	Snorc	secondary ossification center associated regulator of chondrocyte maturation
970	ENSMUSG00000026668	1986.65	6.05475	0.356935	16.9632	1.53798e-64	2.93907e-61	Ucma	upper zone of growth plate and cartilage matrix associated
639	ENSMUSG00000022483	421031	5.99874	1.77037	3.38842	0.000702972	0.00710783	Col2a1	collagen, type II, alpha 1
2094	ENSMUSG00000045136	541.627	5.87943	0.698881	8.41263	4.00925e-17	4.18998e-15	Tubb2b	tubulin, beta 2B class IIB
1753	ENSMUSG00000037962	887.451	5.86025	1.31414	4.45939	8.21915e-06	0.000158426	Rflna	refilin A
2652	ENSMUSG00000078719	172.958	5.77641	0.727176	7.94362	1.9636e-15	1.76289e-13	Msmp	microseminoprotein, prostate associated
1048	ENSMUSG00000027661	151.352	5.74456	1.13296	5.07038	3.97012e-07	1.03727e-05	Slc2a10	solute carrier family 2 (facilitated glucose transporter), member 10
2380	ENSMUSG00000057092	496.32	5.70574	0.62644	9.1082	8.37572e-20	1.14329e-17	Fxyd3	FXYD domain-containing ion transport regulator 3
1978	ENSMUSG00000041567	22.0603	5.56472	1.97863	2.81241	0.00491723	0.0338189	Serpina12	serine (or cysteine) peptidase inhibitor, clade A (alpha-1 antiproteinase, antitrypsin), member 12
295	ENSMUSG00000016995	418.071	5.51353	0.512618	10.7556	5.57479e-27	1.28576e-24	Matn4	matrilin 4
2640	ENSMUSG00000078252	844.1	5.42315	0.425744	12.7381	3.63352e-37	1.51892e-34	Krtap17-1	keratin associated protein 17-1
198	ENSMUSG00000008874	451.132	5.38233	0.714977	7.52799	5.1529e-14	3.82946e-12	Clec3a	C-type lectin domain family 3, member a
405	ENSMUSG00000020309	31.4219	5.25347	1.73743	3.0237	0.00249701	0.0198353	Chac2	ChaC, cation transport regulator 2
645	ENSMUSG00000022548	966.422	5.2179	0.401771	12.9872	1.44535e-38	7.4363e-36	Apod	apolipoprotein D
1513	ENSMUSG00000033022	569.52	5.21252	0.582222	8.95282	3.46523e-19	4.33219e-17	Cdo1	cysteine dioxygenase 1, cytosolic
998	ENSMUSG00000027004	11420.1	5.21072	0.216331	24.0868	3.43346e-128	4.59293e-124	Frzb	frizzled-related protein
2265	ENSMUSG00000051527	118.443	5.08918	1.10708	4.59695	4.28718e-06	8.83678e-05	Usp29	ubiquitin specific peptidase 29
817	ENSMUSG00000024899	1414.58	5.05477	0.327577	15.4308	1.01616e-53	1.13277e-50	Papss2	3'-phosphoadenosine 5'-phosphosulfate synthase 2
1155	ENSMUSG00000028976	67.3587	5.00904	1.24012	4.03917	5.36406e-05	0.000830499	Slc2a5	solute carrier family 2 (facilitated glucose transporter), member 5
1668	ENSMUSG00000036172	62.9527	5.00278	1.17974	4.24059	2.22936e-05	0.000387909	Cd200r3	CD200 receptor 3
1383	ENSMUSG00000031613	1006.15	4.99274	0.395449	12.6255	1.52772e-36	6.19283e-34	Hpgd	hydroxyprostaglandin dehydrogenase 15 (NAD)
1071	ENSMUSG00000027978	19.9811	4.97771	2.04946	2.42879	0.0151495	0.0802593	Prss12	protease, serine 12 neurotrypsin (motopsin)
1060	ENSMUSG00000027820	7251.44	4.96121	0.302956	16.376	2.83866e-60	3.79728e-57	Mme	membrane metallo endopeptidase
2687	ENSMUSG00000089661	431.467	4.92484	0.7037	6.9985	2.58718e-12	1.55895e-10	Mia	melanoma inhibitory activity
2085	ENSMUSG00000044550	766.829	4.91935	0.500991	9.81924	9.30389e-23	1.61634e-20	Tceal3	transcription elongation factor A (SII)-like 3
37	ENSMUSG00000001349	168.565	4.87903	0.638825	7.6375	2.21476e-14	1.76351e-12	Cnn1	calponin 1
2377	ENSMUSG00000056966	1255.69	4.82972	1.19513	4.04115	5.31897e-05	0.000825864	Gjc3	gap junction protein, gamma 3
1771	ENSMUSG00000038257	541.372	4.81492	0.674325	7.14036	9.30889e-13	5.81893e-11	Glra3	glycine receptor, alpha 3 subunit
2736	ENSMUSG00000099032	75.4435	4.79287	0.953059	5.02893	4.93229e-07	1.25915e-05	Tcf24	transcription factor 24
184	ENSMUSG00000007850	3002.87	4.75255	0.366108	12.9813	1.56242e-38	7.74092e-36	Hnrnph1	heterogeneous nuclear ribonucleoprotein H1
413	ENSMUSG00000020363	260.766	4.72564	0.557914	8.4702	2.44972e-17	2.66422e-15	Gfpt2	glutamine fructose-6-phosphate transaminase 2
2691	ENSMUSG00000090084	726.921	4.71216	0.366596	12.8538	8.18622e-38	3.7761e-35	Srpx	sushi-repeat-containing protein
2739	ENSMUSG00000101174	32.1267	4.71193	1.64432	2.86557	0.00416254	0.0296183	Hoxd4	homeobox D4
246	ENSMUSG00000014198	306.082	4.71139	0.528129	8.92091	4.62465e-19	5.72814e-17	Zfp385c	zinc finger protein 385C
189	ENSMUSG00000008153	58.7322	4.6854	1.1087	4.22601	2.37868e-05	0.000407422	Clstn3	calsyntenin 3
1293	ENSMUSG00000030607	23256.4	4.6816	0.873083	5.36215	8.22379e-08	2.55243e-06	Acan	aggrecan
390	ENSMUSG00000020140	1230.52	4.66033	0.305	15.2798	1.04264e-52	1.07287e-49	Lgr5	leucine rich repeat containing G protein coupled receptor 5
908	ENSMUSG00000026051	1711.62	4.59017	1.19804	3.83139	0.000127419	0.0017257	Ecrg4	ECRG4 augurin precursor
2306	ENSMUSG00000053310	62.7452	4.53537	1.18164	3.8382	0.000123938	0.00169003	Nrgn	neurogranin
2182	ENSMUSG00000048503	143.278	4.53325	0.992449	4.56774	4.93015e-06	9.99252e-05	Tlcd5	TLC domain containing 5
384	ENSMUSG00000020037	91.7034	4.5032	0.824935	5.45886	4.79199e-08	1.55589e-06	Rfx4	regulatory factor X, 4 (influences HLA class II expression)
2108	ENSMUSG00000045672	13676.2	4.49558	0.269494	16.6815	1.78527e-62	2.9852e-59	Col27a1	collagen, type XXVII, alpha 1
1679	ENSMUSG00000036446	1094.87	4.47437	0.342957	13.0465	6.65698e-39	3.56202e-36	Lum	lumican
374	ENSMUSG00000019929	2740.84	4.46291	0.251989	17.7107	3.46765e-70	7.73113e-67	Dcn	decorin
1813	ENSMUSG00000038765	117.201	4.43089	1.13501	3.90384	9.46771e-05	0.00133879	Lmx1b	LIM homeobox transcription factor 1 beta
2541	ENSMUSG00000068964	257.112	4.42177	0.906214	4.87938	1.06417e-06	2.5151e-05	Gm6361	predicted gene 6361
394	ENSMUSG00000020183	203.667	4.41785	0.835412	5.28823	1.23503e-07	3.72095e-06	Cpm	carboxypeptidase M
2136	ENSMUSG00000046794	237.944	4.41532	0.603695	7.31383	2.59629e-13	1.75407e-11	Ppp1r3b	protein phosphatase 1, regulatory subunit 3B
605	ENSMUSG00000022219	22.6789	4.40737	1.73928	2.53402	0.0112761	0.0642695	Cideb	cell death-inducing DNA fragmentation factor, alpha subunit-like effector B
1708	ENSMUSG00000037025	1778.96	4.39891	0.339076	12.9732	1.73575e-38	8.29255e-36	Foxa2	forkhead box A2
2072	ENSMUSG00000044220	1298.32	4.372	0.460623	9.4915	2.27736e-21	3.67039e-19	Nkx2-3	NK2 homeobox 3
598	ENSMUSG00000022053	140.048	4.35654	0.720835	6.04375	1.50576e-09	6.47672e-08	Ebf2	early B cell factor 2
1905	ENSMUSG00000040164	60.0384	4.35475	1.09956	3.96045	7.48083e-05	0.0011021	Kcns1	K+ voltage-gated channel, subfamily S, 1
393	ENSMUSG00000020173	91.731	4.34531	1.11251	3.90586	9.38913e-05	0.00132908	Cobl	cordon-bleu WH2 repeat
1063	ENSMUSG00000027832	351.43	4.32389	0.484793	8.91903	4.70379e-19	5.77271e-17	Ptx3	pentraxin related gene
1129	ENSMUSG00000028626	481.462	4.3089	0.598921	7.19443	6.2722e-13	4.01451e-11	Col9a2	collagen, type IX, alpha 2
1569	ENSMUSG00000034127	256.604	4.29229	0.668458	6.42119	1.35214e-10	6.82551e-09	Tspan8	tetraspanin 8
2239	ENSMUSG00000050578	757.234	4.2462	0.37525	11.3157	1.0977e-29	3.05916e-27	Mmp13	matrix metallopeptidase 13
561	ENSMUSG00000021613	22920.5	4.2441	1.09915	3.86128	0.000112796	0.00155554	Hapln1	hyaluronan and proteoglycan link protein 1
430	ENSMUSG00000020583	128.773	4.24018	0.734829	5.7703	7.91302e-09	2.97333e-07	Matn3	matrilin 3
1350	ENSMUSG00000031273	1042.4	4.23728	0.359257	11.7946	4.16301e-32	1.26565e-29	Col4a6	collagen, type IV, alpha 6
788	ENSMUSG00000024578	418.419	4.23225	0.746403	5.67019	1.42637e-08	5.10176e-07	Il17b	interleukin 17B
1939	ENSMUSG00000040891	65.5249	4.22014	1.09649	3.84878	0.000118709	0.00162628	Foxa3	forkhead box A3
2290	ENSMUSG00000052854	47.4017	4.17565	1.40806	2.96554	0.00302153	0.0231144	Nrk	Nik related kinase
1932	ENSMUSG00000040732	501.866	4.17268	0.473827	8.80632	1.29318e-18	1.53087e-16	Erg	ETS transcription factor
1678	ENSMUSG00000036412	106.858	4.137	0.822464	5.03001	4.9046e-07	1.25447e-05	Arsi	arylsulfatase i
414	ENSMUSG00000020376	835.108	4.11729	0.370386	11.1162	1.04607e-28	2.79865e-26	Rnf130	ring finger protein 130
445	ENSMUSG00000020681	57.2432	4.0732	1.41301	2.88263	0.00394368	0.0284545	Ace	angiotensin I converting enzyme (peptidyl-dipeptidase A) 1
1070	ENSMUSG00000027966	70070.8	4.04165	0.337907	11.9608	5.69831e-33	1.85918e-30	Col11a1	collagen, type XI, alpha 1
2328	ENSMUSG00000054555	389.384	4.03892	0.547037	7.38327	1.54444e-13	1.06495e-11	Adam12	a disintegrin and metallopeptidase domain 12 (meltrin alpha)
2262	ENSMUSG00000051486	64.5568	4.03589	1.05891	3.81136	0.000138205	0.00183192	Pcdhb11	protocadherin beta 11
2371	ENSMUSG00000056671	44.23	4.00545	1.49176	2.68505	0.00725196	0.045824	Prelid2	PRELI domain containing 2
2156	ENSMUSG00000047686	218.019	3.99039	0.60233	6.62493	3.47414e-11	1.88152e-09	Rtl3	retrotransposon Gag like 3
124	ENSMUSG00000004637	289.362	3.9573	0.521701	7.58539	3.31488e-14	2.53389e-12	Wwox	WW domain-containing oxidoreductase
1297	ENSMUSG00000030630	134.523	3.9531	0.769054	5.14021	2.74431e-07	7.46152e-06	Fah	fumarylacetoacetate hydrolase
2129	ENSMUSG00000046598	217.183	3.87314	0.682191	5.67751	1.36673e-08	4.90155e-07	Bdh1	3-hydroxybutyrate dehydrogenase, type 1
1103	ENSMUSG00000028357	189.986	3.85751	0.626794	6.15434	7.53893e-10	3.44192e-08	Kif12	kinesin family member 12
2212	ENSMUSG00000049551	3706.66	3.84527	0.335186	11.4721	1.82244e-30	5.41752e-28	Fzd9	frizzled class receptor 9
2681	ENSMUSG00000086596	11484.7	3.84217	0.270443	14.2069	8.29887e-46	6.53024e-43	Susd5	sushi domain containing 5
1494	ENSMUSG00000032649	1002.97	3.83044	0.369191	10.3752	3.21396e-25	6.51411e-23	Colgalt2	collagen beta(1-O)galactosyltransferase 2
665	ENSMUSG00000022780	61.7131	3.81704	1.20648	3.16377	0.0015574	0.0135457	Meltf	melanotransferrin
2424	ENSMUSG00000059921	446.506	3.80714	0.450552	8.44994	2.9144e-17	3.09412e-15	Unc5c	unc-5 netrin receptor C
917	ENSMUSG00000026147	9463.9	3.74603	0.979394	3.82485	0.000130852	0.00175921	Col9a1	collagen, type IX, alpha 1
1303	ENSMUSG00000030708	130.09	3.74004	0.740367	5.0516	4.38118e-07	1.138e-05	Dnajb13	DnaJ heat shock protein family (Hsp40) member B13
2033	ENSMUSG00000042804	168.637	3.73615	1.03329	3.61578	0.000299444	0.00351992	Gpr153	G protein-coupled receptor 153
1534	ENSMUSG00000033453	517.095	3.6907	0.575429	6.41381	1.41925e-10	7.13734e-09	Adamts15	a disintegrin-like and metallopeptidase (reprolysin type) with thrombospondin type 1 motif, 15
2411	ENSMUSG00000059049	96.8835	3.68527	0.968496	3.80515	0.000141717	0.00186774	Frem1	Fras1 related extracellular matrix protein 1
2695	ENSMUSG00000090667	138.097	3.68081	0.74686	4.92838	8.29124e-07	2.01658e-05	Gm765	predicted gene 765
2459	ENSMUSG00000061718	3167.65	3.64286	0.421693	8.63868	5.68685e-18	6.39269e-16	Ppp1r1b	protein phosphatase 1, regulatory inhibitor subunit 1B
1922	ENSMUSG00000040533	8487.95	3.62852	0.962346	3.77049	0.000162925	0.00210168	Matn1	matrilin 1, cartilage matrix protein
2059	ENSMUSG00000043924	589.464	3.59652	0.372246	9.66167	4.38648e-22	7.42759e-20	Ncmap	noncompact myelin associated protein
1088	ENSMUSG00000028164	201.856	3.59501	0.625848	5.74422	9.23433e-09	3.42182e-07	Manba	mannosidase, beta A, lysosomal
1582	ENSMUSG00000034336	269.77	3.59099	0.575262	6.24235	4.31033e-10	2.02313e-08	Ina	internexin neuronal intermediate filament protein, alpha
1729	ENSMUSG00000037440	743.698	3.5901	0.428425	8.37976	5.30358e-17	5.45738e-15	Vnn1	vanin 1
1990	ENSMUSG00000041741	119.249	3.57874	0.815812	4.38672	1.15074e-05	0.000214992	Pde3a	phosphodiesterase 3A, cGMP inhibited
1754	ENSMUSG00000037974	71.9836	3.5762	0.910254	3.92879	8.53726e-05	0.00123196	Muc5ac	mucin 5, subtypes A and C, tracheobronchial/gastric
160	ENSMUSG00000006356	208.172	3.5667	0.612696	5.82132	5.8384e-09	2.25073e-07	Crip2	cysteine rich protein 2
61	ENSMUSG00000002265	10385.5	3.55586	0.258155	13.7741	3.64678e-43	2.43915e-40	Peg3	paternally expressed 3
811	ENSMUSG00000024868	511.511	3.55534	0.395334	8.99325	2.40028e-19	3.08737e-17	Dkk1	dickkopf WNT signaling pathway inhibitor 1
2138	ENSMUSG00000046818	1476.36	3.54657	1.24471	2.84932	0.00438122	0.0307007	Ddit4l	DNA-damage-inducible transcript 4-like
2401	ENSMUSG00000058297	377.706	3.52953	0.464167	7.60401	2.87094e-14	2.24588e-12	Spock2	sparc/osteonectin, cwcv and kazal-like domains proteoglycan 2
1827	ENSMUSG00000039084	1537.65	3.5279	0.489451	7.20787	5.68351e-13	3.65964e-11	Chad	chondroadherin
1968	ENSMUSG00000041372	3429.85	3.48287	0.251028	13.8744	9.05446e-44	6.37481e-41	B4galnt3	beta-1,4-N-acetyl-galactosaminyl transferase 3
2622	ENSMUSG00000074766	229.081	3.47661	0.671519	5.17723	2.252e-07	6.25001e-06	Ism1	isthmin 1, angiogenesis inhibitor
1114	ENSMUSG00000028475	66.8334	3.47519	0.937084	3.70851	0.000208483	0.00259277	Spaar	small regulatory polypeptide of amino acid response
544	ENSMUSG00000021379	722.671	3.44503	0.361795	9.52205	1.698e-21	2.80422e-19	Id4	inhibitor of DNA binding 4
1963	ENSMUSG00000041272	59.3565	3.44249	1.0077	3.41618	0.000635071	0.00655617	Tox	thymocyte selection-associated high mobility group box
2408	ENSMUSG00000058672	10502.6	3.43384	0.206449	16.6328	4.03014e-62	5.99014e-59	Tubb2a	tubulin, beta 2A class IIA
939	ENSMUSG00000026442	579.069	3.40999	0.517896	6.58431	4.57003e-11	2.46505e-09	Nfasc	neurofascin
841	ENSMUSG00000025017	40.9101	3.38221	1.30181	2.59808	0.00937479	0.0558355	Pik3ap1	phosphoinositide-3-kinase adaptor protein 1
1627	ENSMUSG00000035258	7511.45	3.37104	0.232623	14.4914	1.37251e-47	1.1475e-44	Abi3bp	ABI gene family, member 3 (NESH) binding protein
1725	ENSMUSG00000037370	4428.03	3.35655	0.284321	11.8055	3.65533e-32	1.16422e-29	Enpp1	ectonucleotide pyrophosphatase/phosphodiesterase 1
1333	ENSMUSG00000031112	2870.28	3.30706	0.269925	12.2518	1.64348e-34	6.10689e-32	Stk26	serine/threonine kinase 26
293	ENSMUSG00000016918	1513.2	3.28089	0.28873	11.3632	6.37839e-30	1.8154e-27	Sulf1	sulfatase 1
1139	ENSMUSG00000028750	30.2765	3.26743	1.34467	2.42991	0.0151027	0.0800749	Pla2g2c	phospholipase A2, group IIC
2456	ENSMUSG00000061535	49.0439	3.26604	1.3268	2.4616	0.013832	0.0749418	C1qtnf7	C1q and tumor necrosis factor related protein 7
1330	ENSMUSG00000031098	3481.31	3.26379	0.344322	9.47888	2.57026e-21	4.04498e-19	Syt8	synaptotagmin VIII
2064	ENSMUSG00000044043	255.222	3.23392	0.560014	5.77471	7.7085e-09	2.90469e-07	Pcdhb14	protocadherin beta 14
244	ENSMUSG00000014158	3887.33	3.23304	0.300947	10.7429	6.40253e-27	1.45164e-24	Trpv4	transient receptor potential cation channel, subfamily V, member 4
34	ENSMUSG00000001270	285.657	3.20698	0.631694	5.0768	3.83848e-07	1.01277e-05	Ckb	creatine kinase, brain
1279	ENSMUSG00000030513	11302.4	3.15974	0.21649	14.5953	3.00869e-48	2.68315e-45	Pcsk6	proprotein convertase subtilisin/kexin type 6
292	ENSMUSG00000016763	845.84	3.14824	0.341419	9.22106	2.94167e-20	4.23126e-18	Scube1	signal peptide, CUB domain, EGF-like 1
1577	ENSMUSG00000034285	323.279	3.13717	0.485926	6.45606	1.07467e-10	5.5505e-09	Nipsnap1	nipsnap homolog 1
801	ENSMUSG00000024769	470.583	3.13287	0.495009	6.32892	2.46884e-10	1.20973e-08	Cdc42bpg	CDC42 binding protein kinase gamma (DMPK-like)
2493	ENSMUSG00000063687	48.2183	3.1319	1.09414	2.86243	0.004204	0.0298372	Pcdhb5	protocadherin beta 5
2230	ENSMUSG00000050222	310	3.12959	0.469192	6.67016	2.55522e-11	1.4183e-09	Il17d	interleukin 17D
2662	ENSMUSG00000079055	2419.65	3.11054	0.2573	12.0891	1.2054e-33	4.35801e-31	Slc8a3	solute carrier family 8 (sodium/calcium exchanger), member 3
213	ENSMUSG00000009876	40.6785	3.10716	1.21538	2.55654	0.010572	0.0612215	Cox4i2	cytochrome c oxidase subunit 4I2
2730	ENSMUSG00000096225	99.7812	3.10348	0.780237	3.97761	6.96119e-05	0.00103928	Lhx8	LIM homeobox protein 8
2684	ENSMUSG00000087149	324.413	3.09799	0.694642	4.45984	8.20211e-06	0.000158326	Itih5l-ps	inter-alpha (globulin) inhibitor H5-like, pseudogene
554	ENSMUSG00000021448	50.4843	3.0968	1.07827	2.87201	0.00407872	0.0291303	Shc3	src homology 2 domain-containing transforming protein C3
1177	ENSMUSG00000029126	546.928	3.08566	0.684573	4.50742	6.56194e-06	0.000130043	Nsg1	neuron specific gene family member 1
2321	ENSMUSG00000054252	7515.46	3.06931	0.354974	8.64658	5.30658e-18	6.01577e-16	Fgfr3	fibroblast growth factor receptor 3
2381	ENSMUSG00000057098	929.312	3.06062	0.367688	8.32395	8.50795e-17	8.57451e-15	Ebf1	early B cell factor 1
537	ENSMUSG00000021340	288.407	3.02687	0.526492	5.74912	8.97069e-09	3.33336e-07	Gpld1	glycosylphosphatidylinositol specific phospholipase D1
1220	ENSMUSG00000029675	342.752	3.022	0.501118	6.03051	1.63441e-09	6.96291e-08	Eln	elastin
1852	ENSMUSG00000039323	1540.83	3.01766	0.279475	10.7976	3.53294e-27	8.4393e-25	Igfbp2	insulin-like growth factor binding protein 2
1820	ENSMUSG00000038879	117.872	3.01416	0.811619	3.71376	0.0002042	0.00254812	Nipal2	NIPA-like domain containing 2
622	ENSMUSG00000022367	123.475	3.00508	0.872535	3.44409	0.000572995	0.00601644	Has2	hyaluronan synthase 2
2364	ENSMUSG00000056492	6926.52	3.00247	0.329889	9.10145	8.91336e-20	1.20438e-17	Adgrf5	adhesion G protein-coupled receptor F5
5	ENSMUSG00000000253	328.462	2.99677	0.487569	6.14634	7.92911e-10	3.59552e-08	Gmpr	guanosine monophosphate reductase
2742	ENSMUSG00000103441	49.3963	2.99113	1.15203	2.5964	0.00942072	0.0560591	7530428D23Rik	RIKEN cDNA 7530428D23 gene
2218	ENSMUSG00000049690	182.913	2.97849	0.590852	5.041	4.63099e-07	1.19132e-05	Nckap5	NCK-associated protein 5
2132	ENSMUSG00000046634	39.7526	2.97793	1.17467	2.53513	0.0112407	0.0641304	Pkd1l1	polycystic kidney disease 1 like 1
1329	ENSMUSG00000031097	1091.77	2.96838	0.518689	5.72284	1.04756e-08	3.83923e-07	Tnni2	troponin I, skeletal, fast 2
643	ENSMUSG00000022510	4428.83	2.95401	0.230147	12.8353	1.03967e-37	4.48633e-35	Trp63	transformation related protein 63
1040	ENSMUSG00000027580	736.987	2.95392	0.353308	8.36075	6.23187e-17	6.36364e-15	Helz2	helicase with zinc finger 2, transcriptional coactivator
1648	ENSMUSG00000035778	144.177	2.9537	0.759024	3.89144	9.96512e-05	0.00139731	Ggta1	glycoprotein galactosyltransferase alpha 1, 3
2113	ENSMUSG00000045790	111.89	2.936	1.03001	2.85045	0.00436574	0.0306242	Ccdc149	coiled-coil domain containing 149
1903	ENSMUSG00000040146	175.959	2.93248	0.844388	3.4729	0.000514861	0.00551866	Rgl3	ral guanine nucleotide dissociation stimulator-like 3
1077	ENSMUSG00000028036	209.413	2.92058	0.686589	4.25376	2.10212e-05	0.000368545	Ptgfr	prostaglandin F receptor
2194	ENSMUSG00000048915	1335.99	2.90722	0.335924	8.65437	4.95628e-18	5.68391e-16	Efna5	ephrin A5
1510	ENSMUSG00000032925	1257.46	2.90176	0.415836	6.97813	2.99139e-12	1.78642e-10	Itgbl1	integrin, beta-like 1
1619	ENSMUSG00000035112	5607.75	2.88782	0.240082	12.0285	2.5181e-33	8.86436e-31	Wnk4	WNK lysine deficient protein kinase 4
315	ENSMUSG00000017817	71.696	2.88225	0.895688	3.21791	0.00129127	0.0116554	Jph2	junctophilin 2
655	ENSMUSG00000022665	28302.1	2.87618	0.233329	12.3267	6.50608e-35	2.55976e-32	Ccdc80	coiled-coil domain containing 80
417	ENSMUSG00000020388	101.757	2.86993	0.76761	3.73878	0.000184912	0.00234011	Pdlim4	PDZ and LIM domain 4
1404	ENSMUSG00000031789	43.0211	2.85456	1.13475	2.51558	0.0118835	0.066938	Cngb1	cyclic nucleotide gated channel beta 1
2506	ENSMUSG00000064325	601.779	2.84739	0.540322	5.2698	1.36569e-07	4.07786e-06	Hhip	Hedgehog-interacting protein
1824	ENSMUSG00000039004	718.884	2.84486	0.341778	8.32371	8.52516e-17	8.57451e-15	Bmp6	bone morphogenetic protein 6
1938	ENSMUSG00000040855	36.1087	2.8288	1.21685	2.32468	0.0200889	0.0981964	Reps2	RALBP1 associated Eps domain containing protein 2
2065	ENSMUSG00000044080	545.711	2.8184	0.392245	7.1853	6.70621e-13	4.27186e-11	S100a1	S100 calcium binding protein A1
2522	ENSMUSG00000067279	2006.8	2.81834	0.272181	10.3546	3.98676e-25	7.95984e-23	Ppp1r3c	protein phosphatase 1, regulatory subunit 3C
1695	ENSMUSG00000036856	192.111	2.77639	0.579106	4.79427	1.63269e-06	3.72071e-05	Wnt4	wingless-type MMTV integration site family, member 4
1560	ENSMUSG00000033849	632.301	2.77343	0.368185	7.53271	4.96981e-14	3.71403e-12	B3galt2	UDP-Gal:betaGlcNAc beta 1,3-galactosyltransferase, polypeptide 2
1082	ENSMUSG00000028073	56.1578	2.75645	1.01352	2.71968	0.00653461	0.0423721	Pear1	platelet endothelial aggregation receptor 1
74	ENSMUSG00000002799	124.432	2.752	0.697492	3.94557	7.96113e-05	0.00116009	Jag2	jagged 2
2638	ENSMUSG00000078234	70.2139	2.74637	1.05283	2.60856	0.00909247	0.0546406	Klhdc7a	kelch domain containing 7A
2300	ENSMUSG00000053062	812.812	2.74378	0.366002	7.49663	6.54812e-14	4.83946e-12	Jam2	junction adhesion molecule 2
2566	ENSMUSG00000071001	191.336	2.74012	0.609425	4.49623	6.91675e-06	0.000135668	Hrct1	histidine rich carboxyl terminus 1
2670	ENSMUSG00000079465	96.3467	2.73975	0.797215	3.43665	0.000588963	0.00616958	Col4a3	collagen, type IV, alpha 3
685	ENSMUSG00000022987	65.9198	2.71862	0.965017	2.81717	0.00484483	0.0334241	Zfp641	zinc finger protein 641
2221	ENSMUSG00000049791	630.584	2.71058	0.372182	7.28295	3.26604e-13	2.17362e-11	Fzd4	frizzled class receptor 4
1857	ENSMUSG00000039462	67002.9	2.70573	0.967765	2.79585	0.00517634	0.0352028	Col10a1	collagen, type X, alpha 1
2293	ENSMUSG00000052920	2006.57	2.68652	0.25366	10.591	3.27935e-26	7.07546e-24	Prkg1	protein kinase, cGMP-dependent, type I
380	ENSMUSG00000020019	959.435	2.68211	0.335264	7.99997	1.24447e-15	1.14022e-13	Ntn4	netrin 4
1772	ENSMUSG00000038259	146.044	2.66256	0.66807	3.98546	6.73502e-05	0.0010123	Gdf5	growth differentiation factor 5
10	ENSMUSG00000000386	140.822	2.6428	0.70354	3.75644	0.000172348	0.00220622	Mx1	MX dynamin-like GTPase 1
1945	ENSMUSG00000040966	82.2757	2.63225	0.845565	3.113	0.00185194	0.0155514	Slc22a2	solute carrier family 22 (organic cation transporter), member 2
2077	ENSMUSG00000044337	6047.13	2.62269	0.218514	12.0024	3.45185e-33	1.18398e-30	Ackr3	atypical chemokine receptor 3
1054	ENSMUSG00000027776	53.4146	2.61285	1.06688	2.44905	0.0143234	0.0769187	Il12a	interleukin 12a
1242	ENSMUSG00000030064	906.778	2.6027	0.358744	7.25503	4.0156e-13	2.62033e-11	Frmd4b	FERM domain containing 4B
562	ENSMUSG00000021614	228.608	2.60092	0.727701	3.57416	0.000351361	0.00403446	Vcan	versican
2412	ENSMUSG00000059173	166.527	2.57037	0.81414	3.15716	0.00159315	0.0137761	Pde1a	phosphodiesterase 1A, calmodulin-dependent
2103	ENSMUSG00000045573	2108.95	2.55364	0.361217	7.06953	1.55458e-12	9.58321e-11	Penk	preproenkephalin
1000	ENSMUSG00000027016	803.776	2.54608	0.334828	7.60416	2.86768e-14	2.24588e-12	Zfp385b	zinc finger protein 385B
1039	ENSMUSG00000027570	363.465	2.53799	0.492744	5.15073	2.59475e-07	7.1127e-06	Col9a3	collagen, type IX, alpha 3
1026	ENSMUSG00000027447	47531.3	2.53579	0.250384	10.1276	4.16813e-24	8.08073e-22	Cst3	cystatin C
122	ENSMUSG00000004558	169.489	2.53176	0.641232	3.94828	7.87148e-05	0.00114953	Ndrg2	N-myc downstream regulated gene 2
2224	ENSMUSG00000049892	85.5902	2.53175	0.820702	3.08485	0.00203652	0.016806	Rasd1	RAS, dexamethasone-induced 1
2701	ENSMUSG00000091345	48.9206	2.53017	1.07112	2.36218	0.0181679	0.091503	Col6a5	collagen, type VI, alpha 5
318	ENSMUSG00000017969	1502.33	2.5095	0.368578	6.8086	9.85527e-12	5.65811e-10	Ptgis	prostaglandin I2 (prostacyclin) synthase
1093	ENSMUSG00000028197	184.278	2.5072	0.695959	3.60252	0.000315152	0.0036787	Col24a1	collagen, type XXIV, alpha 1
2055	ENSMUSG00000043747	935.095	2.49298	0.42394	5.8805	4.09028e-09	1.64806e-07	1520401A03Rik	RIKEN cDNA 1520401A03 gene
918	ENSMUSG00000026162	563.806	2.49087	0.374989	6.64251	3.08378e-11	1.6976e-09	Nhej1	non-homologous end joining factor 1
2366	ENSMUSG00000056569	67.0718	2.48591	0.919217	2.70438	0.00684314	0.0439465	Mpz	myelin protein zero
1673	ENSMUSG00000036304	54.519	2.47523	1.02097	2.42441	0.0153335	0.0810093	Zdhhc23	zinc finger, DHHC domain containing 23
2636	ENSMUSG00000076436	236.315	2.46298	0.549123	4.48529	7.28148e-06	0.000142404	Oxct2a	3-oxoacid CoA transferase 2A
1499	ENSMUSG00000032726	2878.74	2.45494	0.332472	7.38389	1.53732e-13	1.06495e-11	Bmp8a	bone morphogenetic protein 8a
1974	ENSMUSG00000041540	1149.33	2.41612	0.331367	7.29137	3.0683e-13	2.05223e-11	Sox5	SRY (sex determining region Y)-box 5
898	ENSMUSG00000025909	274.141	2.40426	0.508882	4.72459	2.30577e-06	5.11515e-05	Sntg1	syntrophin, gamma 1
1411	ENSMUSG00000031906	43391.5	2.3961	0.242951	9.8625	6.05261e-23	1.07954e-20	Smpd3	sphingomyelin phosphodiesterase 3, neutral
179	ENSMUSG00000007207	208.01	2.39379	0.551687	4.33904	1.43109e-05	0.000261169	Stx1a	syntaxin 1A (brain)
1590	ENSMUSG00000034488	1640.08	2.3935	0.266376	8.98544	2.57711e-19	3.28324e-17	Edil3	EGF-like repeats and discoidin I-like domains 3
1615	ENSMUSG00000034981	530.253	2.3819	0.402879	5.91219	3.37591e-09	1.37682e-07	Parm1	prostate androgen-regulated mucin-like protein 1
654	ENSMUSG00000022661	2755.9	2.37342	0.238407	9.95533	2.39032e-23	4.38017e-21	Cd200	CD200 antigen
379	ENSMUSG00000019997	18295.1	2.36188	0.219972	10.7372	6.80967e-27	1.51822e-24	Ccn2	cellular communication network factor 2
2634	ENSMUSG00000075592	173.781	2.36066	0.614564	3.8412	0.000122437	0.00167126	Nynrin	NYN domain and retroviral integrase containing
1946	ENSMUSG00000040987	89.0323	2.34061	0.817729	2.86233	0.0042054	0.0298372	Mill2	MHC I like leukocyte 2
1855	ENSMUSG00000039405	1079.59	2.33772	0.314429	7.4348	1.04729e-13	7.45189e-12	Prss23	protease, serine 23
611	ENSMUSG00000022262	124.601	2.33719	0.699644	3.34054	0.000836162	0.00823056	Dnah5	dynein, axonemal, heavy chain 5
1519	ENSMUSG00000033208	369.243	2.33329	0.432146	5.3993	6.69008e-08	2.12069e-06	S100b	S100 protein, beta polypeptide, neural
849	ENSMUSG00000025185	43700.1	2.3297	0.233009	9.99833	1.54991e-23	2.8796e-21	Loxl4	lysyl oxidase-like 4
41	ENSMUSG00000001493	68.3632	2.31452	0.962497	2.40471	0.0161853	0.0842128	Meox1	mesenchyme homeobox 1
565	ENSMUSG00000021703	7446.34	2.30908	0.247927	9.31354	1.23644e-20	1.87953e-18	Serinc5	serine incorporator 5
2053	ENSMUSG00000043621	78.9556	2.30473	0.874085	2.63674	0.0083707	0.0510601	Ubxn10	UBX domain protein 10
2178	ENSMUSG00000048442	1186.76	2.29798	0.300511	7.64692	2.05855e-14	1.64894e-12	Smim5	small integral membrane protein 5
1833	ENSMUSG00000039146	82.7742	2.29732	0.985258	2.33169	0.0197171	0.0972907	Ifi44l	interferon-induced protein 44 like
2203	ENSMUSG00000049303	1040.32	2.29106	0.31495	7.27437	3.48047e-13	2.30486e-11	Syt12	synaptotagmin XII
1256	ENSMUSG00000030218	16423	2.28862	0.232375	9.84885	6.93347e-23	1.22038e-20	Mgp	matrix Gla protein
861	ENSMUSG00000025272	273.079	2.27006	0.870455	2.6079	0.00911005	0.0547217	Tro	trophinin
1710	ENSMUSG00000037053	367.4	2.26876	0.689074	3.29248	0.000993096	0.00941506	Azgp1	alpha-2-glycoprotein 1, zinc
1676	ENSMUSG00000036356	1563.42	2.26857	0.289035	7.8488	4.20028e-15	3.64851e-13	Csgalnact1	chondroitin sulfate N-acetylgalactosaminyltransferase 1
1872	ENSMUSG00000039701	2495.08	2.26447	0.244886	9.24703	2.30815e-20	3.43068e-18	Usp53	ubiquitin specific peptidase 53
852	ENSMUSG00000025207	403.653	2.26022	0.431359	5.23977	1.60773e-07	4.6652e-06	Sema4g	sema domain, immunoglobulin domain (Ig), transmembrane domain (TM) and short cytoplasmic domain, (semaphorin) 4G
42	ENSMUSG00000001494	625.955	2.24906	0.421395	5.33718	9.4401e-08	2.88971e-06	Sost	sclerostin
2004	ENSMUSG00000042190	216.648	2.24226	0.539006	4.15999	3.18255e-05	0.000526242	Cmklr1	chemokine-like receptor 1
19	ENSMUSG00000000693	7488.08	2.24193	0.221452	10.1238	4.33419e-24	8.28264e-22	Loxl3	lysyl oxidase-like 3
2589	ENSMUSG00000072437	189.016	2.23881	0.622284	3.59773	0.00032101	0.00373729	Nanos1	nanos C2HC-type zinc finger 1
1540	ENSMUSG00000033542	678.694	2.22729	0.64655	3.44488	0.000571315	0.00600794	Arhgef5	Rho guanine nucleotide exchange factor (GEF) 5
539	ENSMUSG00000021360	270.47	2.2221	0.527381	4.21347	2.51477e-05	0.000427462	Gcnt2	glucosaminyl (N-acetyl) transferase 2, I-branching enzyme
904	ENSMUSG00000026014	14346.7	2.21271	0.200024	11.0622	1.91327e-28	5.0184e-26	Raph1	Ras association (RalGDS/AF-6) and pleckstrin homology domains 1
1407	ENSMUSG00000031849	1827.57	2.21006	0.452759	4.88132	1.05377e-06	2.49491e-05	Comp	cartilage oligomeric matrix protein
594	ENSMUSG00000022010	16386.1	2.18763	0.210379	10.3985	2.518e-25	5.18204e-23	Tsc22d1	TSC22 domain family, member 1
2762	ENSMUSG00000117406	516.545	2.18253	0.407788	5.35212	8.69302e-08	2.69182e-06	Ntn3	netrin 3
1036	ENSMUSG00000027546	434.897	2.17267	0.411759	5.27656	1.31631e-07	3.94805e-06	Atp9a	ATPase, class II, type 9A
633	ENSMUSG00000022464	75.588	2.16306	0.881359	2.45423	0.0141186	0.0761549	Slc38a4	solute carrier family 38, member 4
658	ENSMUSG00000022723	2486	2.15999	0.264675	8.16092	3.32493e-16	3.22026e-14	Crybg3	beta-gamma crystallin domain containing 3
2040	ENSMUSG00000043079	5888.42	2.15629	0.214705	10.043	9.86085e-24	1.85787e-21	Synpo	synaptopodin
2056	ENSMUSG00000043795	185.271	2.15181	0.58545	3.67547	0.00023741	0.00289409	Prr33	proline rich 33
1259	ENSMUSG00000030246	1760.36	2.12554	0.273146	7.78172	7.15472e-15	5.98179e-13	Ldhb	lactate dehydrogenase B
2137	ENSMUSG00000046808	2692.71	2.11454	0.244304	8.65536	4.91379e-18	5.68391e-16	Atp10d	ATPase, class V, type 10D
764	ENSMUSG00000024330	13876.9	2.10575	0.268349	7.84707	4.25877e-15	3.67545e-13	Col11a2	collagen, type XI, alpha 2
1575	ENSMUSG00000034258	382.399	2.10519	0.428637	4.91136	9.04466e-07	2.18789e-05	Flvcr2	feline leukemia virus subgroup C cellular receptor 2
1198	ENSMUSG00000029359	89.7718	2.10172	0.865584	2.42809	0.0151784	0.0803763	Tesc	tescalcin
837	ENSMUSG00000024985	2733.03	2.09731	0.26794	7.82754	4.97518e-15	4.26622e-13	Tcf7l2	transcription factor 7 like 2, T cell specific, HMG box
1634	ENSMUSG00000035407	279.804	2.08277	0.520912	3.99832	6.37934e-05	0.000965344	Kank4	KN motif and ankyrin repeat domains 4
867	ENSMUSG00000025359	82.6479	2.07296	0.831204	2.49392	0.012634	0.0701216	Pmel	premelanosome protein
256	ENSMUSG00000015134	111.731	2.0706	0.769569	2.6906	0.00713246	0.0452873	Aldh1a3	aldehyde dehydrogenase family 1, subfamily A3
2106	ENSMUSG00000045659	168.112	2.06851	0.629712	3.28486	0.00102034	0.00965283	Plekha7	pleckstrin homology domain containing, family A member 7
589	ENSMUSG00000021950	1950.77	2.06533	0.25898	7.97489	1.52516e-15	1.37852e-13	Anxa8	annexin A8
118	ENSMUSG00000004347	245.912	2.06459	0.602965	3.42406	0.000616923	0.00640231	Pde1c	phosphodiesterase 1C
2539	ENSMUSG00000068874	221.256	2.05323	0.57151	3.59263	0.000327355	0.00380124	Selenbp1	selenium binding protein 1
2145	ENSMUSG00000047143	1209.22	2.04718	0.297473	6.88189	5.90616e-12	3.45008e-10	Dmrta2	doublesex and mab-3 related transcription factor like family A2
990	ENSMUSG00000026888	1713.75	2.04563	0.262358	7.79709	6.33524e-15	5.32997e-13	Grb14	growth factor receptor bound protein 14
2141	ENSMUSG00000046952	160.296	2.04509	0.630558	3.2433	0.00118154	0.0108853	Gm5815	predicted pseudogene 5815
2689	ENSMUSG00000089774	6447.91	2.04249	0.261422	7.81297	5.58562e-15	4.72904e-13	Slc5a3	solute carrier family 5 (inositol transporters), member 3
2181	ENSMUSG00000048489	227.664	2.03648	0.554096	3.67532	0.00023755	0.00289409	Depp1	DEPP1 autophagy regulator
378	ENSMUSG00000019990	669.748	2.03319	0.406124	5.00633	5.54781e-07	1.38511e-05	Pde7b	phosphodiesterase 7B
2179	ENSMUSG00000048478	110.09	2.02718	0.74572	2.71842	0.0065595	0.0424922	Spata33	spermatogenesis associated 33
1868	ENSMUSG00000039680	2269.46	2.02615	0.247274	8.19396	2.52764e-16	2.4862e-14	Mrps6	mitochondrial ribosomal protein S6
345	ENSMUSG00000019139	168.34	2.02596	0.615819	3.28986	0.00100238	0.0094896	Isyna1	myo-inositol 1-phosphate synthase A1
2763	ENSMUSG00000117789	120.502	2.01661	0.859507	2.34624	0.0189641	0.0944465	Gm50388	predicted gene, 50388
1798	ENSMUSG00000038534	311.903	2.01029	0.477906	4.20644	2.59422e-05	0.000438722	Osbpl7	oxysterol binding protein-like 7
2157	ENSMUSG00000047702	927.256	2.00888	0.370099	5.42796	5.70027e-08	1.8286e-06	Olfr1388	olfactory receptor 1388
1385	ENSMUSG00000031626	1678.51	1.99522	0.280599	7.11059	1.15549e-12	7.15603e-11	Sorbs2	sorbin and SH3 domain containing 2
385	ENSMUSG00000020044	42869.4	1.98957	0.235254	8.4571	2.74099e-17	2.9333e-15	Timp3	tissue inhibitor of metalloproteinase 3
1713	ENSMUSG00000037138	4943.1	1.9889	0.293343	6.78013	1.20072e-11	6.80593e-10	Aff3	AF4/FMR2 family, member 3
2538	ENSMUSG00000068859	226.959	1.98272	0.796993	2.48775	0.0128554	0.0708557	Sp9	trans-acting transcription factor 9
595	ENSMUSG00000022018	250.487	1.9748	0.508529	3.88336	0.000103024	0.00143858	Rgcc	regulator of cell cycle
738	ENSMUSG00000024140	8755.05	1.97228	0.243101	8.11299	4.93889e-16	4.68564e-14	Epas1	endothelial PAS domain protein 1
2343	ENSMUSG00000055313	85.2823	1.97153	0.819669	2.40527	0.0161605	0.0841491	Pgbd1	piggyBac transposable element derived 1
396	ENSMUSG00000020218	2232.94	1.97109	0.326891	6.0298	1.64158e-09	6.97125e-08	Wif1	Wnt inhibitory factor 1
1438	ENSMUSG00000032202	181.242	1.96851	0.582678	3.37839	0.000729119	0.00734445	Rab27a	RAB27A, member RAS oncogene family
1217	ENSMUSG00000029638	1886.59	1.9647	0.276184	7.11375	1.12931e-12	7.02642e-11	Glcci1	glucocorticoid induced transcript 1
2595	ENSMUSG00000072875	454.503	1.95708	0.537532	3.64085	0.000271736	0.00323977	Gpr27	G protein-coupled receptor 27
895	ENSMUSG00000025855	252.904	1.95548	0.503593	3.88305	0.000103152	0.00143886	Prkar1b	protein kinase, cAMP dependent regulatory, type I beta
1546	ENSMUSG00000033610	4619.48	1.95539	0.264249	7.3998	1.36392e-13	9.60274e-12	Pank1	pantothenate kinase 1
418	ENSMUSG00000020422	11111.2	1.94931	0.225006	8.66336	4.58073e-18	5.37513e-16	Tns3	tensin 3
532	ENSMUSG00000021303	193.738	1.94612	0.714346	2.72434	0.00644307	0.0420229	Gng4	guanine nucleotide binding protein (G protein), gamma 4
1023	ENSMUSG00000027386	1381.68	1.93887	0.295736	6.55609	5.52384e-11	2.93224e-09	Fbln7	fibulin 7
876	ENSMUSG00000025504	531.835	1.93848	0.524468	3.69608	0.000218951	0.00271196	Eps8l2	EPS8-like 2
806	ENSMUSG00000024846	214.363	1.9338	0.543867	3.55565	0.000377052	0.00425999	Cst6	cystatin E/M
2084	ENSMUSG00000044548	463.37	1.90054	0.396074	4.79843	1.59912e-06	3.65159e-05	Dact1	dishevelled-binding antagonist of beta-catenin 1
845	ENSMUSG00000025092	195.767	1.88846	0.812053	2.32553	0.0200435	0.0980694	Hspa12a	heat shock protein 12A
1521	ENSMUSG00000033249	171.724	1.8871	0.716992	2.63197	0.00848908	0.0516011	Hsf4	heat shock transcription factor 4
1784	ENSMUSG00000038370	755.93	1.88316	0.384762	4.89434	9.86356e-07	2.36037e-05	Pcp4l1	Purkinje cell protein 4-like 1
2579	ENSMUSG00000071632	219.777	1.87945	0.694226	2.70726	0.00678418	0.0437148	2510002D24Rik	RIKEN cDNA 2510002D24 gene
1105	ENSMUSG00000028369	669.223	1.87627	0.356972	5.25608	1.47158e-07	4.35516e-06	Svep1	sushi, von Willebrand factor type A, EGF and pentraxin domain containing 1
123	ENSMUSG00000004626	556.242	1.87462	0.487172	3.84797	0.000119102	0.00162906	Stxbp2	syntaxin binding protein 2
2564	ENSMUSG00000070814	323.835	1.87186	0.453172	4.13058	3.61851e-05	0.000590303	Zswim9	zinc finger SWIM-type containing 9
2477	ENSMUSG00000062563	599.831	1.87124	0.387287	4.83168	1.35389e-06	3.15521e-05	Cys1	cystin 1
13	ENSMUSG00000000567	9811.71	1.86515	0.20569	9.06779	1.21459e-19	1.60867e-17	Sox9	SRY (sex determining region Y)-box 9
893	ENSMUSG00000025810	1084.69	1.8622	0.327249	5.69046	1.26697e-08	4.5806e-07	Nrp1	neuropilin 1
1706	ENSMUSG00000037010	2570.08	1.85235	0.352589	5.25356	1.49189e-07	4.40553e-06	Apln	apelin
2700	ENSMUSG00000091243	187.952	1.84778	0.648868	2.84769	0.00440371	0.030826	Vgll3	vestigial like family member 3
548	ENSMUSG00000021411	3235.07	1.84064	0.239641	7.68083	1.58058e-14	1.28142e-12	Pxdc1	PX domain containing 1
1460	ENSMUSG00000032374	27863.3	1.83807	0.245401	7.49006	6.88433e-14	5.05998e-12	Plod2	procollagen lysine, 2-oxoglutarate 5-dioxygenase 2
2488	ENSMUSG00000063415	1779.75	1.8336	0.301296	6.0857	1.15982e-09	5.10359e-08	Cyp26b1	cytochrome P450, family 26, subfamily b, polypeptide 1
1145	ENSMUSG00000028838	1749.52	1.83355	0.434603	4.21891	2.45492e-05	0.00041887	Extl1	exostosin-like glycosyltransferase 1
1349	ENSMUSG00000031253	8753.9	1.83107	0.212515	8.6162	6.92157e-18	7.65206e-16	Srpx2	sushi-repeat-containing protein, X-linked 2
2050	ENSMUSG00000043487	238.343	1.82758	0.523358	3.49202	0.000479375	0.00520504	Acot6	acyl-CoA thioesterase 6
2591	ENSMUSG00000072675	110.707	1.82225	0.734334	2.48149	0.0130833	0.0717568	Duxbl2	double homeobox B-like 2
1235	ENSMUSG00000029925	581.922	1.81354	0.378989	4.7852	1.70817e-06	3.87948e-05	Tbxas1	thromboxane A synthase 1, platelet
820	ENSMUSG00000024909	5641.99	1.81002	0.253053	7.15272	8.50744e-13	5.34291e-11	Efemp2	epidermal growth factor-containing fibulin-like extracellular matrix protein 2
994	ENSMUSG00000026941	125.369	1.8095	0.689243	2.62534	0.00865614	0.0524123	Mamdc4	MAM domain containing 4
1755	ENSMUSG00000037989	251.833	1.79582	0.514744	3.48877	0.000485253	0.00526032	Wnk2	WNK lysine deficient protein kinase 2
1244	ENSMUSG00000030074	8981.09	1.79578	0.29224	6.14487	8.00276e-10	3.61665e-08	Gxylt2	glucoside xylosyltransferase 2
1346	ENSMUSG00000031216	221.061	1.78923	0.532136	3.36236	0.00077279	0.00768596	Stard8	START domain containing 8
2100	ENSMUSG00000045319	836.263	1.78385	0.3309	5.39089	7.01104e-08	2.20674e-06	Proser2	proline and serine rich 2
229	ENSMUSG00000011118	14608.3	1.77624	0.200002	8.8811	6.62007e-19	8.05061e-17	Panx3	pannexin 3
93	ENSMUSG00000003228	610.75	1.77449	0.436632	4.06405	4.82293e-05	0.000758124	Grk5	G protein-coupled receptor kinase 5
1767	ENSMUSG00000038227	117.01	1.769	0.704855	2.50973	0.0120822	0.0678156	Hoxa9	homeobox A9
1925	ENSMUSG00000040624	352.584	1.76426	0.446293	3.95316	7.71274e-05	0.00113129	Plekhg1	pleckstrin homology domain containing, family G (with RhoGef domain) member 1
2409	ENSMUSG00000058806	132.512	1.75474	0.69508	2.52451	0.0115858	0.0657826	Col13a1	collagen, type XIII, alpha 1
2637	ENSMUSG00000076617	895.873	1.73528	0.467013	3.7157	0.000202643	0.00253106	Ighm	immunoglobulin heavy constant mu
1353	ENSMUSG00000031283	10824.4	1.72432	0.204755	8.42137	3.72113e-17	3.9195e-15	Chrdl1	chordin-like 1
2166	ENSMUSG00000048027	3343.97	1.72375	0.331626	5.19789	2.01563e-07	5.67643e-06	Rgmb	repulsive guidance molecule family member B
2419	ENSMUSG00000059602	283.132	1.71616	0.489096	3.50885	0.000450051	0.00493469	Syn3	synapsin III
435	ENSMUSG00000020604	163.21	1.70931	0.617392	2.7686	0.0056297	0.0376543	Arsg	arylsulfatase G
1189	ENSMUSG00000029231	2819.22	1.70274	0.331382	5.13831	2.77221e-07	7.5213e-06	Pdgfra	platelet derived growth factor receptor, alpha polypeptide
671	ENSMUSG00000022842	237.266	1.69738	0.641457	2.64613	0.00814194	0.0500527	Ece2	endothelin converting enzyme 2
1718	ENSMUSG00000037206	2141.51	1.69547	0.373495	4.53948	5.63939e-06	0.000113441	Islr	immunoglobulin superfamily containing leucine-rich repeat
2320	ENSMUSG00000054196	146.682	1.6916	0.709431	2.38445	0.0171047	0.0877675	Cthrc1	collagen triple helix repeat containing 1
1618	ENSMUSG00000035105	400.657	1.69049	0.434492	3.89072	9.99478e-05	0.0014	Egln3	egl-9 family hypoxia-inducible factor 3
588	ENSMUSG00000021947	310.912	1.67641	0.460478	3.6406	0.000272007	0.0032401	Cryl1	crystallin, lambda 1
1354	ENSMUSG00000031286	143.953	1.67473	0.649623	2.57801	0.00993712	0.0583789	Glt28d2	glycosyltransferase 28 domain containing 2
864	ENSMUSG00000025323	449.117	1.67256	0.397931	4.20313	2.63244e-05	0.000444358	Sp4	trans-acting transcription factor 4
2254	ENSMUSG00000051279	418.836	1.67103	0.617888	2.70442	0.00684229	0.0439465	Gdf6	growth differentiation factor 6
2011	ENSMUSG00000042312	583.854	1.65744	0.364054	4.55272	5.29575e-06	0.00010685	S100a13	S100 calcium binding protein A13
1490	ENSMUSG00000032609	315.815	1.65592	0.459636	3.60267	0.000314962	0.0036787	Klhdc8b	kelch domain containing 8B
1817	ENSMUSG00000038859	767.562	1.65398	0.414275	3.99248	6.53869e-05	0.000987224	Baiap2l1	BAI1-associated protein 2-like 1
2627	ENSMUSG00000075014	269.185	1.65053	0.488832	3.37647	0.000734214	0.0073791	Gm10800	predicted gene 10800
980	ENSMUSG00000026748	758.218	1.64799	0.41045	4.01509	5.94237e-05	0.000910551	Plxdc2	plexin domain containing 2
1002	ENSMUSG00000027074	1683.46	1.64193	0.32185	5.10155	3.36884e-07	9.013e-06	Slc43a3	solute carrier family 43, member 3
36	ENSMUSG00000001300	2075.66	1.64172	0.342053	4.7996	1.58986e-06	3.64169e-05	Efnb2	ephrin B2
1882	ENSMUSG00000039883	624.97	1.63878	0.408475	4.01195	6.02196e-05	0.00092053	Lrrc17	leucine rich repeat containing 17
1074	ENSMUSG00000028007	204.592	1.633	0.579525	2.81783	0.00483497	0.0333733	Snx7	sorting nexin 7
1528	ENSMUSG00000033355	2432.96	1.63283	0.442883	3.68682	0.000227073	0.00279444	Rtp4	receptor transporter protein 4
938	ENSMUSG00000026437	206.784	1.62873	0.549746	2.9627	0.00304955	0.0232975	Cdk18	cyclin-dependent kinase 18
2355	ENSMUSG00000055897	608.836	1.62584	0.378171	4.29921	1.71406e-05	0.000306947	Ppp4r1l-ps	protein phosphatase 4, regulatory subunit 1-like, pseudogene
456	ENSMUSG00000020782	188.311	1.62469	0.583769	2.7831	0.00538423	0.0362663	Llgl2	LLGL2 scribble cell polarity complex component
263	ENSMUSG00000015354	1264.38	1.62367	0.364314	4.45678	8.32e-06	0.000160139	Pcolce2	procollagen C-endopeptidase enhancer 2
2432	ENSMUSG00000060224	825.503	1.61898	0.351224	4.60953	4.03578e-06	8.40912e-05	Pyroxd2	pyridine nucleotide-disulphide oxidoreductase domain 2
853	ENSMUSG00000025216	230.366	1.61792	0.594813	2.72005	0.00652711	0.0423645	Lbx1	ladybird homeobox 1
2312	ENSMUSG00000053552	170.301	1.61436	0.609094	2.65043	0.00803887	0.0494873	Ebf4	early B cell factor 4
280	ENSMUSG00000015968	406.316	1.61172	0.475872	3.38687	0.000706942	0.00713718	Cacna1d	calcium channel, voltage-dependent, L type, alpha 1D subunit
165	ENSMUSG00000006464	860.461	1.60974	0.316762	5.08187	3.73736e-07	9.89993e-06	Bbs1	Bardet-Biedl syndrome 1 (human)
2556	ENSMUSG00000070407	228.689	1.60544	0.538182	2.98307	0.00285371	0.0221299	Hs3st3b1	heparan sulfate (glucosamine) 3-O-sulfotransferase 3B1
823	ENSMUSG00000024913	6958.38	1.60041	0.214961	7.44513	9.68519e-14	7.00317e-12	Lrp5	low density lipoprotein receptor-related protein 5
1224	ENSMUSG00000029757	284.036	1.59846	0.485291	3.29381	0.000988397	0.00939047	Dync1i1	dynein cytoplasmic 1 intermediate chain 1
1614	ENSMUSG00000034903	2294.13	1.5957	0.249957	6.38389	1.72642e-10	8.58527e-09	Cobll1	Cobl-like 1
1498	ENSMUSG00000032724	1845.07	1.59555	0.257811	6.18885	6.06029e-10	2.78586e-08	Abtb2	ankyrin repeat and BTB (POZ) domain containing 2
1215	ENSMUSG00000029605	535.321	1.59296	0.482402	3.30214	0.000959517	0.00918788	Oas1b	2'-5' oligoadenylate synthetase 1B
2751	ENSMUSG00000110777	321.501	1.59202	0.455801	3.4928	0.000477977	0.00520252	Ifi30	interferon gamma inducible protein 30
1090	ENSMUSG00000028184	2937.81	1.58949	0.250864	6.33604	2.35747e-10	1.15941e-08	Adgrl2	adhesion G protein-coupled receptor L2
1620	ENSMUSG00000035133	3164.59	1.58452	0.23236	6.81925	9.15202e-12	5.27701e-10	Arhgap5	Rho GTPase activating protein 5
1574	ENSMUSG00000034255	249.718	1.56981	0.556553	2.8206	0.00479345	0.033138	Arhgap27	Rho GTPase activating protein 27
2598	ENSMUSG00000072966	160.027	1.5588	0.652729	2.38813	0.0169345	0.0872288	Gprasp2	G protein-coupled receptor associated sorting protein 2
1397	ENSMUSG00000031734	5946.23	1.5532	0.222543	6.97934	2.96576e-12	1.77906e-10	Irx3	Iroquois related homeobox 3
2489	ENSMUSG00000063430	2275.53	1.54594	0.254862	6.06582	1.31284e-09	5.72191e-08	Wscd2	WSC domain containing 2
1382	ENSMUSG00000031565	62463.6	1.54418	0.193371	7.98557	1.39872e-15	1.27283e-13	Fgfr1	fibroblast growth factor receptor 1
2185	ENSMUSG00000048616	1239.74	1.54212	0.320992	4.80423	1.55352e-06	3.57069e-05	Nog	noggin
1765	ENSMUSG00000038175	4681.67	1.54105	0.219626	7.01673	2.27124e-12	1.37477e-10	Mylip	myosin regulatory light chain interacting protein
1507	ENSMUSG00000032850	294.964	1.53744	0.470723	3.26612	0.00109034	0.0101854	Rnft2	ring finger protein, transmembrane 2
1652	ENSMUSG00000035873	1586.5	1.53314	0.330872	4.63364	3.59289e-06	7.60476e-05	Pawr	PRKC, apoptosis, WT1, regulator
1565	ENSMUSG00000033965	1373.4	1.53138	0.311576	4.91496	8.88001e-07	2.15196e-05	Slc16a2	solute carrier family 16 (monocarboxylic acid transporters), member 2
2123	ENSMUSG00000046191	161.513	1.52889	0.614036	2.48989	0.0127782	0.0706337	Pcdhb20	protocadherin beta 20
1195	ENSMUSG00000029330	698.768	1.52634	0.341898	4.46432	8.03237e-06	0.000155498	Cds1	CDP-diacylglycerol synthase 1
2692	ENSMUSG00000090210	3854.06	1.52546	0.230029	6.63159	3.32094e-11	1.80586e-09	Itga10	integrin, alpha 10
1686	ENSMUSG00000036611	314.982	1.52381	0.461261	3.30358	0.000954582	0.00916029	Eepd1	endonuclease/exonuclease/phosphatase family domain containing 1
583	ENSMUSG00000021913	978.537	1.52274	0.343763	4.42961	9.44057e-06	0.000180152	Ogdhl	oxoglutarate dehydrogenase-like
2044	ENSMUSG00000043313	152.075	1.52208	0.655867	2.32071	0.0203024	0.0990103	Pcdhb19	protocadherin beta 19
2036	ENSMUSG00000042834	2429.99	1.52012	0.27212	5.58622	2.3207e-08	8.0425e-07	Nrep	neuronal regeneration related protein
666	ENSMUSG00000022788	559.38	1.5193	0.401027	3.78852	0.000151545	0.00197585	Fgd4	FYVE, RhoGEF and PH domain containing 4
309	ENSMUSG00000017639	4215.94	1.51528	0.271203	5.58726	2.30682e-08	8.01514e-07	Rab11fip4	RAB11 family interacting protein 4 (class II)
741	ENSMUSG00000024176	370.96	1.51526	0.490391	3.0899	0.00200222	0.0166152	Sox8	SRY (sex determining region Y)-box 8
2734	ENSMUSG00000098557	732.696	1.512	0.477081	3.16927	0.00152824	0.0133442	Kctd12	potassium channel tetramerisation domain containing 12
76	ENSMUSG00000002804	154.1	1.50897	0.621494	2.42797	0.0151836	0.0803763	Nudt14	nudix (nucleoside diphosphate linked moiety X)-type motif 14
1296	ENSMUSG00000030621	204.593	1.50709	0.56254	2.67908	0.00738254	0.0465392	Me3	malic enzyme 3, NADP(+)-dependent, mitochondrial
427	ENSMUSG00000020541	188.851	1.50538	0.572363	2.63012	0.00853546	0.0517818	Tom1l1	target of myb1-like 1 (chicken)
212	ENSMUSG00000009772	182.443	1.50499	0.644399	2.3355	0.0195176	0.0965216	Nuak2	NUAK family, SNF1-like kinase, 2
2545	ENSMUSG00000069372	582.682	1.50387	0.37448	4.0159	5.92191e-05	0.000908456	Ctxn3	cortexin 3
1848	ENSMUSG00000039270	3689.03	1.50156	0.226244	6.6369	3.20347e-11	1.75626e-09	Megf9	multiple EGF-like-domains 9
1374	ENSMUSG00000031523	7599.33	1.50138	0.216863	6.92316	4.4167e-12	2.59133e-10	Dlc1	deleted in liver cancer 1
1495	ENSMUSG00000032702	9534.3	1.49938	0.241392	6.21138	5.25198e-10	2.44793e-08	Kank1	KN motif and ankyrin repeat domains 1
2494	ENSMUSG00000063727	8747.73	1.49586	0.271411	5.51142	3.55956e-08	1.18448e-06	Tnfrsf11b	tumor necrosis factor receptor superfamily, member 11b (osteoprotegerin)
713	ENSMUSG00000023341	935.305	1.49535	0.516791	2.89354	0.00380927	0.0276689	Mx2	MX dynamin-like GTPase 2
1263	ENSMUSG00000030276	757.041	1.49464	0.331314	4.51125	6.44459e-06	0.000128097	Ttll3	tubulin tyrosine ligase-like family, member 3
81	ENSMUSG00000002885	297.629	1.48976	0.532507	2.79763	0.00514789	0.0350628	Adgre5	adhesion G protein-coupled receptor E5
1555	ENSMUSG00000033760	1331.78	1.48585	0.280532	5.29653	1.18025e-07	3.58009e-06	Rbm4b	RNA binding motif protein 4B
564	ENSMUSG00000021701	1979.37	1.47865	0.351135	4.21104	2.54194e-05	0.000430425	Plk2	polo like kinase 2
157	ENSMUSG00000006021	284.521	1.47715	0.482865	3.05913	0.00221983	0.0180077	Kptn	kaptin
1414	ENSMUSG00000031930	15169.6	1.47662	0.2203	6.70279	2.04484e-11	1.14932e-09	Wwp2	WW domain containing E3 ubiquitin protein ligase 2
2746	ENSMUSG00000107705	299.167	1.47536	0.507825	2.90525	0.00366963	0.0269086	Gm45062	predicted gene 45062
2719	ENSMUSG00000094796	510.186	1.47134	0.457235	3.21792	0.00129124	0.0116554	BC147527	cDNA sequence BC147527
2167	ENSMUSG00000048058	6033.48	1.46769	0.259292	5.66038	1.51035e-08	5.35915e-07	Ldlrad3	low density lipoprotein receptor class A domain containing 3
4	ENSMUSG00000000247	405.69	1.46653	0.421628	3.47826	0.000504689	0.00542267	Lhx2	LIM homeobox protein 2
2367	ENSMUSG00000056602	2093.14	1.46391	0.251597	5.8185	5.93778e-09	2.27592e-07	Fry	FRY microtubule binding protein
475	ENSMUSG00000020949	1359.62	1.46224	0.278882	5.24322	1.57796e-07	4.60389e-06	Fkbp3	FK506 binding protein 3
688	ENSMUSG00000022995	30395.9	1.45958	0.208009	7.01689	2.26859e-12	1.37477e-10	Enah	ENAH actin regulator
511	ENSMUSG00000021182	746.707	1.45936	0.363372	4.01617	5.91519e-05	0.000908456	Ccdc88c	coiled-coil domain containing 88C
2573	ENSMUSG00000071369	994.134	1.45483	0.34065	4.27076	1.94812e-05	0.000344709	Map3k5	mitogen-activated protein kinase kinase kinase 5
2389	ENSMUSG00000057604	9211.93	1.44491	0.216078	6.68699	2.27808e-11	1.27506e-09	Lmcd1	LIM and cysteine-rich domains 1
660	ENSMUSG00000022747	1008.47	1.44322	0.307629	4.69144	2.71289e-06	5.85328e-05	St3gal6	ST3 beta-galactoside alpha-2,3-sialyltransferase 6
1723	ENSMUSG00000037259	178.106	1.44187	0.587378	2.45477	0.0140977	0.0760728	Dzank1	double zinc ribbon and ankyrin repeat domains 1
1124	ENSMUSG00000028551	2313.41	1.43742	0.375431	3.82873	0.000128808	0.00173696	Cdkn2c	cyclin dependent kinase inhibitor 2C
2544	ENSMUSG00000069302	458.187	1.43739	0.611472	2.3507	0.0187382	0.0937052	H2ac12	H2A clustered histone 12
668	ENSMUSG00000022793	340.548	1.43427	0.492861	2.91009	0.00361324	0.0265898	B4galt4	UDP-Gal:betaGlcNAc beta 1,4-galactosyltransferase, polypeptide 4
580	ENSMUSG00000021895	811.433	1.4312	0.44463	3.21885	0.00128707	0.011634	Arhgef3	Rho guanine nucleotide exchange factor (GEF) 3
1980	ENSMUSG00000041577	3643.41	1.4302	0.228658	6.25474	3.98182e-10	1.87552e-08	Prelp	proline arginine-rich end leucine-rich repeat
2163	ENSMUSG00000047910	442.521	1.42844	0.565581	2.52562	0.0115496	0.0656045	Pcdhb16	protocadherin beta 16
2049	ENSMUSG00000043391	3335.06	1.42587	0.229664	6.2085	5.34913e-10	2.47825e-08	2510009E07Rik	RIKEN cDNA 2510009E07 gene
343	ENSMUSG00000019102	229.468	1.41882	0.542248	2.61655	0.00888235	0.0536672	Aldh3a1	aldehyde dehydrogenase family 3, subfamily A1
2133	ENSMUSG00000046668	653.432	1.40732	0.348259	4.04103	5.32178e-05	0.000825864	Cxxc5	CXXC finger 5
1911	ENSMUSG00000040260	9083.24	1.40697	0.207861	6.76879	1.29868e-11	7.33015e-10	Daam2	dishevelled associated activator of morphogenesis 2
2232	ENSMUSG00000050288	1742.39	1.40429	0.263566	5.32804	9.92768e-08	3.03202e-06	Fzd2	frizzled class receptor 2
519	ENSMUSG00000021241	397.448	1.40108	0.423017	3.31211	0.000925966	0.00893698	Isca2	iron-sulfur cluster assembly 2
2698	ENSMUSG00000090799	1760.58	1.40058	0.310919	4.50464	6.64867e-06	0.000131193	Klhl33	kelch-like 33
1726	ENSMUSG00000037379	10935.9	1.39669	0.259014	5.39233	6.95517e-08	2.19432e-06	Spon2	spondin 2, extracellular matrix protein
2088	ENSMUSG00000044674	2634.4	1.39382	0.251958	5.53195	3.16682e-08	1.07519e-06	Fzd1	frizzled class receptor 1
2628	ENSMUSG00000075028	264.018	1.38747	0.503559	2.75532	0.00586341	0.0389367	Prdm11	PR domain containing 11
502	ENSMUSG00000021113	303.721	1.3844	0.464638	2.97952	0.00288698	0.022349	Snapc1	small nuclear RNA activating complex, polypeptide 1
2315	ENSMUSG00000053646	3874.59	1.38278	0.241334	5.72971	1.006e-08	3.70723e-07	Plxnb1	plexin B1
888	ENSMUSG00000025745	3793.42	1.38262	0.225093	6.14245	8.12589e-10	3.65994e-08	Hadha	hydroxyacyl-CoA dehydrogenase trifunctional multienzyme complex subunit alpha
1181	ENSMUSG00000029162	711.083	1.38084	0.34509	4.0014	6.29686e-05	0.000953943	Khk	ketohexokinase
313	ENSMUSG00000017754	7630.62	1.37683	0.251984	5.46396	4.65637e-08	1.51553e-06	Pltp	phospholipid transfer protein
1209	ENSMUSG00000029510	826.514	1.37558	0.320728	4.28893	1.79539e-05	0.000321082	Gpc2	glypican 2 (cerebroglycan)
2217	ENSMUSG00000049670	698.355	1.37446	0.49869	2.75614	0.00584871	0.0388665	Morn4	MORN repeat containing 4
92	ENSMUSG00000003227	622.911	1.37105	0.355377	3.85802	0.000114312	0.00157158	Edar	ectodysplasin-A receptor
1478	ENSMUSG00000032487	4671.36	1.37067	0.345389	3.96847	7.23351e-05	0.00107276	Ptgs2	prostaglandin-endoperoxide synthase 2
1331	ENSMUSG00000031099	957.709	1.37055	0.31095	4.40762	1.04513e-05	0.000197468	Smarca1	SWI/SNF related, matrix associated, actin dependent regulator of chromatin, subfamily a, member 1
535	ENSMUSG00000021319	1075.67	1.37	0.308986	4.43388	9.25543e-06	0.000177378	Sfrp4	secreted frizzled-related protein 4
2718	ENSMUSG00000094777	739.662	1.36788	0.557838	2.45211	0.0142021	0.0764821	Hist1h2ap	histone cluster 1, H2ap
2442	ENSMUSG00000060961	2654.24	1.36755	0.249358	5.48428	4.15146e-08	1.36783e-06	Slc4a4	solute carrier family 4 (anion exchanger), member 4
504	ENSMUSG00000021127	4339.73	1.36027	0.22391	6.07508	1.23926e-09	5.43525e-08	Zfp36l1	zinc finger protein 36, C3H type-like 1
517	ENSMUSG00000021238	1343.09	1.35939	0.294012	4.62357	3.77198e-06	7.93361e-05	Aldh6a1	aldehyde dehydrogenase family 6, subfamily A1
2027	ENSMUSG00000042745	1356.29	1.35911	0.27921	4.8677	1.12905e-06	2.66373e-05	Id1	inhibitor of DNA binding 1, HLH protein
555	ENSMUSG00000021466	10731.8	1.35908	0.203934	6.66434	2.65866e-11	1.46962e-09	Ptch1	patched 1
2112	ENSMUSG00000045777	267.474	1.35205	0.540915	2.49955	0.012435	0.0693004	Ifitm10	interferon induced transmembrane protein 10
1065	ENSMUSG00000027883	3083.8	1.34899	0.299707	4.50102	6.7627e-06	0.000133036	Gpsm2	G-protein signalling modulator 2 (AGS3-like, C. elegans)
1239	ENSMUSG00000030022	2722.09	1.34668	0.317574	4.24053	2.22996e-05	0.000387909	Adamts9	a disintegrin-like and metallopeptidase (reprolysin type) with thrombospondin type 1 motif, 9
89	ENSMUSG00000003070	334.01	1.34446	0.514235	2.61449	0.0089361	0.0539261	Efna2	ephrin A2
389	ENSMUSG00000020121	720.203	1.34019	0.394968	3.39316	0.000690904	0.00700169	Srgap1	SLIT-ROBO Rho GTPase activating protein 1
2269	ENSMUSG00000051855	2669.81	1.33016	0.345116	3.85423	0.000116095	0.00159446	Mest	mesoderm specific transcript
1702	ENSMUSG00000036968	1577.23	1.32789	0.270645	4.90638	9.27743e-07	2.24015e-05	Cnpy4	canopy FGF signaling regulator 4
503	ENSMUSG00000021120	328.148	1.32669	0.449611	2.95075	0.00317007	0.0240119	Pigh	phosphatidylinositol glycan anchor biosynthesis, class H
1019	ENSMUSG00000027332	917.116	1.32436	0.462683	2.86234	0.0042052	0.0298372	Ivd	isovaleryl coenzyme A dehydrogenase
173	ENSMUSG00000006782	4842.7	1.32194	0.219644	6.01856	1.75973e-09	7.44936e-08	Cnp	2',3'-cyclic nucleotide 3' phosphodiesterase
236	ENSMUSG00000012076	815.402	1.31955	0.324505	4.06635	4.7756e-05	0.000753258	Brms1l	breast cancer metastasis-suppressor 1-like
2520	ENSMUSG00000066829	358.793	1.31313	0.448413	2.92839	0.00340722	0.0253777	Zfp810	zinc finger protein 810
1515	ENSMUSG00000033083	730.276	1.31116	0.333667	3.92955	8.51056e-05	0.00122944	Tbc1d4	TBC1 domain family, member 4
1115	ENSMUSG00000028476	2647.09	1.30797	0.280662	4.66031	3.15733e-06	6.73613e-05	Reck	reversion-inducing-cysteine-rich protein with kazal motifs
2596	ENSMUSG00000072941	7357.92	1.30739	0.237011	5.51615	3.46504e-08	1.1617e-06	Sod3	superoxide dismutase 3, extracellular
1187	ENSMUSG00000029201	5142.95	1.3069	0.247583	5.27864	1.30144e-07	3.9122e-06	Ugdh	UDP-glucose dehydrogenase
903	ENSMUSG00000026012	266.829	1.30354	0.499102	2.61177	0.00900738	0.0542267	Cd28	CD28 antigen
1866	ENSMUSG00000039601	344.085	1.30092	0.481447	2.7021	0.00689026	0.0441566	Rcan2	regulator of calcineurin 2
1136	ENSMUSG00000028671	523.752	1.29999	0.469452	2.76917	0.00561998	0.037608	Gale	galactose-4-epimerase, UDP
1356	ENSMUSG00000031292	1982.7	1.2993	0.254842	5.09844	3.42463e-07	9.12576e-06	Cdkl5	cyclin-dependent kinase-like 5
1006	ENSMUSG00000027165	854.626	1.29851	0.317063	4.09544	4.21371e-05	0.000675051	B230118H07Rik	RIKEN cDNA B230118H07 gene
2000	ENSMUSG00000042035	1543.42	1.29831	0.26978	4.81246	1.49083e-06	3.44435e-05	Igsf3	immunoglobulin superfamily, member 3
2455	ENSMUSG00000061461	323.24	1.29508	0.465844	2.78008	0.00543455	0.03655	Smim20	small integral membrane protein 20
1518	ENSMUSG00000033207	222.524	1.29414	0.548549	2.35921	0.018314	0.0921003	Mamdc2	MAM domain containing 2
2609	ENSMUSG00000073889	815.389	1.29352	0.427658	3.02466	0.00248917	0.0198082	Il11ra1	interleukin 11 receptor, alpha chain 1
669	ENSMUSG00000022802	255.632	1.28591	0.500659	2.56843	0.0102159	0.059734	Lmln	leishmanolysin-like (metallopeptidase M8 family)
1104	ENSMUSG00000028358	955.802	1.28489	0.374448	3.43141	0.000600456	0.00626544	Zfp618	zinc finger protein 618
338	ENSMUSG00000018849	356.325	1.28398	0.479337	2.67865	0.00739196	0.0465547	Wwc1	WW, C2 and coiled-coil domain containing 1
2696	ENSMUSG00000090733	1817.17	1.27934	0.286028	4.47279	7.72074e-06	0.000150554	Rps27	ribosomal protein S27
1780	ENSMUSG00000038324	1942.44	1.27734	0.254841	5.01229	5.37847e-07	1.35751e-05	Trpc4ap	transient receptor potential cation channel, subfamily C, member 4 associated protein
797	ENSMUSG00000024667	327.883	1.27065	0.453064	2.80457	0.00503837	0.0345565	Tmem216	transmembrane protein 216
493	ENSMUSG00000021040	592.512	1.27017	0.359334	3.53479	0.000408098	0.0045304	Slirp	SRA stem-loop interacting RNA binding protein
866	ENSMUSG00000025357	225.303	1.26351	0.527768	2.39407	0.0166627	0.0862606	Dgka	diacylglycerol kinase, alpha
1685	ENSMUSG00000036564	1870.38	1.26219	0.270909	4.65909	3.17604e-06	6.76527e-05	Ndrg4	N-myc downstream regulated gene 4
2007	ENSMUSG00000042284	1574.87	1.25447	0.327299	3.83279	0.000126697	0.00172064	Itga1	integrin alpha 1
2680	ENSMUSG00000085793	399.068	1.25306	0.416024	3.012	0.00259534	0.0204704	Lin52	lin-52 homolog (C. elegans)
1457	ENSMUSG00000032359	668.167	1.25133	0.344241	3.63505	0.000277929	0.00330182	Ctsh	cathepsin H
2274	ENSMUSG00000052085	829.412	1.25133	0.341982	3.65906	0.000253146	0.00305626	Dock8	dedicator of cytokinesis 8
1815	ENSMUSG00000038816	545.038	1.24977	0.426163	2.9326	0.00336138	0.0251624	Ctnnal1	catenin (cadherin associated protein), alpha-like 1
1776	ENSMUSG00000038286	539.752	1.24887	0.372845	3.34958	0.000809338	0.00801964	Bphl	biphenyl hydrolase-like (serine hydrolase, breast epithelial mucin-associated antigen)
2677	ENSMUSG00000083282	4290.19	1.24885	0.232235	5.37754	7.55096e-08	2.36341e-06	Ctsf	cathepsin F
949	ENSMUSG00000026500	333.081	1.2483	0.447521	2.78937	0.00528102	0.0356969	Cox20	cytochrome c oxidase assembly protein 20
1760	ENSMUSG00000038068	362.378	1.24822	0.525194	2.37668	0.0174691	0.0891585	Rnf144b	ring finger protein 144B
1863	ENSMUSG00000039556	876.706	1.24642	0.314977	3.95717	7.58417e-05	0.00111487	Ppp1r3f	protein phosphatase 1, regulatory subunit 3F
2582	ENSMUSG00000071654	641.174	1.24483	0.34998	3.55685	0.000375328	0.00424825	Uqcc3	ubiquinol-cytochrome c reductase complex assembly factor 3
1299	ENSMUSG00000030657	7935.17	1.24391	0.272029	4.5727	4.8148e-06	9.83322e-05	Xylt1	xylosyltransferase 1
1976	ENSMUSG00000041559	4601.1	1.24391	0.288534	4.31112	1.62428e-05	0.000293225	Fmod	fibromodulin
361	ENSMUSG00000019817	12234.5	1.24271	0.239715	5.18413	2.17029e-07	6.04834e-06	Plagl1	pleiomorphic adenoma gene-like 1
382	ENSMUSG00000020027	641.119	1.24074	0.389096	3.18878	0.00142876	0.0126337	Socs2	suppressor of cytokine signaling 2
2097	ENSMUSG00000045193	1255.36	1.23749	0.2937	4.21346	2.51486e-05	0.000427462	Cirbp	cold inducible RNA binding protein
2475	ENSMUSG00000062421	3277.86	1.23723	0.236111	5.24002	1.60555e-07	4.6652e-06	Arf2	ADP-ribosylation factor 2
800	ENSMUSG00000024766	1901.08	1.2372	0.262161	4.71925	2.36714e-06	5.22529e-05	Lipo3	lipase, member O3
2003	ENSMUSG00000042115	342.155	1.23265	0.459265	2.68397	0.00727542	0.0459289	Klhdc8a	kelch domain containing 8A
2127	ENSMUSG00000046546	9712.3	1.23175	0.210281	5.85764	4.69487e-09	1.87472e-07	Fam43a	family with sequence similarity 43, member A
1684	ENSMUSG00000036533	4298.97	1.22892	0.233715	5.25821	1.45467e-07	4.31466e-06	Cdc42ep3	CDC42 effector protein (Rho GTPase binding) 3
2081	ENSMUSG00000044461	834.864	1.22851	0.370128	3.31916	0.000902878	0.00876473	Shisa2	shisa family member 2
2125	ENSMUSG00000046351	1354.7	1.22221	0.281387	4.34353	1.40214e-05	0.000256586	Zfp322a	zinc finger protein 322A
1666	ENSMUSG00000036073	311.657	1.21915	0.483534	2.52133	0.0116914	0.0661851	Galt	galactose-1-phosphate uridyl transferase
913	ENSMUSG00000026104	3879.36	1.21802	0.325101	3.74658	0.000179261	0.00227728	Stat1	signal transducer and activator of transcription 1
933	ENSMUSG00000026365	812.146	1.21755	0.493971	2.46482	0.0137082	0.0744328	Cfh	complement component factor h
1691	ENSMUSG00000036764	273.266	1.21743	0.485868	2.50567	0.0122219	0.0682926	Dnajc12	DnaJ heat shock protein family (Hsp40) member C12
15	ENSMUSG00000000581	1387.8	1.21601	0.298178	4.07814	4.5398e-05	0.000722964	C1d	C1D nuclear receptor co-repressor
108	ENSMUSG00000004018	251.573	1.21502	0.501747	2.42159	0.0154529	0.0814476	Fancl	Fanconi anemia, complementation group L
907	ENSMUSG00000026034	6593.92	1.21063	0.213773	5.66317	1.486e-08	5.28678e-07	Clk1	CDC-like kinase 1
1559	ENSMUSG00000033788	4070.82	1.21026	0.257102	4.70731	2.51003e-06	5.47744e-05	Dysf	dysferlin
1891	ENSMUSG00000039987	2693.26	1.20942	0.261888	4.61811	3.87255e-06	8.10691e-05	Phtf2	putative homeodomain transcription factor 2
2015	ENSMUSG00000042472	938.349	1.20316	0.30851	3.89992	9.62247e-05	0.00135637	Zfp410	zinc finger protein 410
1787	ENSMUSG00000038402	916.778	1.20147	0.361167	3.32664	0.000878995	0.00855772	Foxf2	forkhead box F2
1257	ENSMUSG00000030220	487.976	1.20123	0.448719	2.67701	0.00742816	0.0466728	Arhgdib	Rho, GDP dissociation inhibitor (GDI) beta
1764	ENSMUSG00000038173	258.163	1.20077	0.51596	2.32726	0.0199512	0.0978923	Enpp6	ectonucleotide pyrophosphatase/phosphodiesterase 6
1738	ENSMUSG00000037664	2023.8	1.19868	0.26026	4.60568	4.11117e-06	8.53962e-05	Cdkn1c	cyclin-dependent kinase inhibitor 1C (P57)
402	ENSMUSG00000020277	4079.41	1.19429	0.307635	3.88218	0.000103526	0.00144162	Pfkl	phosphofructokinase, liver, B-type
1645	ENSMUSG00000035674	484.196	1.19178	0.395176	3.01582	0.00256289	0.0202862	Ndufa3	NADH:ubiquinone oxidoreductase subunit A3
1150	ENSMUSG00000028957	1025.52	1.19075	0.37011	3.21727	0.00129415	0.0116735	Per3	period circadian clock 3
1892	ENSMUSG00000040003	1045.3	1.19025	0.319198	3.72889	0.000192325	0.00242254	Magi2	membrane associated guanylate kinase, WW and PDZ domain containing 2
1091	ENSMUSG00000028188	289.03	1.18986	0.494755	2.40495	0.0161748	0.0841905	Spata1	spermatogenesis associated 1
335	ENSMUSG00000018819	2044.92	1.18698	0.291821	4.06749	4.75226e-05	0.00075143	Lsp1	lymphocyte specific 1
2063	ENSMUSG00000044030	1346.35	1.18619	0.27763	4.27254	1.93262e-05	0.000342874	Irf2bp1	interferon regulatory factor 2 binding protein 1
1269	ENSMUSG00000030386	399.636	1.18561	0.415879	2.85086	0.00436014	0.030601	Zfp606	zinc finger protein 606
483	ENSMUSG00000021013	386.973	1.18479	0.42071	2.81616	0.00486013	0.0334951	Ttc8	tetratricopeptide repeat domain 8
353	ENSMUSG00000019590	604.384	1.18457	0.365972	3.23677	0.00120891	0.0110764	Cyb561	cytochrome b-561
2755	ENSMUSG00000113902	517.625	1.18449	0.377558	3.13723	0.00170551	0.0145501	Ndufb1-ps	NADH:ubiquinone oxidoreductase subunit B1
1398	ENSMUSG00000031737	5047.32	1.18166	0.220929	5.3486	8.86369e-08	2.73202e-06	Irx5	Iroquois homeobox 5
838	ENSMUSG00000024990	1687.11	1.17889	0.345361	3.4135	0.000641341	0.0065994	Rbp4	retinol binding protein 4, plasma
1991	ENSMUSG00000041773	14594.2	1.17762	0.202314	5.82077	5.85771e-09	2.25168e-07	Enc1	ectodermal-neural cortex 1
1446	ENSMUSG00000032265	4607.71	1.17631	0.22464	5.23645	1.63694e-07	4.71924e-06	Tent5a	terminal nucleotidyltransferase 5A
1929	ENSMUSG00000040699	2803.95	1.17165	0.25266	4.63725	3.53078e-06	7.48514e-05	Limd2	LIM domain containing 2
2286	ENSMUSG00000052726	329.76	1.17024	0.47714	2.45262	0.0141821	0.0764053	Kcnt2	potassium channel, subfamily T, member 2
2078	ENSMUSG00000044345	3751.52	1.16971	0.226257	5.16983	2.34311e-07	6.46826e-06	Marveld1	MARVEL (membrane-associating) domain containing 1
2444	ENSMUSG00000061028	801.68	1.16745	0.333188	3.50389	0.000458518	0.00500701	Clasrp	CLK4-associating serine/arginine rich protein
2201	ENSMUSG00000049164	1729.45	1.16663	0.272544	4.28054	1.86443e-05	0.000332539	Zfp518a	zinc finger protein 518A
348	ENSMUSG00000019437	563.034	1.16653	0.389833	2.99238	0.00276811	0.0215787	Tlcd1	TLC domain containing 1
1632	ENSMUSG00000035356	334.603	1.16633	0.452492	2.57757	0.00994985	0.0584024	Nfkbiz	nuclear factor of kappa light polypeptide gene enhancer in B cells inhibitor, zeta
1613	ENSMUSG00000034892	5281.53	1.16441	0.232131	5.01617	5.27115e-07	1.33293e-05	Rps29	ribosomal protein S29
2246	ENSMUSG00000050860	29438.3	1.16391	0.211157	5.51208	3.54626e-08	1.18448e-06	Phospho1	phosphatase, orphan 1
421	ENSMUSG00000020441	355.771	1.16077	0.435121	2.6677	0.00763719	0.047695	2310033P09Rik	RIKEN cDNA 2310033P09 gene
2686	ENSMUSG00000087687	343.124	1.16026	0.442792	2.62033	0.00878447	0.0530998	Pet100	PET100 homolog
2471	ENSMUSG00000062300	354.531	1.15996	0.452015	2.56621	0.0102817	0.0600078	Nectin2	nectin cell adhesion molecule 2
102	ENSMUSG00000003549	339.31	1.1571	0.445444	2.59762	0.00938714	0.0558842	Ercc1	excision repair cross-complementing rodent repair deficiency, complementation group 1
499	ENSMUSG00000021109	9774.64	1.15704	0.238274	4.85593	1.1982e-06	2.81199e-05	Hif1a	hypoxia inducible factor 1, alpha subunit
723	ENSMUSG00000023960	2622.64	1.15416	0.24248	4.75981	1.93771e-06	4.35643e-05	Enpp5	ectonucleotide pyrophosphatase/phosphodiesterase 5
656	ENSMUSG00000022707	865.751	1.15223	0.411006	2.80344	0.00505609	0.0346493	Gbe1	glucan (1,4-alpha-), branching enzyme 1
2711	ENSMUSG00000092035	2323.72	1.15145	0.244652	4.70646	2.52057e-06	5.49148e-05	Peg10	paternally expressed 10
488	ENSMUSG00000021033	541.658	1.15116	0.370286	3.10885	0.00187815	0.0157222	Gstz1	glutathione transferase zeta 1 (maleylacetoacetate isomerase)
1949	ENSMUSG00000041035	612.42	1.14583	0.359352	3.18861	0.0014296	0.0126337	Gm17018	predicted gene 17018
2468	ENSMUSG00000062098	1775.76	1.14523	0.303616	3.77197	0.000161967	0.00209336	Btbd3	BTB (POZ) domain containing 3
2280	ENSMUSG00000052560	635.727	1.14233	0.355193	3.21609	0.00129948	0.0117058	Cpne8	copine VIII
481	ENSMUSG00000021007	285.115	1.1415	0.476401	2.3961	0.0165706	0.0858168	Spata7	spermatogenesis associated 7
316	ENSMUSG00000017830	1103.74	1.14066	0.460965	2.4745	0.0133423	0.0729087	Dhx58	DEXH (Asp-Glu-X-His) box polypeptide 58
241	ENSMUSG00000013622	3263.77	1.13905	0.25919	4.39466	1.10949e-05	0.00020845	Atraid	all-trans retinoic acid induced differentiation factor
2195	ENSMUSG00000048920	826.765	1.13871	0.361755	3.14774	0.00164539	0.0141274	Fkrp	fukutin related protein
1396	ENSMUSG00000031714	2728.68	1.13743	0.237645	4.78623	1.69942e-06	3.86617e-05	Gab1	growth factor receptor bound protein 2-associated protein 1
2563	ENSMUSG00000070713	1033.55	1.13639	0.316077	3.5953	0.000324014	0.00376898	Gm10282	predicted pseudogene 10282
600	ENSMUSG00000022150	2946.44	1.13575	0.28095	4.04253	5.2878e-05	0.000825379	Dab2	disabled 2, mitogen-responsive phosphoprotein
170	ENSMUSG00000006638	1148.59	1.13456	0.290455	3.90614	9.3781e-05	0.00132908	Abhd1	abhydrolase domain containing 1
2169	ENSMUSG00000048118	1096.09	1.13331	0.295849	3.83071	0.000127773	0.00172822	Arid4a	AT rich interactive domain 4A (RBP1-like)
558	ENSMUSG00000021567	600.215	1.13157	0.368241	3.0729	0.0021199	0.0173231	Nkd2	naked cuticle 2
831	ENSMUSG00000024958	1099.02	1.12829	0.296902	3.80021	0.000144573	0.00189976	Gpr137	G protein-coupled receptor 137
2504	ENSMUSG00000064215	6351.06	1.12749	0.230732	4.88657	1.02609e-06	2.44235e-05	Ifi27	interferon, alpha-inducible protein 27
230	ENSMUSG00000011158	1044.86	1.12614	0.297766	3.78196	0.000155596	0.00201882	Brf1	BRF1, RNA polymerase III transcription initiation factor 90 kDa subunit
495	ENSMUSG00000021065	2155.21	1.12347	0.32593	3.44696	0.000566939	0.0059716	Fut8	fucosyltransferase 8
2310	ENSMUSG00000053469	1271.61	1.12238	0.293615	3.82261	0.000132048	0.00177173	Tg	thyroglobulin
1201	ENSMUSG00000029386	1198.06	1.12047	0.286406	3.91218	9.1468e-05	0.00130584	Tctn2	tectonic family member 2
1819	ENSMUSG00000038872	10702.2	1.1185	0.208414	5.36674	8.01724e-08	2.49411e-06	Zfhx3	zinc finger homeobox 3
1516	ENSMUSG00000033096	1071.05	1.11778	0.339448	3.29295	0.000991421	0.00940584	Apmap	adipocyte plasma membrane associated protein
487	ENSMUSG00000021028	318.027	1.11587	0.466758	2.39068	0.0168173	0.0867809	Mbip	MAP3K12 binding inhibitory protein 1
1246	ENSMUSG00000030087	1134.03	1.11504	0.293754	3.79583	0.000147152	0.00192797	Klf15	Kruppel-like factor 15
1072	ENSMUSG00000027997	430.471	1.11375	0.447493	2.48886	0.0128155	0.0707231	Casp6	caspase 6
301	ENSMUSG00000017390	542.29	1.11324	0.41112	2.70782	0.00677271	0.0436619	Aldoc	aldolase C, fructose-bisphosphate
1205	ENSMUSG00000029422	5470.2	1.11101	0.21937	5.06454	4.09389e-07	1.06545e-05	Rsrc2	arginine/serine-rich coiled-coil 2
496	ENSMUSG00000021066	302.036	1.11041	0.475933	2.33311	0.0196422	0.0969931	Atl1	atlastin GTPase 1
528	ENSMUSG00000021280	351.061	1.10913	0.469108	2.36434	0.0180621	0.0911762	Exoc3l4	exocyst complex component 3-like 4
2220	ENSMUSG00000049775	3001.28	1.10891	0.320761	3.45712	0.000545976	0.00578726	Tmsb4x	thymosin, beta 4, X chromosome
2176	ENSMUSG00000048399	1199.94	1.10882	0.320092	3.46407	0.000532061	0.00567122	Tprg	transformation related protein 63 regulated
2386	ENSMUSG00000057457	5563.1	1.10663	0.257053	4.30505	1.6695e-05	0.00029937	Phex	phosphate regulating endopeptidase homolog, X-linked
75	ENSMUSG00000002803	529.021	1.10653	0.378494	2.92351	0.00346106	0.025623	Btbd6	BTB (POZ) domain containing 6
1042	ENSMUSG00000027605	417.38	1.10524	0.408768	2.70384	0.00685431	0.0439972	Acss2	acyl-CoA synthetase short-chain family member 2
2575	ENSMUSG00000071528	2918.23	1.10519	0.234469	4.71359	2.43395e-06	5.34629e-05	Atp5md	ATP synthase membrane subunit DAPIT
2067	ENSMUSG00000044092	1416.96	1.10482	0.301741	3.66147	0.00025077	0.00303579	C130050O18Rik	RIKEN cDNA C130050O18 gene
2584	ENSMUSG00000071657	363.837	1.10477	0.454686	2.42974	0.0151095	0.080079	Bscl2	Berardinelli-Seip congenital lipodystrophy 2 (seipin)
1085	ENSMUSG00000028121	1940.75	1.10378	0.262999	4.19691	2.70586e-05	0.0004553	Bcar3	breast cancer anti-estrogen resistance 3
63	ENSMUSG00000002325	5125.17	1.10372	0.289218	3.81624	0.0001355	0.00180897	Irf9	interferon regulatory factor 9
2752	ENSMUSG00000110949	378.66	1.10098	0.424448	2.59392	0.00948892	0.0563397	Nudt8	nudix (nucleoside diphosphate linked moiety X)-type motif 8
673	ENSMUSG00000022884	13021.1	1.0995	0.20177	5.44925	5.0582e-08	1.63439e-06	Eif4a2	eukaryotic translation initiation factor 4A2
2061	ENSMUSG00000043998	1895.43	1.09734	0.275561	3.98222	6.82749e-05	0.00102307	Mgat2	mannoside acetylglucosaminyltransferase 2
2323	ENSMUSG00000054302	584.589	1.09318	0.397676	2.74893	0.00597903	0.0395948	Eapp	E2F-associated phosphoprotein
2091	ENSMUSG00000045005	8524.03	1.09001	0.211957	5.14261	2.7095e-07	7.39694e-06	Fzd5	frizzled class receptor 5
2285	ENSMUSG00000052713	1856.65	1.08984	0.259769	4.19541	2.72378e-05	0.000457738	Zfp608	zinc finger protein 608
553	ENSMUSG00000021432	781.667	1.08938	0.338255	3.22058	0.0012793	0.0115943	Slc35b3	solute carrier family 35, member B3
543	ENSMUSG00000021377	4562.94	1.08922	0.245849	4.43044	9.40409e-06	0.000179969	Dek	DEK oncogene (DNA binding)
423	ENSMUSG00000020462	1325.97	1.08643	0.290602	3.73855	0.000185082	0.00234011	Cfap36	cilia and flagella associated protein 36
1272	ENSMUSG00000030407	430.211	1.08606	0.419313	2.5901	0.00959494	0.056843	Qpctl	glutaminyl-peptide cyclotransferase-like
573	ENSMUSG00000021806	13428.9	1.08428	0.204594	5.2997	1.15995e-07	3.5265e-06	Nid2	nidogen 2
1003	ENSMUSG00000027102	1326.45	1.08346	0.28279	3.83132	0.000127457	0.0017257	Hoxd8	homeobox D8
1148	ENSMUSG00000028927	1475.96	1.08252	0.289828	3.73503	0.00018769	0.00236989	Padi2	peptidyl arginine deiminase, type II
237	ENSMUSG00000012429	728.456	1.08251	0.378545	2.85967	0.00424079	0.0300154	Mplkip	M-phase specific PLK1 intereacting protein
1595	ENSMUSG00000034574	1591.5	1.08206	0.266057	4.06702	4.76173e-05	0.000752039	Daam1	dishevelled associated activator of morphogenesis 1
90	ENSMUSG00000003099	1045.97	1.07915	0.297876	3.62282	0.000291413	0.0034376	Ppp5c	protein phosphatase 5, catalytic subunit
1183	ENSMUSG00000029165	937.697	1.07872	0.314869	3.42593	0.000612695	0.00636832	Agbl5	ATP/GTP binding protein-like 5
506	ENSMUSG00000021134	7053.96	1.07226	0.232163	4.61855	3.86424e-06	8.10219e-05	Srsf5	serine and arginine-rich splicing factor 5
1838	ENSMUSG00000039197	3689.33	1.06595	0.226042	4.71574	2.40839e-06	5.30759e-05	Adk	adenosine kinase
2102	ENSMUSG00000045414	1853.02	1.06542	0.267197	3.9874	6.68011e-05	0.00100517	Dipk2a	divergent protein kinase domain 2A
2422	ENSMUSG00000059851	446.713	1.06063	0.397855	2.66588	0.00767876	0.0478652	Kmt5c	lysine methyltransferase 5C
2199	ENSMUSG00000049106	2160.02	1.06021	0.268641	3.94657	7.92794e-05	0.00115651	Dcaf5	DDB1 and CUL4 associated factor 5
72	ENSMUSG00000002679	438.883	1.05987	0.400707	2.64501	0.00816885	0.0501951	Med6	mediator complex subunit 6
1180	ENSMUSG00000029161	2016.67	1.05956	0.254446	4.1642	3.12448e-05	0.000518564	Cgref1	cell growth regulator with EF hand domain 1
1842	ENSMUSG00000039219	3461.89	1.05952	0.239168	4.43005	9.42133e-06	0.000180042	Arid4b	AT rich interactive domain 4B (RBP1-like)
32	ENSMUSG00000001175	6813.57	1.05804	0.236627	4.47135	7.77275e-06	0.000151348	Calm1	calmodulin 1
572	ENSMUSG00000021785	1397.48	1.05554	0.280896	3.75775	0.00017145	0.00219894	Ngly1	N-glycanase 1
2251	ENSMUSG00000051000	941.978	1.05282	0.308937	3.40788	0.000654689	0.0067058	Fam160a1	family with sequence similarity 160, member A1
577	ENSMUSG00000021838	7497.32	1.05143	0.210023	5.00625	5.54998e-07	1.38511e-05	Samd4	sterile alpha motif domain containing 4
474	ENSMUSG00000020948	752.079	1.05135	0.33405	3.14728	0.00164798	0.0141405	Klhl28	kelch-like 28
1149	ENSMUSG00000028949	1153.91	1.05046	0.289564	3.62773	0.00028592	0.00338175	Smarcd3	SWI/SNF related, matrix associated, actin dependent regulator of chromatin, subfamily d, member 3
439	ENSMUSG00000020642	783.726	1.05044	0.326534	3.21693	0.00129569	0.0116795	Rnf144a	ring finger protein 144A
1802	ENSMUSG00000038593	1350	1.04932	0.284234	3.69176	0.00022271	0.00274834	Tctn1	tectonic family member 1
530	ENSMUSG00000021290	843.404	1.04793	0.325086	3.22356	0.00126606	0.0115055	Atp5mpl	ATP synthase membrane subunit 6.8PL
1271	ENSMUSG00000030400	424.893	1.04728	0.432377	2.42214	0.0154295	0.0813559	Ercc2	excision repair cross-complementing rodent repair deficiency, complementation group 2
2092	ENSMUSG00000045098	3737.08	1.0428	0.261924	3.98129	6.85426e-05	0.0010245	Kmt5b	lysine methyltransferase 5B
2026	ENSMUSG00000042700	2233.34	1.0414	0.252961	4.11686	3.84065e-05	0.000621991	Sipa1l1	signal-induced proliferation-associated 1 like 1
1191	ENSMUSG00000029304	65519.2	1.04123	0.233006	4.46869	7.86992e-06	0.000153017	Spp1	secreted phosphoprotein 1
2616	ENSMUSG00000074364	2460.54	1.03975	0.286989	3.62296	0.000291248	0.0034376	Ehd2	EH-domain containing 2
1941	ENSMUSG00000040929	396.179	1.03882	0.416969	2.49137	0.0127251	0.0704706	Rfx3	regulatory factor X, 3 (influences HLA class II expression)
1822	ENSMUSG00000038982	890.705	1.03855	0.312636	3.32192	0.000894006	0.00869122	Bloc1s5	biogenesis of lysosomal organelles complex-1, subunit 5, muted
491	ENSMUSG00000021038	845.584	1.03734	0.319799	3.24374	0.00117972	0.0108761	Vipas39	VPS33B interacting protein, apical-basolateral polarity regulator, spe-39 homolog
1336	ENSMUSG00000031134	977.907	1.0371	0.30363	3.41568	0.000636226	0.00655887	Rbmx	RNA binding motif protein, X chromosome
415	ENSMUSG00000020385	2702.51	1.034	0.242638	4.2615	2.0306e-05	0.000357412	Clk4	CDC like kinase 4
536	ENSMUSG00000021327	2712.53	1.03362	0.265435	3.89404	9.85902e-05	0.00138534	Zkscan3	zinc finger with KRAB and SCAN domains 3
222	ENSMUSG00000010660	4695.33	1.03256	0.219411	4.70605	2.52568e-06	5.49366e-05	Plcd1	phospholipase C, delta 1
1960	ENSMUSG00000041236	4241.38	1.03085	0.230372	4.47472	7.65118e-06	0.000149416	Vps41	VPS41 HOPS complex subunit
284	ENSMUSG00000016252	2228.13	1.02917	0.256796	4.00774	6.13019e-05	0.000933981	Atp5e	ATP synthase, H+ transporting, mitochondrial F1 complex, epsilon subunit
679	ENSMUSG00000022906	2312.4	1.02541	0.289516	3.54181	0.000397391	0.00443731	Parp9	poly (ADP-ribose) polymerase family, member 9
1957	ENSMUSG00000041180	886.355	1.01855	0.315493	3.22845	0.00124464	0.0113417	Hectd2	HECT domain E3 ubiquitin protein ligase 2
2524	ENSMUSG00000067377	1845.37	1.01728	0.258473	3.93573	8.29458e-05	0.00120213	Tspan6	tetraspanin 6
1935	ENSMUSG00000040841	453.733	1.0166	0.396443	2.56429	0.0103386	0.0601566	Six5	sine oculis-related homeobox 5
2480	ENSMUSG00000062908	3749.07	1.01543	0.2872	3.53562	0.000406815	0.00451991	Acadm	acyl-Coenzyme A dehydrogenase, medium chain
1807	ENSMUSG00000038679	19624.3	1.01526	0.197873	5.13088	2.88394e-07	7.77793e-06	Trps1	transcriptional repressor GATA binding 1
2333	ENSMUSG00000054723	753.21	1.01231	0.370557	2.73185	0.00629805	0.0412985	Vmac	vimentin-type intermediate filament associated coiled-coil protein
2706	ENSMUSG00000091803	383.57	1.01207	0.43443	2.32965	0.0198246	0.0974926	Cox16	cytochrome c oxidase assembly protein 16
783	ENSMUSG00000024529	16616.1	1.01097	0.21343	4.73677	2.17148e-06	4.83326e-05	Lox	lysyl oxidase
1561	ENSMUSG00000033857	769.417	1.0102	0.329518	3.06569	0.0021717	0.0176816	Engase	endo-beta-N-acetylglucosaminidase
70	ENSMUSG00000002504	1684.77	1.00644	0.262349	3.83626	0.000124924	0.00170173	Slc9a3r2	solute carrier family 9 (sodium/hydrogen exchanger), member 3 regulator 2
2604	ENSMUSG00000073460	849.01	1.00278	0.365798	2.74134	0.00611884	0.0403409	Pnldc1	poly(A)-specific ribonuclease (PARN)-like domain containing 1
1985	ENSMUSG00000041702	2959.98	0.999412	0.233884	4.2731	1.9277e-05	0.000342455	Btbd7	BTB (POZ) domain containing 7
1479	ENSMUSG00000032492	30742.2	0.997377	0.212764	4.68773	2.76257e-06	5.94131e-05	Pth1r	parathyroid hormone 1 receptor
2032	ENSMUSG00000042793	619.567	0.996396	0.359326	2.77296	0.00555493	0.0372286	Lgr6	leucine-rich repeat-containing G protein-coupled receptor 6
1509	ENSMUSG00000032905	1967.99	0.994858	0.261497	3.80447	0.00014211	0.00187107	Atg12	autophagy related 12
2633	ENSMUSG00000075590	411.031	0.992536	0.417214	2.37896	0.0173616	0.0887111	Nrbp2	nuclear receptor binding protein 2
724	ENSMUSG00000023990	736.985	0.991873	0.356871	2.77936	0.00544666	0.036613	Tfeb	transcription factor EB
288	ENSMUSG00000016495	1266.38	0.990585	0.281887	3.51412	0.000441207	0.00485364	Plgrkt	plasminogen receptor, C-terminal lysine transmembrane protein
969	ENSMUSG00000026664	1848.01	0.99037	0.268166	3.69312	0.000221521	0.00273619	Phyh	phytanoyl-CoA hydroxylase
1219	ENSMUSG00000029673	8943.88	0.989311	0.210706	4.69523	2.66307e-06	5.75507e-05	Auts2	autism susceptibility candidate 2
1520	ENSMUSG00000033209	9244.87	0.987562	0.20847	4.7372	2.16696e-06	4.83124e-05	Ttc28	tetratricopeptide repeat domain 28
1007	ENSMUSG00000027167	589.631	0.987424	0.35916	2.74926	0.00597301	0.0395745	Elp4	elongator acetyltransferase complex subunit 4
2685	ENSMUSG00000087370	828.203	0.987023	0.320852	3.07625	0.00209619	0.0171818	Tmem170b	transmembrane protein 170B
377	ENSMUSG00000019971	1137.13	0.986592	0.292289	3.37539	0.000737101	0.00739145	Cep290	centrosomal protein 290
1121	ENSMUSG00000028521	970.535	0.985594	0.3189	3.09061	0.00199749	0.0165962	Slc35d1	solute carrier family 35 (UDP-glucuronic acid/UDP-N-acetylgalactosamine dual transporter), member D1
2357	ENSMUSG00000056209	922.471	0.983291	0.309124	3.18089	0.00146822	0.0129044	Npm3	nucleoplasmin 3
832	ENSMUSG00000024959	1357.17	0.982367	0.281505	3.4897	0.000483564	0.00524626	Bad	BCL2-associated agonist of cell death
590	ENSMUSG00000021959	6501.16	0.979244	0.226183	4.32944	1.49492e-05	0.000271337	Lats2	large tumor suppressor 2
1806	ENSMUSG00000038677	2794.23	0.978347	0.326776	2.99393	0.00275405	0.0215192	Scube3	signal peptide, CUB domain, EGF-like 3
1175	ENSMUSG00000029103	4074.19	0.976484	0.229251	4.25946	2.04925e-05	0.000360221	Lrpap1	low density lipoprotein receptor-related protein associated protein 1
1704	ENSMUSG00000036995	789.535	0.975604	0.376083	2.59412	0.00948337	0.0563317	Asap3	ArfGAP with SH3 domain, ankyrin repeat and PH domain 3
809	ENSMUSG00000024854	458.658	0.975582	0.40038	2.43664	0.0148246	0.0788816	Pold4	polymerase (DNA-directed), delta 4
2626	ENSMUSG00000074909	1367.56	0.97338	0.277752	3.50449	0.00045748	0.00500385	Ranbp6	RAN binding protein 6
1014	ENSMUSG00000027204	4493.8	0.972561	0.387232	2.51157	0.0120194	0.0675848	Fbn1	fibrillin 1
310	ENSMUSG00000017677	4718.89	0.972542	0.220159	4.41745	9.98715e-06	0.00018977	Wsb1	WD repeat and SOCS box-containing 1
1200	ENSMUSG00000029376	1141.91	0.967628	0.293254	3.29962	0.000968146	0.00925079	Mthfd2l	methylenetetrahydrofolate dehydrogenase (NADP+ dependent) 2-like
839	ENSMUSG00000024993	1418.5	0.966036	0.275604	3.50516	0.000456332	0.00499947	Fam45a	family with sequence similarity 45, member A
1792	ENSMUSG00000038462	2897.28	0.964081	0.235217	4.09868	4.1551e-05	0.000668063	Uqcrfs1	ubiquinol-cytochrome c reductase, Rieske iron-sulfur polypeptide 1
549	ENSMUSG00000021413	4507.59	0.963804	0.241643	3.98854	6.64798e-05	0.00100146	Prpf4b	pre-mRNA processing factor 4B
77	ENSMUSG00000002808	7486.34	0.963369	0.26763	3.59963	0.000318671	0.00371654	Epdr1	ependymin related protein 1 (zebrafish)
516	ENSMUSG00000021224	778.775	0.962803	0.32819	2.93367	0.00334975	0.0251295	Numb	NUMB endocytic adaptor protein
1657	ENSMUSG00000035936	687.688	0.960343	0.342977	2.80002	0.00510988	0.0348928	Aldh5a1	aldhehyde dehydrogenase family 5, subfamily A1
302	ENSMUSG00000017405	456.542	0.958636	0.396167	2.41978	0.0155301	0.0817254	Nek8	NIMA (never in mitosis gene a)-related expressed kinase 8
2150	ENSMUSG00000047420	5909.25	0.957322	0.219581	4.35976	1.30203e-05	0.00024057	Fam180a	family with sequence similarity 180, member A
1690	ENSMUSG00000036752	4214.42	0.956166	0.238344	4.01171	6.02814e-05	0.00092053	Tubb4b	tubulin, beta 4B class IVB
1785	ENSMUSG00000038375	4970.22	0.955364	0.269444	3.54569	0.000391586	0.0043902	Trp53inp2	transformation related protein 53 inducible nuclear protein 2
1410	ENSMUSG00000031897	747.937	0.953647	0.362531	2.63052	0.00852535	0.0517674	Psmb10	proteasome (prosome, macropain) subunit, beta type 10
307	ENSMUSG00000017561	1578.12	0.952951	0.267595	3.56117	0.0003692	0.00419584	Crlf3	cytokine receptor-like factor 3
603	ENSMUSG00000022206	3812.14	0.952671	0.328154	2.90312	0.00369466	0.0270221	Npr3	natriuretic peptide receptor 3
586	ENSMUSG00000021936	1963.37	0.952283	0.253276	3.75986	0.000170009	0.00218255	Mapk8	mitogen-activated protein kinase 8
1732	ENSMUSG00000037493	656.214	0.950377	0.345878	2.74772	0.00600105	0.0396721	Cib2	calcium and integrin binding family member 2
2314	ENSMUSG00000053644	1375.71	0.949788	0.347742	2.7313	0.00630851	0.0413469	Aldh7a1	aldehyde dehydrogenase family 7, member A1
1563	ENSMUSG00000033916	1401.72	0.948962	0.280605	3.38184	0.000720028	0.00725834	Chmp2a	charged multivesicular body protein 2A
518	ENSMUSG00000021240	475.505	0.943991	0.391682	2.4101	0.0159483	0.0832713	Abcd4	ATP-binding cassette, sub-family D (ALD), member 4
1902	ENSMUSG00000040118	881.115	0.94392	0.391112	2.41342	0.0158034	0.0827406	Cacna2d1	calcium channel, voltage-dependent, alpha2/delta subunit 1
2464	ENSMUSG00000061859	951.491	0.943856	0.31827	2.96558	0.00302115	0.0231144	Patj	PATJ, crumbs cell polarity complex component
1900	ENSMUSG00000040093	1616.95	0.94381	0.342552	2.75523	0.0058651	0.0389367	Bmf	BCL2 modifying factor
604	ENSMUSG00000022210	531.823	0.943321	0.403907	2.33549	0.0195179	0.0965216	Dhrs4	dehydrogenase/reductase (SDR family) member 4
2537	ENSMUSG00000068758	1235.03	0.941766	0.289394	3.25427	0.00113683	0.0105461	Il3ra	interleukin 3 receptor, alpha chain
142	ENSMUSG00000005150	690.708	0.941154	0.339992	2.76816	0.00563733	0.0376864	Wdr83	WD repeat domain containing 83
484	ENSMUSG00000021022	488.682	0.939338	0.405873	2.31437	0.0206476	0.0999776	Ppp2r3c	protein phosphatase 2, regulatory subunit B'', gamma
988	ENSMUSG00000026858	1098.87	0.939129	0.293408	3.20076	0.00137067	0.0122399	Miga2	mitoguardin 2
329	ENSMUSG00000018593	124878	0.937383	0.207112	4.52598	6.01173e-06	0.000120208	Sparc	secreted acidic cysteine rich glycoprotein
1770	ENSMUSG00000038248	4945.77	0.93591	0.220363	4.24712	2.16533e-05	0.000378141	Sobp	sine oculis binding protein
791	ENSMUSG00000024597	4497.03	0.935839	0.227408	4.11524	3.86784e-05	0.000625636	Slc12a2	solute carrier family 12, member 2
1621	ENSMUSG00000035171	966.875	0.93453	0.321883	2.90332	0.00369229	0.0270196	1110059E24Rik	RIKEN cDNA 1110059E24 gene
1132	ENSMUSG00000028647	517.458	0.933285	0.377497	2.4723	0.0134248	0.0731709	Mycbp	MYC binding protein
297	ENSMUSG00000017144	3374.94	0.930933	0.242833	3.83363	0.000126265	0.00171826	Rnd3	Rho family GTPase 3
2219	ENSMUSG00000049751	2342.2	0.930054	0.262319	3.54551	0.000391859	0.0043902	Rpl36al	ribosomal protein L36A-like
375	ENSMUSG00000019943	12899.6	0.928041	0.207862	4.46469	8.01838e-06	0.000155452	Atp2b1	ATPase, Ca++ transporting, plasma membrane 1
103	ENSMUSG00000003581	970.232	0.925787	0.305408	3.03131	0.00243498	0.019458	Rnf215	ring finger protein 215
73	ENSMUSG00000002731	651.882	0.924697	0.347156	2.66363	0.00773017	0.0481184	Prkra	protein kinase, interferon inducible double stranded RNA dependent activator
270	ENSMUSG00000015671	3392.69	0.922236	0.228883	4.02929	5.5946e-05	0.000863195	Psma2	proteasome subunit alpha 2
1158	ENSMUSG00000029004	7158.84	0.921871	0.21681	4.25197	2.11899e-05	0.000371017	Kmt2e	lysine (K)-specific methyltransferase 2E
38	ENSMUSG00000001383	1233.21	0.920461	0.2853	3.22629	0.00125405	0.0114156	Zmat2	zinc finger, matrin type 2
190	ENSMUSG00000008167	571.175	0.916308	0.363287	2.52227	0.0116599	0.0660832	Fbxw9	F-box and WD-40 domain protein 9
180	ENSMUSG00000007338	1508.22	0.91568	0.280159	3.26843	0.00108147	0.0101308	Mrpl49	mitochondrial ribosomal protein L49
926	ENSMUSG00000026259	2072.41	0.912299	0.25856	3.52838	0.000418105	0.00461849	Ngef	neuronal guanine nucleotide exchange factor
1653	ENSMUSG00000035885	6041.29	0.91218	0.213391	4.27468	1.9141e-05	0.00034049	Cox8a	cytochrome c oxidase subunit 8A
592	ENSMUSG00000021982	818.016	0.910136	0.322467	2.82242	0.00476632	0.0330187	Cdadc1	cytidine and dCMP deaminase domain containing 1
1977	ENSMUSG00000041560	1534.92	0.905796	0.268161	3.37781	0.000730669	0.00734899	Nop53	NOP53 ribosome biogenesis factor
2532	ENSMUSG00000068335	1398.95	0.904581	0.283505	3.1907	0.00141927	0.0125815	Dok1	docking protein 1
22	ENSMUSG00000000876	1015.65	0.903582	0.31261	2.89044	0.00384702	0.0279076	Pxmp4	peroxisomal membrane protein 4
1671	ENSMUSG00000036256	1422.68	0.9016	0.302877	2.97679	0.00291285	0.0224713	Igfbp7	insulin-like growth factor binding protein 7
1749	ENSMUSG00000037916	3778.35	0.901155	0.232132	3.88208	0.000103565	0.00144162	Ndufv1	NADH:ubiquinone oxidoreductase core subunit V1
2001	ENSMUSG00000042063	909.249	0.901083	0.328325	2.74449	0.00606053	0.0400072	Zfp386	zinc finger protein 386 (Kruppel-like)
1937	ENSMUSG00000040852	3034.73	0.893035	0.233037	3.83216	0.000127024	0.00172332	Plekhh2	pleckstrin homology domain containing, family H (with MyTH4 domain) member 2
1642	ENSMUSG00000035614	1124.36	0.892065	0.291705	3.0581	0.00222742	0.0180583	Togaram1	TOG array regulator of axonemal microtubules 1
570	ENSMUSG00000021765	826.606	0.891112	0.384737	2.31616	0.0205494	0.09967	Fst	follistatin
1675	ENSMUSG00000036339	1483.14	0.890433	0.311097	2.86223	0.00420669	0.0298372	Tmem260	transmembrane protein 260
2553	ENSMUSG00000070047	48198.2	0.890388	0.193117	4.6106	4.01499e-06	8.37887e-05	Fat1	FAT atypical cadherin 1
1934	ENSMUSG00000040824	1421.66	0.889964	0.27783	3.20327	0.00135876	0.0121661	Snrpd2	small nuclear ribonucleoprotein D2
593	ENSMUSG00000021994	13975.6	0.889951	0.263723	3.37456	0.000739336	0.00739743	Wnt5a	wingless-type MMTV integration site family, member 5A
733	ENSMUSG00000024079	3242.33	0.889881	0.266848	3.33478	0.000853662	0.00836589	Eif2ak2	eukaryotic translation initiation factor 2-alpha kinase 2
16	ENSMUSG00000000594	1926.14	0.888349	0.254774	3.48681	0.000488814	0.00528703	Gm2a	GM2 ganglioside activator protein
571	ENSMUSG00000021779	2809.46	0.886093	0.257235	3.44468	0.000571736	0.00600794	Thrb	thyroid hormone receptor beta
869	ENSMUSG00000025381	4538.02	0.885933	0.248211	3.56927	0.000357984	0.00408945	Cnpy2	canopy FGF signaling regulator 2
1640	ENSMUSG00000035585	1518.72	0.885921	0.27148	3.26331	0.00110121	0.0102726	Tsen34	tRNA splicing endonuclease subunit 34
2527	ENSMUSG00000067847	1554.96	0.885466	0.275886	3.20954	0.00132948	0.0119359	Romo1	reactive oxygen species modulator 1
2421	ENSMUSG00000059734	1429.53	0.885051	0.291029	3.04111	0.00235708	0.0189487	Ndufs8	NADH:ubiquinone oxidoreductase core subunit S8
798	ENSMUSG00000024754	3682.1	0.884823	0.308026	2.87256	0.00407162	0.0290951	Cemip2	cell migration inducing hyaluronidase 2
1092	ENSMUSG00000028195	5364.4	0.88373	0.294101	3.00486	0.00265707	0.020859	Ccn1	cellular communication network factor 1
534	ENSMUSG00000021318	1867.51	0.883112	0.266419	3.31474	0.000917276	0.00888516	Gli3	GLI-Kruppel family member GLI3
1483	ENSMUSG00000032531	16685.8	0.881066	0.255336	3.45062	0.000559305	0.00590981	Amotl2	angiomotin-like 2
2581	ENSMUSG00000071653	876.971	0.880032	0.314047	2.80224	0.00507498	0.0347568	1810009A15Rik	RIKEN cDNA 1810009A15 gene
2415	ENSMUSG00000059447	4837.75	0.879661	0.225771	3.89625	9.76946e-05	0.0013742	Hadhb	hydroxyacyl-CoA dehydrogenase trifunctional multienzyme complex subunit beta
1005	ENSMUSG00000027160	715.101	0.879404	0.348386	2.52422	0.0115955	0.0658096	Ccdc34	coiled-coil domain containing 34
151	ENSMUSG00000005656	1387.93	0.879018	0.275072	3.19559	0.00139543	0.0124362	Snx6	sorting nexin 6
1858	ENSMUSG00000039463	1014.78	0.877389	0.302499	2.90047	0.00372599	0.0272215	Slc9a8	solute carrier family 9 (sodium/hydrogen exchanger), member 8
486	ENSMUSG00000021027	2014.07	0.87573	0.276579	3.16629	0.00154397	0.0134464	Ralgapa1	Ral GTPase activating protein, alpha subunit 1
2586	ENSMUSG00000071856	1042	0.874673	0.312922	2.79518	0.00518716	0.0352584	Mcc	mutated in colorectal cancers
591	ENSMUSG00000021963	755.256	0.874079	0.335349	2.60647	0.009148	0.0548757	Sap18	Sin3-associated polypeptide 18
721	ENSMUSG00000023942	14237.7	0.873093	0.269789	3.23621	0.00121128	0.0110817	Slc29a1	solute carrier family 29 (nucleoside transporters), member 1
2620	ENSMUSG00000074643	2034.76	0.871537	0.26042	3.34666	0.000817916	0.00809265	Cpne1	copine I
1893	ENSMUSG00000040006	2255.32	0.871531	0.287635	3.02999	0.0024456	0.0195312	Ginm1	glycoprotein integral membrane 1
2245	ENSMUSG00000050856	1929.98	0.870436	0.258235	3.37071	0.000749742	0.00746783	Atp5k	ATP synthase, H+ transporting, mitochondrial F1F0 complex, subunit E
261	ENSMUSG00000015312	2838.16	0.870288	0.236389	3.68159	0.000231787	0.00283402	Gadd45b	growth arrest and DNA-damage-inducible 45 beta
58	ENSMUSG00000002103	2029.58	0.868663	0.292098	2.97387	0.00294069	0.0226339	Acp2	acid phosphatase 2, lysosomal
556	ENSMUSG00000021468	1445.04	0.8671	0.289689	2.99321	0.00276064	0.0215469	Sptlc1	serine palmitoyltransferase, long chain base subunit 1
542	ENSMUSG00000021375	1707.34	0.86655	0.26206	3.30669	0.000944056	0.0090723	Kif13a	kinesin family member 13A
899	ENSMUSG00000025915	1636.14	0.866362	0.264245	3.27863	0.00104314	0.00981297	Sgk3	serum/glucocorticoid regulated kinase 3
508	ENSMUSG00000021147	1078.19	0.866119	0.295237	2.93364	0.00335015	0.0251295	Wdr37	WD repeat domain 37
2211	ENSMUSG00000049532	1340.31	0.866006	0.293054	2.95511	0.00312561	0.0237564	Sall2	spalt like transcription factor 2
2080	ENSMUSG00000044408	1189.09	0.864508	0.28925	2.98879	0.00280084	0.0217957	Sptssa	serine palmitoyltransferase, small subunit A
2069	ENSMUSG00000044167	2396.48	0.864442	0.243632	3.54815	0.000387943	0.00436094	Foxo1	forkhead box O1
525	ENSMUSG00000021270	12759.3	0.862948	0.207282	4.16317	3.13864e-05	0.000520268	Hsp90aa1	heat shock protein 90, alpha (cytosolic), class A member 1
826	ENSMUSG00000024940	9833.66	0.862775	0.204871	4.21132	2.53884e-05	0.000430425	Ltbp3	latent transforming growth factor beta binding protein 3
716	ENSMUSG00000023800	5216.32	0.862583	0.217389	3.96792	7.25016e-05	0.00107404	Tiam2	T cell lymphoma invasion and metastasis 2
2282	ENSMUSG00000052632	1000.92	0.861464	0.301867	2.85379	0.00432014	0.0304001	Asap2	ArfGAP with SH3 domain, ankyrin repeat and PH domain 2
821	ENSMUSG00000024911	642.755	0.861388	0.348451	2.47205	0.0134341	0.0731709	Fibp	fibroblast growth factor (acidic) intracellular binding protein
2431	ENSMUSG00000060181	2999.48	0.861076	0.241509	3.5654	0.000363308	0.00413615	Slc35e3	solute carrier family 35, member E3
932	ENSMUSG00000026349	2665.5	0.860211	0.240603	3.57523	0.000349927	0.00402491	Ccnt2	cyclin T2
805	ENSMUSG00000024845	1460.55	0.860194	0.271518	3.16809	0.00153447	0.0133855	Tmem134	transmembrane protein 134
56	ENSMUSG00000002064	2203.07	0.860179	0.251926	3.41441	0.000639207	0.00658251	Sdf2	stromal cell derived factor 2
182	ENSMUSG00000007659	1800.81	0.859021	0.259204	3.31407	0.000919488	0.00889371	Bcl2l1	BCL2-like 1
1032	ENSMUSG00000027522	2014.74	0.858671	0.252807	3.39655	0.00068241	0.00695221	Stx16	syntaxin 16
2508	ENSMUSG00000064373	6353.73	0.858527	0.219345	3.91405	9.07627e-05	0.00129854	Selenop	selenoprotein P
851	ENSMUSG00000025204	2505.67	0.858214	0.240981	3.56134	0.000368973	0.00419584	Ndufb8	NADH:ubiquinone oxidoreductase subunit B8
1823	ENSMUSG00000038991	12929.3	0.85814	0.212346	4.04123	5.31712e-05	0.000825864	Txndc5	thioredoxin domain containing 5
2632	ENSMUSG00000075415	1705.52	0.858092	0.290102	2.95789	0.00309749	0.0235695	Fnbp1	formin binding protein 1
540	ENSMUSG00000021361	1918.75	0.857976	0.254507	3.37112	0.000748627	0.00746228	Tmem14c	transmembrane protein 14C
46	ENSMUSG00000001729	5348.53	0.855887	0.230039	3.72062	0.000198733	0.00249152	Akt1	thymoma viral proto-oncogene 1
2234	ENSMUSG00000050335	5758.07	0.852881	0.223721	3.81225	0.000137709	0.00182751	Lgals3	lectin, galactose binding, soluble 3
1897	ENSMUSG00000040033	2826.26	0.851481	0.307242	2.77137	0.00558208	0.0373919	Stat2	signal transducer and activator of transcription 2
2193	ENSMUSG00000048911	884.546	0.85125	0.323726	2.62954	0.00855011	0.0518406	Rnf24	ring finger protein 24
1434	ENSMUSG00000032180	1400.56	0.851	0.275233	3.09193	0.00198862	0.0165434	Tmed1	transmembrane p24 trafficking protein 1
336	ENSMUSG00000018820	2592.51	0.850251	0.250248	3.39763	0.000679714	0.00693557	Zfyve27	zinc finger, FYVE domain containing 27
1641	ENSMUSG00000035597	1663.05	0.850203	0.266454	3.19081	0.00141873	0.0125815	Prpf39	pre-mRNA processing factor 39
606	ENSMUSG00000022231	4629.93	0.849348	0.217173	3.91093	9.19407e-05	0.00131021	Sema5a	sema domain, seven thrombospondin repeats (type 1 and type 1-like), transmembrane domain (TM) and short cytoplasmic domain, (semaphorin) 5A
341	ENSMUSG00000019054	2984.47	0.849214	0.233602	3.6353	0.000277661	0.00330157	Fis1	fission, mitochondrial 1
1705	ENSMUSG00000037003	4654.01	0.84654	0.24646	3.4348	0.000592985	0.0061997	Tns2	tensin 2
1024	ENSMUSG00000027397	5487.28	0.846489	0.214973	3.93765	8.22838e-05	0.00119513	Slc20a1	solute carrier family 20, member 1
254	ENSMUSG00000014980	615.429	0.845719	0.353771	2.39058	0.0168216	0.0867809	Tsen15	tRNA splicing endonuclease subunit 15
778	ENSMUSG00000024477	1756.66	0.845621	0.280647	3.01311	0.00258583	0.0204195	Pggt1b	protein geranylgeranyltransferase type I, beta subunit
1281	ENSMUSG00000030522	3360.23	0.845268	0.22905	3.69032	0.000223968	0.00275891	Mtmr10	myotubularin related protein 10
88	ENSMUSG00000003038	2624.29	0.845106	0.260171	3.24827	0.0011611	0.0107413	Hmgn2	high mobility group nucleosomal binding domain 2
1895	ENSMUSG00000040018	1421.89	0.843692	0.287875	2.93076	0.00338138	0.0252697	Cox15	cytochrome c oxidase assembly protein 15
187	ENSMUSG00000008090	4155.22	0.843133	0.230959	3.65058	0.000261652	0.00314194	Fgfrl1	fibroblast growth factor receptor-like 1
550	ENSMUSG00000021417	2739.58	0.84297	0.242769	3.47231	0.000515999	0.00552644	Eci2	enoyl-Coenzyme A delta isomerase 2
86	ENSMUSG00000002984	1367.79	0.842891	0.27875	3.02382	0.00249604	0.0198353	Tomm40	translocase of outer mitochondrial membrane 40
1915	ENSMUSG00000040370	873.055	0.842569	0.323293	2.60621	0.00915507	0.0548829	Etfrf1	electron transfer flavoprotein regulatory factor 1
137	ENSMUSG00000005078	946.234	0.841652	0.317276	2.65274	0.00798414	0.0492668	Jkamp	JNK1/MAPK8-associated membrane protein
1747	ENSMUSG00000037892	1904.53	0.84135	0.259993	3.23605	0.00121197	0.0110817	Pcdh18	protocadherin 18
147	ENSMUSG00000005575	2349.99	0.841181	0.254658	3.30318	0.00095596	0.00916694	Ube2m	ubiquitin-conjugating enzyme E2M
1043	ENSMUSG00000027620	11317.9	0.837871	0.214397	3.90804	9.30485e-05	0.00132275	Rbm39	RNA binding motif protein 39
2435	ENSMUSG00000060301	1125.47	0.837219	0.297543	2.81377	0.00489641	0.033693	2610008E11Rik	RIKEN cDNA 2610008E11 gene
296	ENSMUSG00000017009	4944.23	0.836624	0.222802	3.75501	0.000173332	0.00221458	Sdc4	syndecan 4
1276	ENSMUSG00000030465	4221.86	0.836473	0.221722	3.77262	0.000161542	0.00208989	Psd3	pleckstrin and Sec7 domain containing 3
2089	ENSMUSG00000044709	705.042	0.835562	0.355037	2.35345	0.0186002	0.093259	Gemin7	gem nuclear organelle associated protein 7
217	ENSMUSG00000010097	8529.79	0.835314	0.222043	3.76195	0.000168596	0.00216649	Nxf1	nuclear RNA export factor 1
168	ENSMUSG00000006576	851.754	0.834822	0.32525	2.56671	0.0102669	0.059974	Slc4a3	solute carrier family 4 (anion exchanger), member 3
690	ENSMUSG00000023004	16580	0.832098	0.245987	3.38269	0.00071779	0.00724124	Tuba1b	tubulin, alpha 1B
2629	ENSMUSG00000075040	645.012	0.831997	0.348236	2.38917	0.0168863	0.0870472	Zfp408	zinc finger protein 408
1844	ENSMUSG00000039233	634.447	0.831794	0.357659	2.32566	0.0200366	0.0980694	Tbce	tubulin-specific chaperone E
1711	ENSMUSG00000037058	4174.06	0.828674	0.239736	3.45661	0.000547011	0.00579364	Paip2	polyadenylate-binding protein-interacting protein 2
1113	ENSMUSG00000028469	4981.74	0.8271	0.242048	3.41709	0.000632935	0.00655032	Npr2	natriuretic peptide receptor 2
2580	ENSMUSG00000071637	837.784	0.825639	0.347558	2.37555	0.017523	0.0893533	Cebpd	CCAAT/enhancer binding protein (C/EBP), delta
1273	ENSMUSG00000030410	2054.94	0.82519	0.265219	3.11135	0.00186234	0.0156093	Dmwd	dystrophia myotonica-containing WD repeat motif
1531	ENSMUSG00000033411	2161.85	0.82504	0.287721	2.8675	0.00413734	0.029486	Ctdspl2	CTD (carboxy-terminal domain, RNA polymerase II, polypeptide A) small phosphatase like 2
1268	ENSMUSG00000030374	2321.18	0.824688	0.260366	3.16742	0.00153799	0.0134031	Strn4	striatin, calmodulin binding protein 4
85	ENSMUSG00000002981	4092.81	0.824526	0.22617	3.64561	0.000266762	0.00318898	Clptm1	cleft lip and palate associated transmembrane protein 1
813	ENSMUSG00000024875	1641.26	0.823963	0.27117	3.03855	0.00237721	0.0190762	Yif1a	Yip1 interacting factor homolog A (S. cerevisiae)
1867	ENSMUSG00000039611	1075.02	0.822229	0.295153	2.78578	0.00533999	0.0360198	Tmem246	transmembrane protein 246
498	ENSMUSG00000021103	767.488	0.820541	0.327863	2.5027	0.0123251	0.0687543	Mnat1	menage a trois 1
1997	ENSMUSG00000041921	1124.81	0.820018	0.297062	2.76043	0.00577259	0.0384753	Metap1d	methionyl aminopeptidase type 1D (mitochondrial)
793	ENSMUSG00000024620	9609.9	0.819498	0.237367	3.45245	0.000555522	0.00587448	Pdgfrb	platelet derived growth factor receptor, beta polypeptide
1171	ENSMUSG00000029090	5197.73	0.81948	0.216164	3.79101	0.000150038	0.00196002	Adgra3	adhesion G protein-coupled receptor A3
129	ENSMUSG00000004789	2581.36	0.819423	0.240512	3.407	0.000656811	0.00672239	Dlst	dihydrolipoamide S-succinyltransferase (E2 component of 2-oxo-glutarate complex)
1994	ENSMUSG00000041846	2386.66	0.819373	0.248454	3.29789	0.000974149	0.00928809	Ppp4r3a	protein phosphatase 4 regulatory subunit 3A
347	ENSMUSG00000019370	4739.71	0.81794	0.216437	3.77911	0.000157391	0.00203817	Calm3	calmodulin 3
1799	ENSMUSG00000038545	2122.11	0.817665	0.333764	2.44983	0.0142925	0.0767832	Cul7	cullin 7
2404	ENSMUSG00000058503	1533.04	0.817567	0.273324	2.9912	0.00277884	0.0216371	Fam133b	family with sequence similarity 133, member B
2426	ENSMUSG00000060012	2730.22	0.81747	0.239827	3.40858	0.000653019	0.00669896	Kif13b	kinesin family member 13B
1883	ENSMUSG00000039901	915.763	0.817396	0.318689	2.56487	0.0103213	0.0601537	Armh3	armadillo-like helical domain containing 3
1535	ENSMUSG00000033454	1111.47	0.815998	0.296981	2.74764	0.00600257	0.0396721	Zbtb1	zinc finger and BTB domain containing 1
50	ENSMUSG00000001768	3305.47	0.814968	0.229848	3.54568	0.000391603	0.0043902	Rin2	Ras and Rab interactor 2
2427	ENSMUSG00000060073	2130.41	0.812974	0.250126	3.25025	0.00115303	0.0106815	Psma3	proteasome subunit alpha 3
531	ENSMUSG00000021302	2193.59	0.811938	0.249343	3.2563	0.00112873	0.0104781	Ggps1	geranylgeranyl diphosphate synthase 1
2202	ENSMUSG00000049225	1197.37	0.811518	0.339126	2.39297	0.0167127	0.0864858	Pdp1	pyruvate dehyrogenase phosphatase catalytic subunit 1
667	ENSMUSG00000022789	5117.88	0.811351	0.22234	3.64914	0.000263115	0.00315102	Dnm1l	dynamin 1-like
125	ENSMUSG00000004642	3805.93	0.811319	0.231531	3.50415	0.000458062	0.00500613	Slbp	stem-loop binding protein
64	ENSMUSG00000002332	1840.09	0.810031	0.256952	3.15245	0.00161905	0.0139549	Dhrs1	dehydrogenase/reductase (SDR family) member 1
1953	ENSMUSG00000041126	1839.11	0.809866	0.272123	2.9761	0.00291937	0.0225086	H2az2	H2A.Z histone variant 2
1018	ENSMUSG00000027284	1114.28	0.809444	0.296178	2.73297	0.00627669	0.0411989	Cdan1	congenital dyserythropoietic anemia, type I (human)
1188	ENSMUSG00000029207	9242.22	0.808641	0.211152	3.82967	0.000128316	0.00173382	Apbb2	amyloid beta (A4) precursor protein-binding, family B, member 2
551	ENSMUSG00000021428	1257.77	0.808483	0.282448	2.86241	0.00420426	0.0298372	Riok1	RIO kinase 1
2548	ENSMUSG00000069769	6011.98	0.80846	0.25436	3.17841	0.00148084	0.0130012	Msi2	musashi RNA-binding protein 2
2287	ENSMUSG00000052727	2289.59	0.807768	0.275361	2.93349	0.00335174	0.0251295	Map1b	microtubule-associated protein 1B
830	ENSMUSG00000024955	1600.34	0.807074	0.315987	2.55414	0.0106452	0.061592	Esrra	estrogen related receptor, alpha
2470	ENSMUSG00000062232	3126.26	0.806573	0.244845	3.29422	0.000986956	0.00938345	Rapgef2	Rap guanine nucleotide exchange factor (GEF) 2
912	ENSMUSG00000026102	1832.85	0.805081	0.300685	2.67749	0.00741764	0.0466286	Inpp1	inositol polyphosphate-1-phosphatase
322	ENSMUSG00000018381	1187.34	0.804642	0.287674	2.79706	0.005157	0.035107	Abi3	ABI gene family, member 3
1816	ENSMUSG00000038855	2203.21	0.804342	0.250304	3.21346	0.00131146	0.0117979	Itpkb	inositol 1,4,5-trisphosphate 3-kinase B
2535	ENSMUSG00000068742	1121.65	0.803817	0.2922	2.75091	0.00594295	0.0394144	Cry2	cryptochrome 2 (photolyase-like)
526	ENSMUSG00000021277	1385.07	0.803169	0.278978	2.87897	0.0039897	0.0286937	Traf3	TNF receptor-associated factor 3
1697	ENSMUSG00000036898	1083.27	0.801678	0.310843	2.57905	0.00990733	0.0582551	Zfp157	zinc finger protein 157
834	ENSMUSG00000024970	1580.64	0.801381	0.26637	3.00853	0.00262519	0.0206693	Spindoc	spindlin interactor and repressor of chromatin binding
1707	ENSMUSG00000037017	1620.77	0.797427	0.265116	3.00784	0.00263111	0.0207038	Zscan21	zinc finger and SCAN domain containing 21
1904	ENSMUSG00000040152	111865	0.795917	0.239162	3.32794	0.00087492	0.00853047	Thbs1	thrombospondin 1
2296	ENSMUSG00000052942	4106.23	0.79549	0.269219	2.95481	0.00312864	0.0237659	Glis3	GLIS family zinc finger 3
824	ENSMUSG00000024914	3050.34	0.795104	0.233648	3.403	0.000666504	0.00681117	Drap1	Dr1 associated protein 1 (negative cofactor 2 alpha)
397	ENSMUSG00000020241	22721.7	0.794316	0.207697	3.82439	0.000131095	0.0017607	Col6a2	collagen, type VI, alpha 2
2461	ENSMUSG00000061758	747.575	0.794198	0.340933	2.32948	0.0198335	0.0974926	Akr1b10	aldo-keto reductase family 1, member B10 (aldose reductase)
680	ENSMUSG00000022912	1016.17	0.793228	0.300153	2.64274	0.00822376	0.0504167	Pros1	protein S (alpha)
599	ENSMUSG00000022098	4003.42	0.792406	0.236704	3.34766	0.000814972	0.00806949	Bmp1	bone morphogenetic protein 1
1940	ENSMUSG00000040913	726.409	0.791642	0.333793	2.37166	0.0177084	0.0899337	Fbxw4	F-box and WD-40 domain protein 4
2022	ENSMUSG00000042670	1042.23	0.791553	0.306093	2.58599	0.00970997	0.0574227	Immp1l	IMP1 inner mitochondrial membrane peptidase-like (S. cerevisiae)
1249	ENSMUSG00000030096	34816.9	0.79137	0.194136	4.07638	4.57432e-05	0.000727241	Slc6a6	solute carrier family 6 (neurotransmitter transporter, taurine), member 6
191	ENSMUSG00000008200	2273.25	0.789509	0.246356	3.20475	0.00135178	0.0121117	Fnbp4	formin binding protein 4
317	ENSMUSG00000017843	2391	0.788302	0.247374	3.18669	0.00143913	0.0126935	Ppp2r5c	protein phosphatase 2, regulatory subunit B', gamma
808	ENSMUSG00000024851	1999.86	0.78736	0.339838	2.31687	0.0205109	0.0996276	Pitpnm1	phosphatidylinositol transfer protein, membrane-associated 1
735	ENSMUSG00000024097	3665.18	0.786688	0.239622	3.28304	0.00102694	0.00969473	Srsf7	serine and arginine-rich splicing factor 7
383	ENSMUSG00000020032	23223.2	0.785519	0.23144	3.39405	0.000688677	0.00698971	Nuak1	NUAK family, SNF1-like kinase, 1
2354	ENSMUSG00000055866	759.335	0.784975	0.33053	2.3749	0.0175539	0.0894204	Per2	period circadian clock 2
2353	ENSMUSG00000055799	1958.57	0.784048	0.270034	2.90351	0.00369	0.0270196	Tcf7l1	transcription factor 7 like 1 (T cell specific, HMG box)
53	ENSMUSG00000001844	1058.49	0.783775	0.296464	2.64374	0.00819947	0.050337	Zdhhc4	zinc finger, DHHC domain containing 4
776	ENSMUSG00000024431	3303.06	0.78336	0.238706	3.28169	0.00103186	0.00972742	Nr3c1	nuclear receptor subfamily 3, group C, member 1
334	ENSMUSG00000018770	5917.3	0.783352	0.221552	3.53574	0.000406634	0.00451991	Atp5g3	ATP synthase, H+ transporting, mitochondrial F0 complex, subunit C3 (subunit 9)
155	ENSMUSG00000005886	4762.03	0.783295	0.222914	3.51389	0.000441594	0.0048539	Ncoa2	nuclear receptor coactivator 2
2152	ENSMUSG00000047434	1703.99	0.783291	0.267179	2.93171	0.00337104	0.0252206	Xxylt1	xyloside xylosyltransferase 1
1107	ENSMUSG00000028403	2049.08	0.781859	0.264196	2.95939	0.00308245	0.0234818	Zdhhc21	zinc finger, DHHC domain containing 21
1609	ENSMUSG00000034761	1809.69	0.781404	0.274931	2.84218	0.00448064	0.0312826	Map4k5	mitogen-activated protein kinase kinase kinase kinase 5
2277	ENSMUSG00000052353	5577.03	0.78127	0.242164	3.2262	0.00125446	0.0114156	Cemip	cell migration inducing protein, hyaluronan binding
477	ENSMUSG00000020954	1970.29	0.780384	0.266038	2.93335	0.00335323	0.0251295	Strn3	striatin, calmodulin binding protein 3
403	ENSMUSG00000020284	762.525	0.777242	0.33515	2.31908	0.0203905	0.0993675	Cfap410	cilia and flagella associated protein 410
1153	ENSMUSG00000028967	1755.16	0.777037	0.334084	2.32587	0.0200252	0.0980694	Errfi1	ERBB receptor feedback inhibitor 1
476	ENSMUSG00000020952	1295.73	0.776817	0.280094	2.77342	0.00554703	0.0371943	Scfd1	Sec1 family domain containing 1
931	ENSMUSG00000026335	8547.02	0.776346	0.219806	3.53195	0.0004125	0.00456789	Pam	peptidylglycine alpha-amidating monooxygenase
2252	ENSMUSG00000051043	1650.46	0.776211	0.28724	2.70231	0.00688592	0.0441566	Gprc5c	G protein-coupled receptor, family C, group 5, member C
2725	ENSMUSG00000095595	1684.53	0.7753	0.262215	2.95674	0.00310911	0.0236445	Fam177a	family with sequence similarity 177, member A
346	ENSMUSG00000019189	3001.52	0.775251	0.235335	3.29424	0.000986881	0.00938345	Rnf145	ring finger protein 145
653	ENSMUSG00000022629	957.114	0.775059	0.308507	2.51229	0.011995	0.0674757	Kif21a	kinesin family member 21A
1568	ENSMUSG00000034108	1169.29	0.773122	0.289767	2.66808	0.00762854	0.0476632	Ccs	copper chaperone for superoxide dismutase
2720	ENSMUSG00000094936	1582.13	0.772875	0.289094	2.67344	0.00750772	0.0470622	Rbm4	RNA binding motif protein 4
1266	ENSMUSG00000030342	24919	0.772729	0.198202	3.89869	9.67128e-05	0.00136182	Cd9	CD9 antigen
494	ENSMUSG00000021051	1739.77	0.772622	0.260337	2.96778	0.00299957	0.0230076	Ppp2r5e	protein phosphatase 2, regulatory subunit B', epsilon
1995	ENSMUSG00000041889	1558.43	0.77255	0.271646	2.84395	0.00445574	0.0311413	Shisa4	shisa family member 4
300	ENSMUSG00000017386	1619.12	0.77237	0.318718	2.42336	0.0153775	0.0811781	Traf4	TNF receptor associated factor 4
1693	ENSMUSG00000036850	945.616	0.772119	0.312316	2.47223	0.0134271	0.0731709	Mrpl41	mitochondrial ribosomal protein L41
1403	ENSMUSG00000031788	3375.85	0.772008	0.247587	3.11813	0.00182001	0.0153411	Kifc3	kinesin family member C3
681	ENSMUSG00000022940	1067.01	0.771933	0.296383	2.60451	0.00920048	0.0550424	Pigp	phosphatidylinositol glycan anchor biosynthesis, class P
2095	ENSMUSG00000045160	1048.02	0.771907	0.314025	2.45811	0.0139671	0.0754596	Bola3	bolA-like 3 (E. coli)
1861	ENSMUSG00000039501	3111.64	0.770817	0.232214	3.31942	0.00090204	0.00876296	Znfx1	zinc finger, NFX1-type containing 1
2597	ENSMUSG00000072946	914.767	0.768161	0.311192	2.46845	0.0135701	0.0737917	Ptgr2	prostaglandin reductase 2
500	ENSMUSG00000021111	4364.98	0.766241	0.227092	3.37414	0.000740462	0.00739743	Papola	poly (A) polymerase alpha
501	ENSMUSG00000021112	1326.5	0.76596	0.285161	2.68606	0.00722995	0.0457931	Mpp5	membrane protein, palmitoylated 5 (MAGUK p55 subfamily member 5)
2308	ENSMUSG00000053329	1636.54	0.763679	0.266116	2.86972	0.00410832	0.0292948	Gatd3a	glutamine amidotransferase like class 1 domain containing 3A
678	ENSMUSG00000022897	4532.12	0.763522	0.219683	3.47556	0.00050978	0.00547298	Dyrk1a	dual-specificity tyrosine-(Y)-phosphorylation regulated kinase 1a
2523	ENSMUSG00000067365	1554.2	0.763163	0.267314	2.85492	0.00430471	0.0303394	Tmem128	transmembrane protein 128
1979	ENSMUSG00000041571	2557.76	0.763093	0.250719	3.04361	0.00233755	0.0188257	Selenow	selenoprotein W
294	ENSMUSG00000016921	6693.07	0.76251	0.270306	2.82092	0.00478869	0.0331325	Srsf6	serine and arginine-rich splicing factor 6
1112	ENSMUSG00000028467	999.19	0.761339	0.31058	2.45135	0.0142323	0.0765828	Gba2	glucosidase beta 2
682	ENSMUSG00000022956	5583.92	0.760349	0.226755	3.35318	0.000798886	0.0079337	Atp5o	ATP synthase, H+ transporting, mitochondrial F1 complex, O subunit
2035	ENSMUSG00000042821	1860.32	0.757649	0.298064	2.5419	0.0110251	0.0632581	Snai1	snail family zinc finger 1
1501	ENSMUSG00000032806	885.315	0.757277	0.31755	2.38475	0.0170907	0.0877291	Slc10a3	solute carrier family 10 (sodium/bile acid cotransporter family), member 3
744	ENSMUSG00000024190	4212.84	0.7571	0.281204	2.69235	0.00709507	0.0451741	Dusp1	dual specificity phosphatase 1
278	ENSMUSG00000015944	5495.97	0.756473	0.214743	3.52269	0.000427195	0.00471501	Castor2	cytosolic arginine sensor for mTORC1 subunit 2
1140	ENSMUSG00000028763	23145.6	0.756259	0.293124	2.58	0.00988017	0.0581651	Hspg2	perlecan (heparan sulfate proteoglycan 2)
1351	ENSMUSG00000031274	12950.8	0.755102	0.239655	3.15079	0.00162832	0.0140078	Col4a5	collagen, type IV, alpha 5
271	ENSMUSG00000015672	895.864	0.754748	0.312572	2.41464	0.0157509	0.0825347	Mrpl32	mitochondrial ribosomal protein L32
829	ENSMUSG00000024953	4500.7	0.754469	0.220385	3.42341	0.000618406	0.00641273	Prdx5	peroxiredoxin 5
505	ENSMUSG00000021131	1531.79	0.752474	0.271878	2.76769	0.00564558	0.0377227	Erh	ERH mRNA splicing and mitosis factor
344	ENSMUSG00000019132	7830.6	0.750077	0.228764	3.27883	0.0010424	0.00981296	BC005537	cDNA sequence BC005537
1987	ENSMUSG00000041712	1344.27	0.749374	0.27734	2.702	0.00689236	0.0441566	Ubr7	ubiquitin protein ligase E3 component n-recognin 7 (putative)
1255	ENSMUSG00000030208	18187.8	0.748077	0.247491	3.02264	0.00250582	0.0198816	Emp1	epithelial membrane protein 1
2393	ENSMUSG00000057858	1578.89	0.745495	0.266454	2.79784	0.00514458	0.0350581	Fam204a	family with sequence similarity 204, member A
480	ENSMUSG00000020994	2506.98	0.745387	0.240962	3.09337	0.00197894	0.0164731	Pnn	pinin
1884	ENSMUSG00000039917	1074.64	0.743784	0.295256	2.51912	0.0117649	0.0664607	Rhbdd2	rhomboid domain containing 2
99	ENSMUSG00000003464	2252.14	0.743024	0.249588	2.977	0.00291084	0.0224687	Pex19	peroxisomal biogenesis factor 19
200	ENSMUSG00000009030	1836.26	0.741786	0.271445	2.73273	0.00628125	0.0412086	Pdcl	phosducin-like
2457	ENSMUSG00000061665	7763.4	0.740328	0.20927	3.53767	0.000403672	0.00449766	Cd2ap	CD2-associated protein
1834	ENSMUSG00000039157	2067.74	0.73844	0.252487	2.92467	0.00344827	0.0255696	Fam102a	family with sequence similarity 102, member A
807	ENSMUSG00000024847	1285.92	0.73423	0.281224	2.61084	0.00903211	0.0543511	Aip	aryl-hydrocarbon receptor-interacting protein
243	ENSMUSG00000013662	4779.53	0.734177	0.218858	3.35458	0.000794861	0.0078996	Atad1	ATPase family, AAA domain containing 1
815	ENSMUSG00000024889	1000.93	0.733981	0.302656	2.42513	0.0153029	0.0809025	Rce1	Ras converting CAAX endopeptidase 1
1761	ENSMUSG00000038072	3080.6	0.733188	0.233472	3.14037	0.00168736	0.0144373	Galnt11	polypeptide N-acetylgalactosaminyltransferase 11
642	ENSMUSG00000022508	3917.99	0.731151	0.227148	3.21883	0.00128716	0.011634	Bcl6	B cell leukemia/lymphoma 6
223	ENSMUSG00000010721	1260.78	0.730723	0.29023	2.51774	0.0118111	0.0666935	Lmbr1	limb region 1
942	ENSMUSG00000026466	5174.96	0.730074	0.223943	3.26009	0.00111378	0.0103609	Tor1aip1	torsin A interacting protein 1
1859	ENSMUSG00000039477	14945.4	0.729722	0.213467	3.41843	0.000629844	0.00652628	Tnrc18	trinucleotide repeat containing 18
2177	ENSMUSG00000048402	1360.71	0.728482	0.292548	2.49013	0.0127696	0.0706337	Gli2	GLI-Kruppel family member GLI2
552	ENSMUSG00000021431	1858	0.728431	0.273941	2.65908	0.00783539	0.0485925	Snrnp48	small nuclear ribonucleoprotein 48 (U11/U12)
581	ENSMUSG00000021900	1146.66	0.728277	0.314425	2.31622	0.0205463	0.09967	Btd	biotinidase
541	ENSMUSG00000021365	8434.87	0.727876	0.221009	3.29342	0.000989754	0.00939669	Nedd9	neural precursor cell expressed, developmentally down-regulated gene 9
401	ENSMUSG00000020273	946.951	0.727165	0.310334	2.34317	0.0191205	0.0949778	Papolg	poly(A) polymerase gamma
166	ENSMUSG00000006494	1740.49	0.726928	0.26758	2.71668	0.00659403	0.0426746	Pdk1	pyruvate dehydrogenase kinase, isoenzyme 1
282	ENSMUSG00000015994	3546.51	0.726678	0.23015	3.1574	0.0015918	0.0137733	Fnta	farnesyltransferase, CAAX box, alpha
512	ENSMUSG00000021188	1980.46	0.72638	0.254472	2.85446	0.00431096	0.0303674	Trip11	thyroid hormone receptor interactor 11
2764	ENSMUSG00000117924	989.53	0.725265	0.302445	2.398	0.0164847	0.0855152	Tmem223	transmembrane protein 223
350	ENSMUSG00000019518	1217.82	0.72455	0.294301	2.46194	0.0138188	0.0749002	Ap4m1	adaptor-related protein complex AP-4, mu 1
2009	ENSMUSG00000042302	2160.48	0.721434	0.248306	2.90543	0.00366752	0.0269086	Ehbp1	EH domain binding protein 1
199	ENSMUSG00000009013	6075.99	0.72136	0.228381	3.15858	0.00158538	0.0137421	Dynll1	dynein light chain LC8-type 1
2593	ENSMUSG00000072825	2297.91	0.720654	0.246114	2.92813	0.00341011	0.0253851	Cep170b	centrosomal protein 170B
794	ENSMUSG00000024639	3955.96	0.720327	0.229811	3.13444	0.00172184	0.0146521	Gnaq	guanine nucleotide binding protein, alpha q polypeptide
1959	ENSMUSG00000041231	1252.12	0.720258	0.302319	2.38244	0.0171983	0.088146	Ublcp1	ubiquitin-like domain containing CTD phosphatase 1
2560	ENSMUSG00000070544	3863.28	0.719015	0.227457	3.16111	0.00157171	0.0136348	Top1	topoisomerase (DNA) I
1757	ENSMUSG00000038005	1053.12	0.718485	0.303231	2.36943	0.0178154	0.0902031	Hpf1	histone PARylation factor 1
1270	ENSMUSG00000030397	1277.56	0.718211	0.289255	2.48296	0.0130294	0.0716082	Mark4	MAP/microtubule affinity regulating kinase 4
1046	ENSMUSG00000027651	1539.01	0.718023	0.270625	2.65321	0.00797308	0.049241	Rprd1b	regulation of nuclear pre-mRNA domain containing 1B
1095	ENSMUSG00000028266	2411.13	0.71655	0.278801	2.57011	0.0101666	0.0595675	Lmo4	LIM domain only 4
1186	ENSMUSG00000029190	5215.54	0.716392	0.219604	3.26219	0.00110553	0.0102914	D5Ertd579e	DNA segment, Chr 5, ERATO Doi 579, expressed
2741	ENSMUSG00000102918	8515.59	0.71456	0.204599	3.49249	0.000478534	0.00520435	Pcdhgc3	protocadherin gamma subfamily C, 3
828	ENSMUSG00000024947	2557.58	0.714543	0.244648	2.9207	0.00349244	0.0258098	Men1	multiple endocrine neoplasia 1
1759	ENSMUSG00000038065	1098.92	0.714291	0.293649	2.43246	0.0149966	0.0796072	Mturn	maturin, neural progenitor differentiation regulator homolog (Xenopus)
176	ENSMUSG00000006931	5835.13	0.714148	0.21454	3.32873	0.000872414	0.00851845	P3h4	prolyl 3-hydroxylase family member 4 (non-enzymatic)
1386	ENSMUSG00000031639	2257.17	0.713554	0.278295	2.56402	0.0103467	0.0601773	Tlr3	toll-like receptor 3
664	ENSMUSG00000022774	2329.63	0.713511	0.256139	2.78564	0.00534225	0.0360198	Ncbp2	nuclear cap binding protein subunit 2
193	ENSMUSG00000008333	1488.52	0.712624	0.270146	2.63792	0.00834152	0.0509053	Snrpb2	U2 small nuclear ribonucleoprotein B
2405	ENSMUSG00000058638	1288	0.709713	0.288588	2.45926	0.0139223	0.0753089	Zfp110	zinc finger protein 110
2429	ENSMUSG00000060147	3488.52	0.708891	0.229646	3.08689	0.00202266	0.0167329	Serpinb6a	serine (or cysteine) peptidase inhibitor, clade B, member 6a
812	ENSMUSG00000024870	3557.03	0.706629	0.229379	3.08062	0.00206572	0.0170012	Rab1b	RAB1B, member RAS oncogene family
1672	ENSMUSG00000036257	2037.34	0.706348	0.27105	2.60597	0.00916151	0.0548829	Pnpla8	patatin-like phospholipase domain containing 8
1066	ENSMUSG00000027884	1981.53	0.705706	0.260187	2.7123	0.00668174	0.0431795	Clcc1	chloride channel CLIC-like 1
1578	ENSMUSG00000034290	4387.64	0.704958	0.221091	3.18855	0.00142988	0.0126337	Nek9	NIMA (never in mitosis gene a)-related expressed kinase 9
802	ENSMUSG00000024797	1429.34	0.704912	0.295696	2.38391	0.0171298	0.0878626	Vps51	VPS51 GARP complex subunit
1135	ENSMUSG00000028657	4453.83	0.704454	0.23479	3.00036	0.00269665	0.0211324	Ppt1	palmitoyl-protein thioesterase 1
602	ENSMUSG00000022205	2285.43	0.704069	0.246371	2.85776	0.00426643	0.0301171	Sub1	SUB1 homolog, transcriptional regulator
978	ENSMUSG00000026739	4056.11	0.703693	0.247906	2.83855	0.00453196	0.031575	Bmi1	Bmi1 polycomb ring finger oncogene
31	ENSMUSG00000001131	5779.74	0.702995	0.223934	3.13929	0.00169357	0.0144737	Timp1	tissue inhibitor of metalloproteinase 1
164	ENSMUSG00000006445	3745.73	0.702059	0.239374	2.9329	0.00335813	0.0251521	Epha2	Eph receptor A2
29	ENSMUSG00000001119	32814.2	0.701939	0.204945	3.42501	0.000614768	0.0063849	Col6a1	collagen, type VI, alpha 1
233	ENSMUSG00000011832	1815.53	0.699096	0.260339	2.68533	0.00724586	0.045824	Evi5l	ecotropic viral integration site 5 like
818	ENSMUSG00000024902	1137.02	0.698295	0.295016	2.36698	0.0179341	0.0906668	Mrpl11	mitochondrial ribosomal protein L11
683	ENSMUSG00000022957	6016.46	0.697625	0.224094	3.11309	0.00185138	0.0155514	Itsn1	intersectin 1 (SH3 domain protein 1A)
386	ENSMUSG00000020069	1535.86	0.697332	0.269917	2.5835	0.00978032	0.0577877	Hnrnph3	heterogeneous nuclear ribonucleoprotein H3
59	ENSMUSG00000002105	2994.78	0.695903	0.233705	2.9777	0.00290415	0.0224312	Slc39a13	solute carrier family 39 (metal ion transporter), member 13
14	ENSMUSG00000000568	4745.1	0.695679	0.221962	3.13422	0.00172309	0.0146534	Hnrnpd	heterogeneous nuclear ribonucleoprotein D
2501	ENSMUSG00000064120	1502.38	0.695622	0.273392	2.54441	0.0109463	0.0629799	Mocs1	molybdenum cofactor synthesis 1
1689	ENSMUSG00000036707	8286.14	0.695364	0.225467	3.08411	0.00204165	0.016838	Cab39	calcium binding protein 39
298	ENSMUSG00000017286	1189.41	0.695017	0.294295	2.36163	0.0181947	0.0916033	Glod4	glyoxalase domain containing 4
489	ENSMUSG00000021036	1475.33	0.694932	0.271566	2.55898	0.0104981	0.0609252	Sptlc2	serine palmitoyltransferase, long chain base subunit 2
1846	ENSMUSG00000039239	12241.9	0.694714	0.201515	3.44745	0.000565909	0.00596546	Tgfb2	transforming growth factor, beta 2
921	ENSMUSG00000026202	1481.98	0.693883	0.284084	2.44253	0.0145849	0.0779786	Tuba4a	tubulin, alpha 4A
149	ENSMUSG00000005583	15209.4	0.692727	0.207179	3.34361	0.000826966	0.00815805	Mef2c	myocyte enhancer factor 2C
285	ENSMUSG00000016262	4429.08	0.691743	0.221552	3.12226	0.00179468	0.0151562	Sertad4	SERTA domain containing 4
1624	ENSMUSG00000035236	1332.22	0.690748	0.290193	2.38031	0.0172981	0.0884881	Scai	suppressor of cancer cell invasion
1539	ENSMUSG00000033530	1243.82	0.690662	0.283621	2.43516	0.0148853	0.0790894	Ttc7b	tetratricopeptide repeat domain 7B
848	ENSMUSG00000025157	2122.64	0.689897	0.251463	2.74353	0.00607821	0.0400928	Zdhhc16	zinc finger, DHHC domain containing 16
677	ENSMUSG00000022892	19769.8	0.688023	0.228219	3.01475	0.00257189	0.0203334	App	amyloid beta (A4) precursor protein
68	ENSMUSG00000002416	1180.02	0.687374	0.294996	2.33011	0.0198002	0.0974853	Ndufb2	NADH:ubiquinone oxidoreductase subunit B2
192	ENSMUSG00000008301	1147.3	0.687374	0.289993	2.37031	0.017773	0.0900906	Phax	phosphorylated adaptor for RNA export
2481	ENSMUSG00000062929	1982.23	0.687141	0.258386	2.65936	0.007829	0.0485925	Cfl2	cofilin 2, muscle
2019	ENSMUSG00000042628	1586.85	0.686971	0.266519	2.57757	0.00994977	0.0584024	Zfyve1	zinc finger, FYVE domain containing 1
1808	ENSMUSG00000038690	5308.65	0.686869	0.215608	3.18574	0.00144386	0.0127153	Atp5j2	ATP synthase, H+ transporting, mitochondrial F0 complex, subunit F2
1502	ENSMUSG00000032812	1288.36	0.684739	0.280995	2.43683	0.0148165	0.0788816	Arap1	ArfGAP with RhoGAP domain, ankyrin repeat and PH domain 1
28	ENSMUSG00000001065	1448.79	0.684721	0.285478	2.39851	0.016462	0.085486	Zfp276	zinc finger protein (C2H2 type) 276
900	ENSMUSG00000025917	3219.93	0.684642	0.23794	2.87737	0.00401004	0.0287781	Cops5	COP9 signalosome subunit 5
2233	ENSMUSG00000050295	13240.5	0.684542	0.205642	3.32881	0.000872182	0.00851845	Foxc1	forkhead box C1
479	ENSMUSG00000020986	4307.12	0.684188	0.221616	3.08727	0.00202007	0.0167226	Sec23a	SEC23 homolog A, COPII coat complex component
1068	ENSMUSG00000027957	2040.31	0.683827	0.253506	2.69747	0.00698678	0.0445907	Slc35a3	solute carrier family 35 (UDP-N-acetylglucosamine (UDP-GlcNAc) transporter), member 3
2142	ENSMUSG00000046985	3159.09	0.683576	0.231524	2.95251	0.00315206	0.0239031	Tapt1	transmembrane anterior posterior transformation 1
2650	ENSMUSG00000078584	1560.12	0.682969	0.283071	2.41271	0.0158342	0.0828372	AU022252	expressed sequence AU022252
507	ENSMUSG00000021140	2420.23	0.682664	0.284764	2.3973	0.0165165	0.085623	Pcnx	pecanex homolog
1604	ENSMUSG00000034675	2356.91	0.682621	0.250792	2.72187	0.00649146	0.0422355	Dbn1	drebrin 1
850	ENSMUSG00000025199	2345.74	0.682357	0.244483	2.79102	0.0052542	0.0355862	Chuk	conserved helix-loop-helix ubiquitous kinase
1611	ENSMUSG00000034820	3208.97	0.681948	0.233008	2.92671	0.00342569	0.0254162	Cpsf7	cleavage and polyadenylation specific factor 7
1536	ENSMUSG00000033487	4330.56	0.681072	0.222264	3.06425	0.00218218	0.0177561	Fndc3a	fibronectin type III domain containing 3A
2654	ENSMUSG00000078899	2225.5	0.679603	0.247487	2.74602	0.00603235	0.0398492	Gm4631	predicted gene 4631
819	ENSMUSG00000024908	6386.37	0.678676	0.215372	3.15118	0.00162611	0.0139977	Ppp6r3	protein phosphatase 6, regulatory subunit 3
2398	ENSMUSG00000058230	3277.52	0.677977	0.230836	2.93704	0.00331357	0.02493	Arhgap35	Rho GTPase activating protein 35
1025	ENSMUSG00000027439	1447.81	0.677876	0.271977	2.4924	0.0126882	0.0703396	Gzf1	GDNF-inducible zinc finger protein 1
221	ENSMUSG00000010608	3445.63	0.677816	0.228583	2.9653	0.00302387	0.0231144	Rbm25	RNA binding motif protein 25
840	ENSMUSG00000024997	2078.08	0.677538	0.255169	2.65525	0.00792488	0.0490112	Prdx3	peroxiredoxin 3
485	ENSMUSG00000021024	1858.24	0.677392	0.256271	2.64326	0.00821124	0.050363	Psma6	proteasome subunit alpha 6
1712	ENSMUSG00000037089	4345.87	0.675821	0.221272	3.05425	0.00225622	0.0182256	Slc35b2	solute carrier family 35, member B2
1837	ENSMUSG00000039178	1845.78	0.675433	0.26019	2.59592	0.00943369	0.0560865	Tbc1d19	TBC1 domain family, member 19
2208	ENSMUSG00000049401	2797.3	0.675012	0.239795	2.81495	0.00487846	0.0336041	Ogfr	opioid growth factor receptor
2699	ENSMUSG00000090841	12936.3	0.674428	0.204366	3.3001	0.000966506	0.00924817	Myl6	myosin, light polypeptide 6, alkali, smooth muscle and non-muscle
453	ENSMUSG00000020773	2552.33	0.67429	0.258972	2.60372	0.00922186	0.0551456	Trim47	tripartite motif-containing 47
2154	ENSMUSG00000047497	1373.47	0.673962	0.276057	2.44139	0.0146308	0.0781613	Adamts12	a disintegrin-like and metallopeptidase (reprolysin type) with thrombospondin type 1 motif, 12
2039	ENSMUSG00000043059	1587.79	0.673666	0.270695	2.48865	0.0128228	0.0707345	Zfp513	zinc finger protein 513
1009	ENSMUSG00000027176	1273.95	0.672726	0.282025	2.38534	0.0170634	0.0876952	Cstf3	cleavage stimulation factor, 3' pre-RNA, subunit 3
311	ENSMUSG00000017721	3622.64	0.672584	0.226488	2.96962	0.00298168	0.0228835	Pigt	phosphatidylinositol glycan anchor biosynthesis, class T
510	ENSMUSG00000021178	2992.61	0.672321	0.233556	2.87863	0.00399406	0.0287096	Psmc1	protease (prosome, macropain) 26S subunit, ATPase 1
1045	ENSMUSG00000027639	7668.92	0.670446	0.218973	3.06178	0.00220024	0.0178596	Samhd1	SAM domain and HD domain, 1
779	ENSMUSG00000024480	3187.43	0.670305	0.279692	2.39658	0.0165489	0.0857377	Ap3s1	adaptor-related protein complex 3, sigma 1 subunit
392	ENSMUSG00000020163	2601.42	0.670195	0.251461	2.6652	0.00769428	0.0479173	Uqcr11	ubiquinol-cytochrome c reductase, complex III subunit XI
1733	ENSMUSG00000037514	1868.12	0.669585	0.256179	2.61374	0.00895567	0.0539883	Pank2	pantothenate kinase 2
524	ENSMUSG00000021264	4448.56	0.669084	0.233928	2.86021	0.0042336	0.0299803	Yy1	YY1 transcription factor
1567	ENSMUSG00000034064	2680.95	0.667538	0.273818	2.43788	0.0147735	0.0787978	Poglut1	protein O-glucosyltransferase 1
1970	ENSMUSG00000041415	1673.99	0.667468	0.267919	2.4913	0.0127276	0.0704706	Dicer1	dicer 1, ribonuclease type III
406	ENSMUSG00000020321	9600.12	0.666812	0.216321	3.0825	0.00205267	0.0169184	Mdh1	malate dehydrogenase 1, NAD (soluble)
133	ENSMUSG00000004945	2120.55	0.666329	0.251436	2.65009	0.00804695	0.0495143	Tmem242	transmembrane protein 242
1916	ENSMUSG00000040385	9137.22	0.666314	0.206639	3.22454	0.00126175	0.0114742	Ppp1ca	protein phosphatase 1 catalytic subunit alpha
2479	ENSMUSG00000062901	9187.96	0.665614	0.223697	2.97551	0.00292502	0.0225262	Klhl24	kelch-like 24
1315	ENSMUSG00000030849	8651.16	0.66495	0.20867	3.18661	0.00143949	0.0126935	Fgfr2	fibroblast growth factor receptor 2
2453	ENSMUSG00000061436	3512.04	0.664035	0.227902	2.91368	0.00357193	0.026355	Hipk2	homeodomain interacting protein kinase 2
490	ENSMUSG00000021037	2227.11	0.663417	0.249768	2.65613	0.00790438	0.0489522	Ahsa1	AHA1, activator of heat shock protein ATPase 1
1909	ENSMUSG00000040249	54282.4	0.663399	0.230117	2.88288	0.00394061	0.0284545	Lrp1	low density lipoprotein receptor-related protein 1
2715	ENSMUSG00000092558	1576.8	0.663278	0.266408	2.4897	0.0127849	0.070642	Med20	mediator complex subunit 20
2116	ENSMUSG00000045932	3544	0.662105	0.266535	2.48412	0.0129871	0.0714052	Ifit2	interferon-induced protein with tetratricopeptide repeats 2
419	ENSMUSG00000020432	2940.83	0.661456	0.237035	2.79054	0.00526198	0.0355862	Tcn2	transcobalamin 2
2183	ENSMUSG00000048537	13678.3	0.661206	0.200388	3.29962	0.000968163	0.00925079	Phldb1	pleckstrin homology like domain, family B, member 1
2623	ENSMUSG00000074797	1471.99	0.660073	0.270871	2.43686	0.0148155	0.0788816	Itpa	inosine triphosphatase (nucleoside triphosphate pyrophosphatase)
48	ENSMUSG00000001761	13143.2	0.659342	0.203484	3.24027	0.00119415	0.0109788	Smo	smoothened, frizzled class receptor
412	ENSMUSG00000020362	5190.37	0.658817	0.217056	3.03524	0.00240342	0.0192518	Cnot6	CCR4-NOT transcription complex, subunit 6
1202	ENSMUSG00000029394	7885.38	0.657454	0.207718	3.16513	0.00155014	0.0134913	Cdk2ap1	CDK2 (cyclin-dependent kinase 2)-associated protein 1
2260	ENSMUSG00000051403	2055.46	0.656653	0.255899	2.56606	0.0102861	0.0600078	Ppp1r37	protein phosphatase 1, regulatory subunit 37
529	ENSMUSG00000021282	7185.96	0.655135	0.256643	2.5527	0.010689	0.0617922	Eif5	eukaryotic translation initiation factor 5
827	ENSMUSG00000024943	3976.87	0.654792	0.247836	2.64203	0.00824101	0.0504762	Smc5	structural maintenance of chromosomes 5
492	ENSMUSG00000021039	2918.75	0.654187	0.239685	2.72937	0.00634564	0.0415341	Snw1	SNW domain containing 1
657	ENSMUSG00000022708	20800.1	0.653308	0.200867	3.25245	0.00114417	0.0106067	Zbtb20	zinc finger and BTB domain containing 20
1011	ENSMUSG00000027198	5553.42	0.650955	0.212561	3.06244	0.00219544	0.0178314	Ext2	exostosin glycosyltransferase 2
991	ENSMUSG00000026889	2128.12	0.649569	0.257421	2.52338	0.0116234	0.0659401	Rbm18	RNA binding motif protein 18
2587	ENSMUSG00000071866	18039.2	0.649328	0.202095	3.21298	0.00131364	0.0118095	Ppia	peptidylprolyl isomerase A
2249	ENSMUSG00000050953	4999.38	0.648699	0.218218	2.9727	0.00295189	0.022707	Gja1	gap junction protein, alpha 1
1745	ENSMUSG00000037852	20291.1	0.647823	0.217465	2.97898	0.00289214	0.022376	Cpe	carboxypeptidase E
1157	ENSMUSG00000028998	1587.86	0.647028	0.266986	2.42345	0.0153738	0.0811781	Tomm7	translocase of outer mitochondrial membrane 7
140	ENSMUSG00000005124	12730.6	0.646259	0.202322	3.1942	0.00140217	0.0124796	Ccn4	cellular communication network factor 4
954	ENSMUSG00000026576	2786.01	0.646169	0.238761	2.70635	0.00680281	0.0437638	Atp1b1	ATPase, Na+/K+ transporting, beta 1 polypeptide
105	ENSMUSG00000003778	1730.69	0.645508	0.266939	2.41818	0.0155982	0.0819228	Brd8	bromodomain containing 8
1323	ENSMUSG00000031015	4308.02	0.645493	0.222585	2.89998	0.00373184	0.0272494	Swap70	SWA-70 protein
2148	ENSMUSG00000047409	1731.44	0.644843	0.27664	2.33098	0.0197542	0.0973304	Ctdspl	CTD (carboxy-terminal domain, RNA polymerase II, polypeptide A) small phosphatase-like
2568	ENSMUSG00000071172	10216.1	0.644588	0.210018	3.0692	0.00214631	0.0175068	Srsf3	serine and arginine-rich splicing factor 3
1593	ENSMUSG00000034566	5964.3	0.643469	0.2242	2.87007	0.00410387	0.0292786	Atp5h	ATP synthase, H+ transporting, mitochondrial F0 complex, subunit D
116	ENSMUSG00000004270	1783.59	0.640824	0.258989	2.47433	0.0133486	0.072913	Lpcat3	lysophosphatidylcholine acyltransferase 3
2151	ENSMUSG00000047423	2262.53	0.640277	0.263256	2.43214	0.0150098	0.0796138	AI837181	expressed sequence AI837181
2482	ENSMUSG00000062933	6291.17	0.639978	0.222336	2.87843	0.00399656	0.0287121	Gm10123	predicted pseudogene 10123
2229	ENSMUSG00000050199	1455.24	0.639303	0.272431	2.34666	0.0189424	0.0944437	Lgr4	leucine-rich repeat-containing G protein-coupled receptor 4
2716	ENSMUSG00000093674	28280.8	0.638849	0.21344	2.9931	0.00276157	0.0215469	Rpl41	ribosomal protein L41
509	ENSMUSG00000021156	5548.34	0.637909	0.21793	2.92714	0.003421	0.0254096	Zmynd11	zinc finger, MYND domain containing 11
497	ENSMUSG00000021076	1978.16	0.637673	0.253111	2.51935	0.0117573	0.0664459	Actr10	ARP10 actin-related protein 10
2192	ENSMUSG00000048833	1436.76	0.637487	0.273159	2.33376	0.0196083	0.0968611	Slc39a9	solute carrier family 39 (zinc transporter), member 9
1055	ENSMUSG00000027778	1623.3	0.636968	0.266301	2.39191	0.016761	0.0866491	Ift80	intraflagellar transport 80
676	ENSMUSG00000022890	4330.89	0.636513	0.225614	2.82125	0.00478368	0.0331218	Atp5j	ATP synthase, H+ transporting, mitochondrial F0 complex, subunit F
91	ENSMUSG00000003161	3343.05	0.634922	0.230072	2.75967	0.00578606	0.0385314	Sri	sorcin
1010	ENSMUSG00000027177	4080.48	0.634912	0.222999	2.84715	0.00441129	0.0308629	Hipk3	homeodomain interacting protein kinase 3
522	ENSMUSG00000021248	4556.64	0.634896	0.235027	2.70138	0.00690532	0.0441973	Tmed10	transmembrane p24 trafficking protein 10
2121	ENSMUSG00000046138	2143.56	0.634171	0.255646	2.48066	0.0131138	0.0718688	9930021J03Rik	RIKEN cDNA 9930021J03 gene
1650	ENSMUSG00000035851	4537.6	0.634099	0.222195	2.85379	0.00432012	0.0304001	Ythdc1	YTH domain containing 1
1339	ENSMUSG00000031167	12414.6	0.634094	0.223548	2.8365	0.00456114	0.0317618	Rbm3	RNA binding motif (RNP1, RRM) protein 3
304	ENSMUSG00000017421	5633.77	0.633586	0.218665	2.89752	0.00376124	0.0274191	Zfp207	zinc finger protein 207
2441	ENSMUSG00000060743	16494.2	0.632235	0.200454	3.15401	0.00161043	0.0139075	H3f3a	H3.3 histone A
66	ENSMUSG00000002395	1852.54	0.632125	0.271281	2.33015	0.0197981	0.0974853	Use1	unconventional SNARE in the ER 1 homolog (S. cerevisiae)
1773	ENSMUSG00000038264	2574.71	0.629653	0.245179	2.56814	0.0102247	0.0597535	Sema7a	sema domain, immunoglobulin domain (Ig), and GPI membrane anchor, (semaphorin) 7A
422	ENSMUSG00000020456	6745.97	0.629383	0.21269	2.95916	0.00308481	0.0234863	Ogdh	oxoglutarate (alpha-ketoglutarate) dehydrogenase (lipoamide)
1888	ENSMUSG00000039968	3692.93	0.629064	0.225822	2.78567	0.00534179	0.0360198	Rsbn1l	round spermatid basic protein 1-like
584	ENSMUSG00000021916	2127.86	0.628732	0.249937	2.51556	0.0118844	0.066938	Glt8d1	glycosyltransferase 8 domain containing 1
391	ENSMUSG00000020156	3232.77	0.628694	0.234605	2.6798	0.00736665	0.046461	Pwwp3a	PWWP domain containing 3A, DNA repair factor
707	ENSMUSG00000023118	2835	0.62812	0.235542	2.66671	0.00765987	0.047792	Sympk	symplekin
1062	ENSMUSG00000027829	2376.93	0.627199	0.263434	2.38086	0.0172725	0.0884356	Ccnl1	cyclin L1
135	ENSMUSG00000004980	27002.3	0.627141	0.196282	3.19509	0.00139786	0.0124495	Hnrnpa2b1	heterogeneous nuclear ribonucleoprotein A2/B1
416	ENSMUSG00000020387	1912.02	0.622876	0.254838	2.4442	0.0145174	0.077711	Jade2	jade family PHD finger 2
2002	ENSMUSG00000042082	2176.62	0.622861	0.250211	2.48935	0.0127978	0.0706841	Arsb	arylsulfatase B
1781	ENSMUSG00000038331	2228.39	0.620887	0.253892	2.44547	0.0144662	0.0774675	Satb2	special AT-rich sequence binding protein 2
1542	ENSMUSG00000033557	5125.78	0.61998	0.216721	2.86072	0.00422679	0.029948	Fam20b	family with sequence similarity 20, member B
521	ENSMUSG00000021244	2557.82	0.617866	0.253888	2.43362	0.0149488	0.079385	Ylpm1	YLP motif containing 1
576	ENSMUSG00000021835	10042	0.614675	0.228878	2.6856	0.00724007	0.0458138	Bmp4	bone morphogenetic protein 4
1047	ENSMUSG00000027656	4425.22	0.613208	0.26134	2.3464	0.0189559	0.0944465	Ccn5	cellular communication network factor 5
2413	ENSMUSG00000059273	2852.36	0.612231	0.235589	2.59873	0.00935695	0.0557541	Zc3h4	zinc finger CCCH-type containing 4
999	ENSMUSG00000027006	6333.74	0.609505	0.21211	2.87353	0.00405912	0.0290368	Dnajc10	DnaJ heat shock protein family (Hsp40) member C10
1600	ENSMUSG00000034614	2641.11	0.60942	0.249145	2.44605	0.0144431	0.0773749	Pik3ip1	phosphoinositide-3-kinase interacting protein 1
1580	ENSMUSG00000034317	2541.88	0.607971	0.241192	2.52069	0.0117124	0.066248	Trim59	tripartite motif-containing 59
2533	ENSMUSG00000068523	3418.64	0.607828	0.260722	2.33132	0.0197364	0.0973304	Gng5	guanine nucleotide binding protein (G protein), gamma 5
2382	ENSMUSG00000057133	4460.35	0.607787	0.228593	2.65882	0.00784154	0.0486081	Chd6	chromodomain helicase DNA binding protein 6
2390	ENSMUSG00000057614	2610.93	0.607597	0.242121	2.50948	0.0120909	0.0678156	Gnai1	guanine nucleotide binding protein (G protein), alpha inhibiting 1
1644	ENSMUSG00000035620	2286.55	0.605964	0.255485	2.37182	0.0177006	0.0899281	Ric8b	RIC8 guanine nucleotide exchange factor B
816	ENSMUSG00000024896	3060.79	0.605611	0.234616	2.58129	0.00984329	0.0580828	Minpp1	multiple inositol polyphosphate histidine phosphatase 1
1623	ENSMUSG00000035187	4252.98	0.604312	0.233664	2.58625	0.00970277	0.0574055	Nkx6-1	NK6 homeobox 1
286	ENSMUSG00000016319	9552.96	0.604197	0.230047	2.62641	0.008629	0.0522781	Slc25a5	solute carrier family 25 (mitochondrial carrier, adenine nucleotide translocator), member 5
1849	ENSMUSG00000039308	1941.08	0.602382	0.253787	2.37358	0.0176168	0.0896386	Ndst2	N-deacetylase/N-sulfotransferase (heparan glucosaminyl) 2
2509	ENSMUSG00000065947	7227.29	0.602274	0.209516	2.8746	0.00404544	0.0289782	mt-Nd4l	mitochondrially encoded NADH dehydrogenase 4L
146	ENSMUSG00000005566	5021.95	0.601556	0.2195	2.74058	0.00613317	0.0404155	Trim28	tripartite motif-containing 28
1599	ENSMUSG00000034612	5246.56	0.601204	0.226087	2.65917	0.00783326	0.0485925	Chst11	carbohydrate sulfotransferase 11
731	ENSMUSG00000024074	3979.53	0.600274	0.224718	2.67124	0.00755727	0.0472621	Crim1	cysteine rich transmembrane BMP regulator 1 (chordin like)
2270	ENSMUSG00000051910	3033.19	0.600087	0.258598	2.32054	0.0203116	0.099019	Sox6	SRY (sex determining region Y)-box 6
57	ENSMUSG00000002102	4702.57	0.59895	0.221628	2.70251	0.00688183	0.0441526	Psmc3	proteasome (prosome, macropain) 26S subunit, ATPase 3
1151	ENSMUSG00000028962	5964.92	0.598913	0.243335	2.46127	0.0138446	0.0749795	Slc4a2	solute carrier family 4 (anion exchanger), member 2
1583	ENSMUSG00000034349	5409.22	0.597859	0.25647	2.3311	0.0197479	0.0973304	Smc4	structural maintenance of chromosomes 4
1626	ENSMUSG00000035247	4508.91	0.596558	0.231213	2.58012	0.00987656	0.0581651	Hectd1	HECT domain E3 ubiquitin protein ligase 1
836	ENSMUSG00000024976	3370.22	0.59549	0.22989	2.59033	0.00958847	0.0568298	Shoc2	Shoc2, leucine rich repeat scaffold protein
238	ENSMUSG00000012848	9343.22	0.593652	0.221992	2.67421	0.00749056	0.0469987	Rps5	ribosomal protein S5
425	ENSMUSG00000020520	11501.2	0.593046	0.239412	2.47709	0.0132457	0.0724693	Galnt10	polypeptide N-acetylgalactosaminyltransferase 10
855	ENSMUSG00000025223	4888.39	0.592351	0.221747	2.67129	0.00755602	0.0472621	Ldb1	LIM domain binding 1
1698	ENSMUSG00000036904	5485.52	0.592286	0.245919	2.40846	0.01602	0.0835476	Fzd8	frizzled class receptor 8
1966	ENSMUSG00000041328	2309.38	0.591518	0.250865	2.35792	0.0183779	0.0923172	Pcf11	PCF11 cleavage and polyadenylation factor subunit
2076	ENSMUSG00000044308	6529.94	0.59107	0.22197	2.66284	0.00774839	0.0482094	Ubr3	ubiquitin protein ligase E3 component n-recognin 3
862	ENSMUSG00000025278	27195.3	0.587441	0.199555	2.94375	0.00324259	0.0244786	Flnb	filamin, beta
2665	ENSMUSG00000079197	2704.95	0.58714	0.2375	2.47216	0.0134298	0.0731709	Psme2	proteasome (prosome, macropain) activator subunit 2 (PA28 beta)
2060	ENSMUSG00000043940	10595.9	0.586997	0.203625	2.88274	0.00394231	0.0284545	Wdfy3	WD repeat and FYVE domain containing 3
569	ENSMUSG00000021760	4988.03	0.586853	0.223614	2.6244	0.00868007	0.0525162	Gpx8	glutathione peroxidase 8 (putative)
257	ENSMUSG00000015143	9194.34	0.586225	0.205626	2.85092	0.00435924	0.030601	Actn1	actinin, alpha 1
2042	ENSMUSG00000043259	2379.34	0.584984	0.246346	2.37464	0.0175661	0.0894487	Fam13c	family with sequence similarity 13, member C
870	ENSMUSG00000025393	35356.6	0.5843	0.209382	2.79059	0.00526114	0.0355862	Atp5b	ATP synthase, H+ transporting mitochondrial F1 complex, beta subunit
420	ENSMUSG00000020439	5354.47	0.581912	0.220431	2.63989	0.00829342	0.0506811	Smtn	smoothelin
2731	ENSMUSG00000097392	2486.83	0.580828	0.242218	2.39796	0.0164868	0.0855152	Thoc2l	THO complex subunit 2-like
546	ENSMUSG00000021395	4347.65	0.58069	0.227021	2.55786	0.0105318	0.0610414	Spin1	spindlin 1
1004	ENSMUSG00000027109	6102.98	0.580198	0.213175	2.7217	0.00649476	0.0422364	Sp3	trans-acting transcription factor 3
1222	ENSMUSG00000029726	3183.02	0.578389	0.235508	2.45592	0.0140523	0.0758584	Mepce	methylphosphate capping enzyme
410	ENSMUSG00000020346	3033.63	0.577205	0.234182	2.46477	0.0137103	0.0744328	Mgat1	mannoside acetylglucosaminyltransferase 1
104	ENSMUSG00000003617	8149.6	0.577026	0.209207	2.75816	0.00581276	0.0386852	Cp	ceruloplasmin
2466	ENSMUSG00000061904	13130	0.575543	0.239174	2.40638	0.0161114	0.0839588	Slc25a3	solute carrier family 25 (mitochondrial carrier, phosphate carrier), member 3
2057	ENSMUSG00000043801	3351.84	0.574532	0.229116	2.5076	0.0121553	0.0680626	Oaz1-ps	ornithine decarboxylase antizyme 1, pseudogene
1182	ENSMUSG00000029163	16757.8	0.57428	0.198474	2.89348	0.00380998	0.0276689	Emilin1	elastin microfibril interfacer 1
833	ENSMUSG00000024969	3084.34	0.573978	0.246082	2.33247	0.019676	0.097124	Mark2	MAP/microtubule affinity regulating kinase 2
2388	ENSMUSG00000057554	2776.93	0.573974	0.242355	2.36832	0.0178691	0.0904067	Lgals8	lectin, galactose binding, soluble 8
527	ENSMUSG00000021279	3786.44	0.572822	0.228258	2.50954	0.0120888	0.0678156	Cdc42bpb	CDC42 binding protein kinase beta
17	ENSMUSG00000000600	2996.33	0.572651	0.237509	2.41107	0.0159056	0.0830807	Krit1	KRIT1, ankyrin repeat containing
1126	ENSMUSG00000028568	2511.71	0.570743	0.240815	2.37004	0.017786	0.0900929	Btf3l4	basic transcription factor 3-like 4
2144	ENSMUSG00000047139	7478.94	0.569125	0.22681	2.50926	0.0120984	0.0678294	Cd24a	CD24a antigen
1625	ENSMUSG00000035242	12123.8	0.568836	0.202832	2.80447	0.00503997	0.0345565	Oaz1	ornithine decarboxylase antizyme 1
520	ENSMUSG00000021242	3764.81	0.56565	0.226922	2.4927	0.0126775	0.0703096	Npc2	NPC intracellular cholesterol transporter 2
585	ENSMUSG00000021917	5654.01	0.564935	0.214344	2.63565	0.00839758	0.0511774	Spcs1	signal peptidase complex subunit 1 homolog (S. cerevisiae)
206	ENSMUSG00000009549	3099.59	0.563515	0.236131	2.38645	0.0170118	0.0875258	Srp14	signal recognition particle 14
2329	ENSMUSG00000054611	8046.03	0.563494	0.223438	2.52193	0.0116713	0.0660997	Kdm2a	lysine (K)-specific demethylase 2A
448	ENSMUSG00000020719	58369.3	0.562838	0.20677	2.72205	0.00648786	0.0422327	Ddx5	DEAD (Asp-Glu-Ala-Asp) box polypeptide 5
482	ENSMUSG00000021012	3810.96	0.561975	0.22593	2.48738	0.0128687	0.0708901	Zc3h14	zinc finger CCCH type containing 14
245	ENSMUSG00000014195	4884.42	0.560667	0.229099	2.44727	0.0143943	0.0772061	Dnajc7	DnaJ heat shock protein family (Hsp40) member C7
1680	ENSMUSG00000036450	2638.56	0.560511	0.23904	2.34484	0.0190351	0.0946239	Hif1an	hypoxia-inducible factor 1, alpha subunit inhibitor
2499	ENSMUSG00000063952	2765.88	0.559746	0.236893	2.36286	0.0181345	0.0914038	Brpf3	bromodomain and PHD finger containing, 3
1144	ENSMUSG00000028820	9553.87	0.559667	0.207643	2.69533	0.00703196	0.0448363	Sfpq	splicing factor proline/glutamine rich (polypyrimidine tract binding protein associated)
1774	ENSMUSG00000038274	14270.4	0.559078	0.224619	2.489	0.0128102	0.0707229	Fau	Finkel-Biskis-Reilly murine sarcoma virus (FBR-MuSV) ubiquitously expressed (fox derived)
1264	ENSMUSG00000030306	2600.72	0.558365	0.239704	2.3294	0.0198381	0.0974926	Tmtc1	transmembrane and tetratricopeptide repeat containing 1
854	ENSMUSG00000025220	7009.01	0.556935	0.213022	2.61444	0.0089373	0.0539261	Oga	O-GlcNAcase
1469	ENSMUSG00000032431	4614.59	0.555963	0.2218	2.5066	0.01219	0.0681476	Crtap	cartilage associated protein
1021	ENSMUSG00000027351	5212.49	0.555212	0.21617	2.5684	0.0102169	0.059734	Spred1	sprouty protein with EVH-1 domain 1, related sequence
1743	ENSMUSG00000037815	7882.31	0.554569	0.230539	2.40554	0.0161488	0.0841208	Ctnna1	catenin (cadherin associated protein), alpha 1
1758	ENSMUSG00000038025	4744.19	0.553554	0.228884	2.41849	0.015585	0.0818853	Phf2	PHD finger protein 2
1218	ENSMUSG00000029649	3561.83	0.552719	0.229181	2.41172	0.0158776	0.0829667	Pomp	proteasome maturation protein
450	ENSMUSG00000020738	11897.9	0.552616	0.202004	2.73567	0.00622527	0.0409618	Sumo2	small ubiquitin-like modifier 2
1207	ENSMUSG00000029439	5107.93	0.552201	0.220285	2.50675	0.0121846	0.0681476	Sfswap	splicing factor SWAP
1347	ENSMUSG00000031231	3593.69	0.549135	0.230582	2.38152	0.0172413	0.0883328	Cox7b	cytochrome c oxidase subunit 7B
2518	ENSMUSG00000066551	6971.59	0.548737	0.214059	2.56348	0.0103628	0.0602449	Hmgb1	high mobility group box 1
1022	ENSMUSG00000027366	6858.58	0.548591	0.210035	2.61191	0.00900384	0.0542267	Sppl2a	signal peptide peptidase like 2A
331	ENSMUSG00000018707	17896.2	0.547298	0.203307	2.69199	0.0071028	0.0451885	Dync1h1	dynein cytoplasmic 1 heavy chain 1
2214	ENSMUSG00000049555	3994.23	0.547033	0.224371	2.43808	0.0147656	0.0787873	Tmie	transmembrane inner ear
1326	ENSMUSG00000031059	4395.14	0.546299	0.22048	2.47777	0.0132206	0.0723619	Ndufb11	NADH:ubiquinone oxidoreductase subunit B11
2311	ENSMUSG00000053536	3279.49	0.540269	0.229937	2.34964	0.0187918	0.0939026	Cstf2t	cleavage stimulation factor, 3' pre-RNA subunit 2, tau
154	ENSMUSG00000005881	3913.79	0.53897	0.224371	2.40213	0.0162997	0.0847421	Ergic3	ERGIC and golgi 3
2448	ENSMUSG00000061136	5462.5	0.535508	0.21859	2.44983	0.0142923	0.0767832	Prpf40a	pre-mRNA processing factor 40A
1194	ENSMUSG00000029328	6846.24	0.535353	0.210095	2.54814	0.0108298	0.0623901	Hnrnpdl	heterogeneous nuclear ribonucleoprotein D-like
799	ENSMUSG00000024759	10766.3	0.53454	0.210447	2.54003	0.0110843	0.0634541	Atl3	atlastin GTPase 3
2318	ENSMUSG00000054008	4596.35	0.53303	0.22538	2.36502	0.0180289	0.0910771	Ndst1	N-deacetylase/N-sulfotransferase (heparan glucosaminyl) 1
1719	ENSMUSG00000037210	4097.14	0.528753	0.223675	2.36393	0.0180823	0.0912435	Fam193a	family with sequence homology 193, member A
1027	ENSMUSG00000027479	5349.57	0.527486	0.220802	2.38895	0.0168966	0.0870668	Mapre1	microtubule-associated protein, RP/EB family, member 1
2547	ENSMUSG00000069729	7748.75	0.527068	0.20791	2.53508	0.0112421	0.0641304	Arid1b	AT rich interactive domain 1B (SWI-like)
232	ENSMUSG00000011752	12218.2	0.525509	0.21245	2.47357	0.0133772	0.0730395	Pgam1	phosphoglycerate mutase 1
856	ENSMUSG00000025224	7577.81	0.5252	0.217083	2.41935	0.0155482	0.0817885	Gbf1	golgi-specific brefeldin A-resistance factor 1
320	ENSMUSG00000018076	9717.06	0.524004	0.207301	2.52775	0.0114796	0.0653179	Med13l	mediator complex subunit 13-like
235	ENSMUSG00000012017	13452.1	0.523094	0.205985	2.53948	0.0111019	0.0634929	Scarf2	scavenger receptor class F, member 2
1020	ENSMUSG00000027342	4418.31	0.52025	0.223471	2.32804	0.0199098	0.0977368	Pcna	proliferating cell nuclear antigen
857	ENSMUSG00000025228	8173.74	0.511518	0.207747	2.46222	0.013808	0.0748724	Actr1a	ARP1 actin-related protein 1A, centractin alpha
306	ENSMUSG00000017485	10043.4	0.510056	0.215784	2.36374	0.0180914	0.0912554	Top2b	topoisomerase (DNA) II beta
349	ENSMUSG00000019494	4734.97	0.509894	0.218856	2.32981	0.0198162	0.0974926	Cops6	COP9 signalosome subunit 6
2558	ENSMUSG00000070493	12361.8	0.508122	0.210616	2.41255	0.0158413	0.0828418	Chchd2	coiled-coil-helix-coiled-coil-helix domain containing 2
835	ENSMUSG00000024974	6753.74	0.504686	0.217742	2.31781	0.0204595	0.0995948	Smc3	structural maintenance of chromosomes 3
314	ENSMUSG00000017760	8716.57	0.500691	0.206268	2.42738	0.0152083	0.0804432	Ctsa	cathepsin A
1500	ENSMUSG00000032737	12168	0.499115	0.203003	2.45866	0.0139457	0.075405	Inppl1	inositol polyphosphate phosphatase-like 1
1744	ENSMUSG00000037822	10304.7	0.495948	0.214158	2.3158	0.0205691	0.0996932	Smim14	small integral membrane protein 14
1630	ENSMUSG00000035342	7388.39	0.490775	0.209197	2.346	0.0189761	0.0944603	Lzts2	leucine zipper, putative tumor suppressor 2
197	ENSMUSG00000008575	16652.2	0.483838	0.207284	2.33418	0.0195862	0.0967878	Nfib	nuclear factor I/B
1481	ENSMUSG00000032518	40164.1	-0.452314	0.194413	-2.32656	0.0199886	0.0979676	Rpsa	ribosomal protein SA
1450	ENSMUSG00000032294	38549.2	-0.463302	0.19374	-2.39136	0.0167862	0.0866784	Pkm	pyruvate kinase, muscle
951	ENSMUSG00000026553	18320.8	-0.464064	0.199467	-2.32652	0.0199907	0.0979676	Copa	coatomer protein complex subunit alpha
1061	ENSMUSG00000027828	26468.6	-0.473289	0.197876	-2.39185	0.0167637	0.0866491	Ssr3	signal sequence receptor, gamma
2083	ENSMUSG00000044533	44713	-0.485441	0.193422	-2.50975	0.0120816	0.0678156	Rps2	ribosomal protein S2
471	ENSMUSG00000020900	7692.46	-0.486144	0.209918	-2.31588	0.020565	0.0996932	Myh10	myosin, heavy polypeptide 10, non-muscle
1250	ENSMUSG00000030102	6296.43	-0.486755	0.209983	-2.31807	0.0204456	0.0995948	Itpr1	inositol 1,4,5-trisphosphate receptor 1
1543	ENSMUSG00000033565	8182.11	-0.486972	0.208522	-2.33535	0.0195253	0.0965227	Rbfox2	RNA binding protein, fox-1 homolog (C. elegans) 2
1399	ENSMUSG00000031740	12982.1	-0.489845	0.208366	-2.35088	0.0187289	0.0937029	Mmp2	matrix metallopeptidase 2
2017	ENSMUSG00000042524	8207.02	-0.490656	0.210484	-2.33109	0.0197487	0.0973304	Sun2	Sad1 and UNC84 domain containing 2
1237	ENSMUSG00000030007	14396.3	-0.495936	0.199852	-2.48151	0.0130826	0.0717568	Cct7	chaperonin containing Tcp1, subunit 7 (eta)
2016	ENSMUSG00000042506	5666.53	-0.498065	0.214268	-2.3245	0.0200988	0.0981964	Usp22	ubiquitin specific peptidase 22
398	ENSMUSG00000020250	7276.66	-0.500241	0.215926	-2.31673	0.0205186	0.099629	Txnrd1	thioredoxin reductase 1
891	ENSMUSG00000025786	4903.35	-0.511917	0.21802	-2.34803	0.0188732	0.0941336	Zdhhc3	zinc finger, DHHC domain containing 3
2451	ENSMUSG00000061306	10449.3	-0.513143	0.203454	-2.52217	0.0116635	0.0660832	Slc38a10	solute carrier family 38, member 10
1683	ENSMUSG00000036529	7450.67	-0.513683	0.209834	-2.44804	0.0143635	0.077072	Sbf1	SET binding factor 1
35	ENSMUSG00000001280	6089.04	-0.515086	0.220223	-2.33893	0.0193391	0.0957486	Sp1	trans-acting transcription factor 1
1439	ENSMUSG00000032228	7493.86	-0.515122	0.219122	-2.35085	0.0187308	0.0937029	Tcf12	transcription factor 12
1472	ENSMUSG00000032458	13549.6	-0.517971	0.200447	-2.58408	0.00976386	0.0577159	Copb2	coatomer protein complex, subunit beta 2 (beta prime)
2013	ENSMUSG00000042354	4448.46	-0.519478	0.221862	-2.34145	0.019209	0.0952759	Gnl3	guanine nucleotide binding protein-like 3 (nucleolar)
1875	ENSMUSG00000039740	4497.82	-0.519598	0.221652	-2.34421	0.0190674	0.0947492	Alg2	asparagine-linked glycosylation 2 (alpha-1,3-mannosyltransferase)
737	ENSMUSG00000024130	8021.13	-0.52208	0.208118	-2.50857	0.0121221	0.0679335	Abca3	ATP-binding cassette, sub-family A (ABC1), member 3
1458	ENSMUSG00000032366	29058.7	-0.524109	0.202187	-2.5922	0.0095364	0.0565661	Tpm1	tropomyosin 1, alpha
1130	ENSMUSG00000028639	23035.4	-0.531457	0.228147	-2.32945	0.0198352	0.0974926	Ybx1	Y box protein 1
2514	ENSMUSG00000066036	25904.9	-0.531776	0.226431	-2.34852	0.0188484	0.0940621	Ubr4	ubiquitin protein ligase E3 component n-recognin 4
132	ENSMUSG00000004936	3905.61	-0.533255	0.22205	-2.40151	0.0163277	0.0848547	Map2k1	mitogen-activated protein kinase kinase 1
319	ENSMUSG00000018042	7126.95	-0.53382	0.213233	-2.50346	0.0122987	0.0686928	Cyb5r3	cytochrome b5 reductase 3
79	ENSMUSG00000002870	7460.87	-0.534734	0.211648	-2.52653	0.0115197	0.0654905	Mcm2	minichromosome maintenance complex component 2
927	ENSMUSG00000026305	4604.19	-0.535212	0.219376	-2.4397	0.0146993	0.0784645	Lrrfip1	leucine rich repeat (in FLII) interacting protein 1
1879	ENSMUSG00000039801	3726.4	-0.535814	0.228156	-2.34845	0.0188518	0.0940621	Cplane1	ciliogenesis and planar polarity effector 1
2344	ENSMUSG00000055320	6419.79	-0.536149	0.230284	-2.3282	0.0199012	0.0977368	Tead1	TEA domain family member 1
1933	ENSMUSG00000040813	4550.98	-0.536529	0.228023	-2.35296	0.0186245	0.0933456	Tex264	testis expressed gene 264
2384	ENSMUSG00000057230	9864.81	-0.537827	0.206284	-2.60721	0.00912828	0.0548066	Aak1	AP2 associated kinase 1
902	ENSMUSG00000025980	12037	-0.5414	0.20723	-2.61255	0.00898688	0.054152	Hspd1	heat shock protein 1 (chaperonin)
1236	ENSMUSG00000029992	8864.17	-0.542063	0.221093	-2.45174	0.0142165	0.0765291	Gfpt1	glutamine fructose-6-phosphate transaminase 1
2186	ENSMUSG00000048701	5962.29	-0.542097	0.213386	-2.54046	0.0110708	0.0634506	Ccdc6	coiled-coil domain containing 6
1465	ENSMUSG00000032399	42407.2	-0.542447	0.21179	-2.56125	0.0104296	0.0605805	Rpl4	ribosomal protein L4
1910	ENSMUSG00000040254	6121.62	-0.542644	0.221448	-2.45044	0.0142681	0.0767142	Sema3d	sema domain, immunoglobulin domain (Ig), short basic domain, secreted, (semaphorin) 3D
1109	ENSMUSG00000028426	13802.3	-0.542809	0.201966	-2.68762	0.00719629	0.0456664	Rad23b	RAD23 homolog B, nucleotide excision repair protein
896	ENSMUSG00000025856	3546.13	-0.543268	0.230769	-2.35416	0.0185644	0.0931492	Pdgfa	platelet derived growth factor, alpha
2653	ENSMUSG00000078812	5656.36	-0.543316	0.228294	-2.37989	0.0173176	0.0885541	Eif5a	eukaryotic translation initiation factor 5A
1301	ENSMUSG00000030662	4554.77	-0.544618	0.217588	-2.50298	0.0123154	0.0687543	Ipo5	importin 5
308	ENSMUSG00000017615	4577.86	-0.544736	0.219594	-2.48065	0.0131144	0.0718688	Tnfaip1	tumor necrosis factor, alpha-induced protein 1 (endothelial)
1359	ENSMUSG00000031309	3825.66	-0.545218	0.226286	-2.40942	0.0159778	0.0833924	Rps6ka3	ribosomal protein S6 kinase polypeptide 3
1340	ENSMUSG00000031168	3171.08	-0.545349	0.231243	-2.35834	0.0183568	0.0922462	Ebp	phenylalkylamine Ca2+ antagonist (emopamil) binding protein
1692	ENSMUSG00000036779	3621.12	-0.545505	0.232499	-2.34627	0.0189626	0.0944465	Tent4b	terminal nucleotidyltransferase 4B
1715	ENSMUSG00000037149	4448.27	-0.549356	0.230088	-2.38759	0.0169591	0.087288	Ddx1	DEAD (Asp-Glu-Ala-Asp) box polypeptide 1
2140	ENSMUSG00000046897	4003.93	-0.553211	0.227027	-2.43676	0.0148193	0.0788816	Zfp740	zinc finger protein 740
365	ENSMUSG00000019841	4570.45	-0.553424	0.232244	-2.38294	0.0171749	0.0880603	Rev3l	REV3 like, DNA directed polymerase zeta catalytic subunit
754	ENSMUSG00000024271	3414.23	-0.553822	0.22864	-2.42224	0.015425	0.0813559	Elp2	elongator acetyltransferase complex subunit 2
2263	ENSMUSG00000051495	9918.84	-0.553879	0.204667	-2.70625	0.00680487	0.0437638	Irf2bp2	interferon regulatory factor 2 binding protein 2
337	ENSMUSG00000018848	4864.57	-0.554638	0.234669	-2.36349	0.0181039	0.091284	Rars	arginyl-tRNA synthetase
2385	ENSMUSG00000057421	3112.88	-0.555669	0.233889	-2.37578	0.0175121	0.0893439	Las1l	LAS1-like (S. cerevisiae)
195	ENSMUSG00000008398	3063.48	-0.561016	0.234591	-2.39146	0.0167814	0.0866784	Elk3	ELK3, member of ETS oncogene family
1739	ENSMUSG00000037674	3030.5	-0.561099	0.233063	-2.4075	0.0160623	0.0837354	Rfx7	regulatory factor X, 7
2443	ENSMUSG00000060992	3853.74	-0.561676	0.227417	-2.4698	0.0135187	0.0735721	Copz1	coatomer protein complex, subunit zeta 1
1204	ENSMUSG00000029416	3077.99	-0.562665	0.237181	-2.3723	0.0176779	0.0898813	Slc15a4	solute carrier family 15, member 4
404	ENSMUSG00000020307	2629.85	-0.563584	0.241246	-2.33614	0.0194837	0.0964237	Cdc34	cell division cycle 34
1734	ENSMUSG00000037519	3451.96	-0.563872	0.239755	-2.35187	0.0186795	0.0935163	Ppfia1	protein tyrosine phosphatase, receptor type, f polypeptide (PTPRF), interacting protein (liprin), alpha 1
1179	ENSMUSG00000029156	3946.58	-0.565255	0.225412	-2.50766	0.0121535	0.0680626	Sgcb	sarcoglycan, beta (dystrophin-associated glycoprotein)
459	ENSMUSG00000020802	4674.68	-0.565371	0.221161	-2.55638	0.0105767	0.0612222	Ube2o	ubiquitin-conjugating enzyme E2O
1530	ENSMUSG00000033392	3190.22	-0.566399	0.231139	-2.45047	0.0142671	0.0767142	Clasp2	CLIP associating protein 2
67	ENSMUSG00000002413	5467.49	-0.567661	0.216513	-2.62183	0.0087458	0.0528899	Braf	Braf transforming gene
1477	ENSMUSG00000032485	5442.97	-0.569124	0.240048	-2.37088	0.0177459	0.0900151	Scap	SREBF chaperone
627	ENSMUSG00000022426	4445.44	-0.569528	0.22264	-2.55807	0.0105255	0.0610316	Josd1	Josephin domain containing 1
2557	ENSMUSG00000070462	2621.64	-0.57052	0.239756	-2.37959	0.0173319	0.0885933	Tlnrd1	talin rod domain containing 1
1651	ENSMUSG00000035863	4248.09	-0.570591	0.221937	-2.57096	0.0101418	0.0594574	Palm	paralemmin
27	ENSMUSG00000001036	2276.2	-0.57205	0.246905	-2.31689	0.0205099	0.0996276	Epn2	epsin 2
1213	ENSMUSG00000029560	4019.55	-0.572133	0.224522	-2.54822	0.0108273	0.0623901	Snx8	sorting nexin 8
1435	ENSMUSG00000032185	4319.15	-0.572434	0.221064	-2.58945	0.00961305	0.0569169	Carm1	coactivator-associated arginine methyltransferase 1
2347	ENSMUSG00000055447	4242.87	-0.572744	0.222778	-2.57092	0.0101429	0.0594574	Cd47	CD47 antigen (Rh-related antigen, integrin-associated signal transducer)
882	ENSMUSG00000025630	2376.23	-0.572755	0.243498	-2.3522	0.0186627	0.0934674	Hprt	hypoxanthine guanine phosphoribosyl transferase
2228	ENSMUSG00000050148	4388.5	-0.572815	0.230797	-2.4819	0.0130683	0.0717336	Ubqln2	ubiquilin 2
1120	ENSMUSG00000028514	5052.57	-0.573526	0.247486	-2.31741	0.0204815	0.0996275	Usp24	ubiquitin specific peptidase 24
1524	ENSMUSG00000033307	6927.75	-0.573534	0.225956	-2.53826	0.0111406	0.0636869	Mif	macrophage migration inhibitory factor (glycosylation-inhibiting factor)
1203	ENSMUSG00000029415	2711.29	-0.576495	0.237727	-2.42503	0.0153072	0.0809025	Sdad1	SDA1 domain containing 1
1412	ENSMUSG00000031918	4366.59	-0.580804	0.218768	-2.65488	0.00793355	0.0490421	Mtmr2	myotubularin related protein 2
1240	ENSMUSG00000030058	15517.3	-0.580817	0.200647	-2.89472	0.00379491	0.0276066	Copg1	coatomer protein complex, subunit gamma 1
2082	ENSMUSG00000044477	6983.22	-0.581302	0.216575	-2.68406	0.00727335	0.0459289	Zfand3	zinc finger, AN1-type domain 3
1275	ENSMUSG00000030447	5946.56	-0.583084	0.214773	-2.71488	0.00662994	0.0428862	Cyfip1	cytoplasmic FMR1 interacting protein 1
696	ENSMUSG00000023026	3316.71	-0.583132	0.231832	-2.51532	0.0118924	0.066955	Dip2b	disco interacting protein 2 homolog B
1184	ENSMUSG00000029186	3867.71	-0.58347	0.224813	-2.59536	0.00944915	0.0561534	Pi4k2b	phosphatidylinositol 4-kinase type 2 beta
1517	ENSMUSG00000033128	2838.9	-0.584014	0.235615	-2.47868	0.0131871	0.0722079	Gga1	golgi associated, gamma adaptin ear containing, ARF binding protein 1
1417	ENSMUSG00000031988	5137.24	-0.585404	0.218748	-2.67616	0.0074471	0.0467699	Vps26b	VPS26 retromer complex component B
1971	ENSMUSG00000041438	3291.59	-0.586126	0.230397	-2.54398	0.0109597	0.0630248	Utp4	UTP4 small subunit processome component
429	ENSMUSG00000020580	9346.84	-0.586449	0.230666	-2.54242	0.0110088	0.0632306	Rock2	Rho-associated coiled-coil containing protein kinase 2
944	ENSMUSG00000026473	3675.53	-0.587874	0.246366	-2.38619	0.0170241	0.0875555	Glul	glutamate-ammonia ligase (glutamine synthetase)
1265	ENSMUSG00000030327	3176.1	-0.588279	0.23134	-2.54292	0.0109931	0.0631676	Necap1	NECAP endocytosis associated 1
2503	ENSMUSG00000064210	4182.34	-0.589331	0.231854	-2.54182	0.0110277	0.0632581	Ano6	anoctamin 6
1965	ENSMUSG00000041313	16262.8	-0.589551	0.244159	-2.41462	0.0157518	0.0825347	Slc7a1	solute carrier family 7 (cationic amino acid transporter, y+ system), member 1
455	ENSMUSG00000020780	9444.32	-0.590045	0.206379	-2.85903	0.00424934	0.030043	Srp68	signal recognition particle 68
1337	ENSMUSG00000031143	2705.5	-0.591001	0.25163	-2.34869	0.0188395	0.0940621	Ccdc22	coiled-coil domain containing 22
1763	ENSMUSG00000038145	3221.78	-0.592353	0.231643	-2.55718	0.0105523	0.0611339	Snrk	SNF related kinase
207	ENSMUSG00000009575	5870.5	-0.59421	0.255236	-2.32808	0.0199079	0.0977368	Cbx5	chromobox 5
1193	ENSMUSG00000029313	5841	-0.594842	0.217482	-2.73513	0.00623553	0.0409891	Aff1	AF4/FMR2 family, member 1
616	ENSMUSG00000022346	3798.03	-0.595284	0.246715	-2.41284	0.0158286	0.0828372	Myc	myelocytomatosis oncogene
979	ENSMUSG00000026740	2812.97	-0.595425	0.239598	-2.4851	0.0129514	0.0712671	Dnajc1	DnaJ heat shock protein family (Hsp40) member C1
1392	ENSMUSG00000031668	3736.35	-0.596632	0.232155	-2.56997	0.0101706	0.0595675	Eif2ak3	eukaryotic translation initiation factor 2 alpha kinase 3
1514	ENSMUSG00000033075	3095.82	-0.597896	0.258021	-2.31724	0.0204906	0.0996275	Senp1	SUMO1/sentrin specific peptidase 1
1907	ENSMUSG00000040209	1826.92	-0.598383	0.257686	-2.32214	0.0202256	0.0987435	Zfp704	zinc finger protein 704
463	ENSMUSG00000020827	4920.27	-0.598819	0.219638	-2.72639	0.00640313	0.0417828	Mink1	misshapen-like kinase 1 (zebrafish)
1522	ENSMUSG00000033278	2543.45	-0.599421	0.241286	-2.48427	0.0129817	0.0714049	Ptprm	protein tyrosine phosphatase, receptor type, M
780	ENSMUSG00000024501	4044.52	-0.602164	0.254383	-2.36715	0.0179254	0.0906573	Dpysl3	dihydropyrimidinase-like 3
787	ENSMUSG00000024571	2909.34	-0.603802	0.237356	-2.54386	0.0109635	0.0630248	Gm16286	predicted gene 16286
631	ENSMUSG00000022443	48978.2	-0.604338	0.220208	-2.7444	0.00606224	0.0400072	Myh9	myosin, heavy polypeptide 9, non-muscle
1860	ENSMUSG00000039497	4660.61	-0.604887	0.222174	-2.72259	0.00647728	0.0422049	Dse	dermatan sulfate epimerase
1041	ENSMUSG00000027601	2977.94	-0.604906	0.258397	-2.341	0.0192323	0.0953558	Mtfr1	mitochondrial fission regulator 1
255	ENSMUSG00000015002	10240.9	-0.605397	0.212913	-2.84339	0.0044636	0.0311799	Efr3a	EFR3 homolog A
1845	ENSMUSG00000039234	5615.23	-0.605492	0.21966	-2.75649	0.00584245	0.0388442	Sec24d	Sec24 related gene family, member D (S. cerevisiae)
995	ENSMUSG00000026944	3140	-0.605799	0.260963	-2.3214	0.0202653	0.0989014	Abca2	ATP-binding cassette, sub-family A (ABC1), member 2
2496	ENSMUSG00000063873	2329.33	-0.606249	0.247048	-2.45397	0.0141289	0.0761797	Slc24a3	solute carrier family 24 (sodium/potassium/calcium exchanger), member 3
1125	ENSMUSG00000028552	3144.13	-0.608628	0.258027	-2.35878	0.0183352	0.0921723	Eps15	epidermal growth factor receptor pathway substrate 15
1731	ENSMUSG00000037470	9693.83	-0.608907	0.226197	-2.69192	0.0071041	0.0451885	Uggt1	UDP-glucose glycoprotein glucosyltransferase 1
769	ENSMUSG00000024384	2407.37	-0.609388	0.243116	-2.50657	0.0121908	0.0681476	Iws1	IWS1, SUPT6 interacting protein
984	ENSMUSG00000026811	1678.09	-0.610353	0.262566	-2.32457	0.0200951	0.0981964	St6galnac6	ST6 (alpha-N-acetyl-neuraminyl-2,3-beta-galactosyl-1,3)-N-acetylgalactosaminide alpha-2,6-sialyltransferase 6
887	ENSMUSG00000025743	29162.3	-0.611038	0.200012	-3.05501	0.00225051	0.0181987	Sdc3	syndecan 3
637	ENSMUSG00000022472	2061.41	-0.611262	0.25102	-2.43511	0.0148873	0.0790894	Desi1	desumoylating isopeptidase 1
44	ENSMUSG00000001576	8248.56	-0.611289	0.207169	-2.95068	0.00317075	0.0240119	Ergic1	endoplasmic reticulum-golgi intermediate compartment (ERGIC) 1
1448	ENSMUSG00000032288	2155.78	-0.611954	0.253124	-2.41761	0.0156229	0.0820202	Imp3	IMP3, U3 small nucleolar ribonucleoprotein
743	ENSMUSG00000024182	4724.01	-0.61213	0.220477	-2.77639	0.0054967	0.0369123	Axin1	axin 1
1208	ENSMUSG00000029467	25039.1	-0.612191	0.237352	-2.57926	0.00990132	0.0582454	Atp2a2	ATPase, Ca++ transporting, cardiac muscle, slow twitch 2
472	ENSMUSG00000020936	5990.49	-0.612721	0.21104	-2.90334	0.00369208	0.0270196	Nmt1	N-myristoyltransferase 1
1981	ENSMUSG00000041592	1912.62	-0.614458	0.264036	-2.32717	0.0199561	0.0978923	Sdk2	sidekick cell adhesion molecule 2
1982	ENSMUSG00000041654	2260.16	-0.614834	0.246461	-2.49465	0.0126081	0.0700408	Slc39a11	solute carrier family 39 (metal ion transporter), member 11
1948	ENSMUSG00000041025	2171.69	-0.61555	0.252716	-2.43574	0.0148614	0.0790149	Iffo2	intermediate filament family orphan 2
96	ENSMUSG00000003360	4970.7	-0.616095	0.237935	-2.58934	0.00961592	0.0569169	Ddx23	DEAD (Asp-Glu-Ala-Asp) box polypeptide 23
1843	ENSMUSG00000039230	2980.79	-0.616947	0.248577	-2.48192	0.0130678	0.0717336	Tbcd	tubulin-specific chaperone d
462	ENSMUSG00000020817	4905.58	-0.618228	0.218532	-2.829	0.00466935	0.0324309	Rabep1	rabaptin, RAB GTPase binding effector protein 1
2469	ENSMUSG00000062202	2422.59	-0.620432	0.244082	-2.5419	0.0110252	0.0632581	Btbd9	BTB (POZ) domain containing 9
987	ENSMUSG00000026854	3185.86	-0.620796	0.231808	-2.67806	0.00740489	0.0465923	Usp20	ubiquitin specific peptidase 20
1839	ENSMUSG00000039202	6623.07	-0.620912	0.212143	-2.92686	0.00342399	0.0254162	Abhd2	abhydrolase domain containing 2
2562	ENSMUSG00000070639	4745.79	-0.621092	0.230203	-2.69802	0.00697528	0.0445386	Lrrc8b	leucine rich repeat containing 8 family, member B
609	ENSMUSG00000022255	9881.44	-0.621461	0.206185	-3.0141	0.00257742	0.0203651	Mtdh	metadherin
2416	ENSMUSG00000059486	2494.52	-0.621735	0.24155	-2.57394	0.0100548	0.0589923	Kbtbd2	kelch repeat and BTB (POZ) domain containing 2
128	ENSMUSG00000004768	2975.86	-0.621856	0.233675	-2.6612	0.00778617	0.0483865	Rab23	RAB23, member RAS oncogene family
755	ENSMUSG00000024277	1987.5	-0.62218	0.253574	-2.45364	0.0141417	0.0762181	Mapre2	microtubule-associated protein, RP/EB family, member 2
878	ENSMUSG00000025577	1778.87	-0.62466	0.26581	-2.35002	0.0187723	0.0938403	Cbx2	chromobox 2
2641	ENSMUSG00000078348	2862.92	-0.625197	0.235394	-2.65596	0.0079084	0.0489545	Sf3b5	splicing factor 3b, subunit 5
2345	ENSMUSG00000055322	2616.3	-0.626405	0.266276	-2.35246	0.0186496	0.0934364	Tns1	tensin 1
1658	ENSMUSG00000035953	3533.03	-0.627184	0.232654	-2.69578	0.00702239	0.0447966	Pip4p1	phosphatidylinositol-4,5-bisphosphate 4-phosphatase 1
97	ENSMUSG00000003402	9148.06	-0.629042	0.235831	-2.66735	0.00764524	0.047723	Prkcsh	protein kinase C substrate 80K-H
1789	ENSMUSG00000038446	2637.82	-0.630142	0.239225	-2.6341	0.00843611	0.0513888	Cdc40	cell division cycle 40
1527	ENSMUSG00000033335	5457.31	-0.630482	0.217648	-2.8968	0.00376996	0.0274677	Dnm2	dynamin 2
1737	ENSMUSG00000037622	5711.98	-0.630625	0.251589	-2.50657	0.0121909	0.0681476	Wdtc1	WD and tetratricopeptide repeats 1
1367	ENSMUSG00000031441	9928.81	-0.630969	0.215972	-2.92153	0.00348314	0.0257568	Atp11a	ATPase, class VI, type 11A
1142	ENSMUSG00000028788	10351.7	-0.630995	0.215474	-2.9284	0.00340712	0.0253777	Ptp4a2	protein tyrosine phosphatase 4a2
2122	ENSMUSG00000046186	2745.35	-0.631298	0.239113	-2.64017	0.00828651	0.0506811	Cd109	CD109 antigen
1896	ENSMUSG00000040021	7194.08	-0.632119	0.209233	-3.02113	0.00251837	0.0199575	Lats1	large tumor suppressor
225	ENSMUSG00000010755	3807.66	-0.633792	0.257945	-2.45708	0.0140072	0.0756456	Cars	cysteinyl-tRNA synthetase
1248	ENSMUSG00000030095	4050.22	-0.634181	0.228897	-2.77059	0.00559542	0.0374624	Tmem43	transmembrane protein 43
1	ENSMUSG00000000058	3296.1	-0.634603	0.260327	-2.43772	0.0147804	0.0788031	Cav2	caveolin 2
251	ENSMUSG00000014778	2064.56	-0.635818	0.256483	-2.47899	0.0131756	0.0721746	Fhod1	formin homology 2 domain containing 1
705	ENSMUSG00000023079	2730.25	-0.635835	0.237241	-2.68012	0.00735964	0.0464386	Gtf2ird1	general transcription factor II I repeat domain-containing 1
1343	ENSMUSG00000031207	20737.2	-0.636038	0.204261	-3.11384	0.00184667	0.0155266	Msn	moesin
1717	ENSMUSG00000037197	4673.9	-0.636175	0.219772	-2.8947	0.00379522	0.0276066	Rbm17	RNA binding motif protein 17
1869	ENSMUSG00000039682	4271.94	-0.636322	0.233154	-2.72919	0.00634894	0.0415341	Lap3	leucine aminopeptidase 3
107	ENSMUSG00000003868	2455.61	-0.636329	0.242003	-2.62943	0.00855291	0.0518406	Ruvbl2	RuvB-like protein 2
1294	ENSMUSG00000030609	1547.82	-0.636974	0.271542	-2.34576	0.0189881	0.0944603	Aen	apoptosis enhancing nuclease
1364	ENSMUSG00000031403	2349	-0.637522	0.244722	-2.60509	0.00918507	0.0549994	Dkc1	dyskeratosis congenita 1, dyskerin
1314	ENSMUSG00000030835	9093.87	-0.637586	0.210505	-3.02884	0.00245498	0.0195762	Nomo1	nodal modulator 1
194	ENSMUSG00000008393	2618.73	-0.639409	0.23904	-2.6749	0.00747518	0.0469242	Carhsp1	calcium regulated heat stable protein 1
1840	ENSMUSG00000039206	1675.76	-0.640589	0.262817	-2.4374	0.0147933	0.0788405	Daglb	diacylglycerol lipase, beta
752	ENSMUSG00000024260	1604.47	-0.640617	0.273462	-2.34261	0.0191492	0.0950852	Sap130	Sin3A associated protein
2319	ENSMUSG00000054079	1909.6	-0.641033	0.265518	-2.41427	0.0157668	0.0825813	Utp18	UTP18 small subunit processome component
205	ENSMUSG00000009535	1598.15	-0.641486	0.273542	-2.34511	0.0190213	0.0945903	Rnmt	RNA (guanine-7-) methyltransferase
1547	ENSMUSG00000033628	1422.75	-0.642001	0.277183	-2.31616	0.0205494	0.09967	Pik3c3	phosphatidylinositol 3-kinase catalytic subunit type 3
1851	ENSMUSG00000039318	3376.42	-0.644868	0.230445	-2.79836	0.00513633	0.0350197	Rab3gap2	RAB3 GTPase activating protein subunit 2
1033	ENSMUSG00000027531	1506.68	-0.644942	0.270412	-2.38503	0.0170775	0.0876952	Impa1	inositol (myo)-1(or 4)-monophosphatase 1
1138	ENSMUSG00000028745	7684.4	-0.645297	0.233835	-2.75963	0.00578677	0.0385314	Capzb	capping protein (actin filament) muscle Z-line, beta
2747	ENSMUSG00000109336	5113.89	-0.645513	0.216648	-2.97955	0.00288677	0.022349	Samd4b	sterile alpha motif domain containing 4B
303	ENSMUSG00000017418	2642.11	-0.646314	0.243933	-2.64955	0.00805987	0.049571	Arl5b	ADP-ribosylation factor-like 5B
672	ENSMUSG00000022844	1965.18	-0.647001	0.253926	-2.54799	0.0108346	0.0623908	Pdia5	protein disulfide isomerase associated 5
1388	ENSMUSG00000031652	3673.84	-0.647652	0.226541	-2.85888	0.00425143	0.030043	N4bp1	NEDD4 binding protein 1
2213	ENSMUSG00000049553	6281.88	-0.648465	0.21956	-2.95347	0.0031422	0.0238554	Polr1a	polymerase (RNA) I polypeptide A
751	ENSMUSG00000024259	2050.11	-0.64881	0.256834	-2.52618	0.0115309	0.0655265	Slc25a46	solute carrier family 25, member 46
2302	ENSMUSG00000053094	6100.64	-0.649326	0.213536	-3.04083	0.00235931	0.0189552	Tmem248	transmembrane protein 248
915	ENSMUSG00000026123	2485.12	-0.650222	0.241668	-2.69056	0.00713316	0.0452873	Plekhb2	pleckstrin homology domain containing, family B (evectins) member 2
370	ENSMUSG00000019883	2849.3	-0.65024	0.247012	-2.63243	0.00847773	0.0515953	Echdc1	enoyl Coenzyme A hydratase domain containing 1
722	ENSMUSG00000023952	3513.16	-0.650909	0.268907	-2.42057	0.0154961	0.0816108	Gtpbp2	GTP binding protein 2
2749	ENSMUSG00000109865	2474.96	-0.65115	0.241811	-2.69281	0.00708531	0.0451334	Hspa14	heat shock protein 14
771	ENSMUSG00000024404	5568.73	-0.651255	0.216842	-3.00337	0.00267011	0.0209367	Riok3	RIO kinase 3
1752	ENSMUSG00000037949	3529.65	-0.651356	0.231255	-2.81662	0.00485326	0.033465	Ano10	anoctamin 10
1950	ENSMUSG00000041040	2543.56	-0.651718	0.240897	-2.70538	0.00682259	0.0438567	Fam117b	family with sequence similarity 117, member B
47	ENSMUSG00000001755	1861.29	-0.65179	0.277851	-2.34583	0.0189849	0.0944603	Coasy	Coenzyme A synthase
2428	ENSMUSG00000060098	1962.56	-0.653007	0.260912	-2.50279	0.0123219	0.0687543	Prmt7	protein arginine N-methyltransferase 7
130	ENSMUSG00000004865	4895.94	-0.653154	0.245055	-2.66533	0.00769127	0.0479173	Srpk1	serine/arginine-rich protein specific kinase 1
1656	ENSMUSG00000035933	1921.54	-0.653414	0.261903	-2.49487	0.0126002	0.0700262	Cog5	component of oligomeric golgi complex 5
687	ENSMUSG00000022994	4405.99	-0.653579	0.22731	-2.87528	0.0040367	0.0289539	Adcy6	adenylate cyclase 6
253	ENSMUSG00000014907	1958.08	-0.653942	0.257438	-2.54019	0.0110792	0.0634541	Naf1	nuclear assembly factor 1 ribonucleoprotein
1533	ENSMUSG00000033420	17316.9	-0.655353	0.219384	-2.98724	0.00281512	0.0218941	Antxr1	anthrax toxin receptor 1
1261	ENSMUSG00000030259	2371.26	-0.655683	0.246372	-2.66135	0.00778275	0.0483865	Rassf8	Ras association (RalGDS/AF-6) domain family (N-terminal) member 8
467	ENSMUSG00000020869	13912.5	-0.65584	0.2074	-3.16221	0.00156579	0.0135922	Lrrc59	leucine rich repeat containing 59
201	ENSMUSG00000009035	4827.17	-0.656084	0.252395	-2.59943	0.00933792	0.0556655	Tmem184b	transmembrane protein 184b
1137	ENSMUSG00000028741	1534.48	-0.656139	0.277967	-2.3605	0.0182505	0.0918156	Mrto4	mRNA turnover 4, ribosome maturation factor
1492	ENSMUSG00000032637	7626.45	-0.657618	0.22385	-2.93777	0.00330587	0.0248861	Atxn2l	ataxin 2-like
858	ENSMUSG00000025239	3829.11	-0.658143	0.227428	-2.89386	0.00380542	0.0276658	Limd1	LIM domains containing 1
719	ENSMUSG00000023885	23631.5	-0.659738	0.226749	-2.90955	0.0036195	0.026618	Thbs2	thrombospondin 2
1688	ENSMUSG00000036698	8450.9	-0.66034	0.230072	-2.87015	0.0041028	0.0292786	Ago2	argonaute RISC catalytic subunit 2
143	ENSMUSG00000005354	3429.17	-0.660377	0.229223	-2.88093	0.003965	0.0285621	Txn2	thioredoxin 2
242	ENSMUSG00000013629	7356.5	-0.662333	0.208922	-3.17024	0.00152314	0.0133257	Cad	carbamoyl-phosphate synthetase 2, aspartate transcarbamylase, and dihydroorotase
290	ENSMUSG00000016554	6832.79	-0.665504	0.210377	-3.16338	0.00155947	0.0135549	Eif3d	eukaryotic translation initiation factor 3, subunit D
684	ENSMUSG00000022965	2279.32	-0.666024	0.256946	-2.59208	0.00953975	0.0565661	Ifngr2	interferon gamma receptor 2
2075	ENSMUSG00000044303	10585.7	-0.667724	0.238758	-2.79666	0.00516346	0.0351331	Cdkn2a	cyclin dependent kinase inhibitor 2A
563	ENSMUSG00000021690	2339.47	-0.669053	0.253109	-2.64334	0.00820922	0.050363	Jmy	junction-mediating and regulatory protein
623	ENSMUSG00000022377	11614.2	-0.669136	0.202163	-3.30988	0.000933369	0.0089825	Asap1	ArfGAP with SH3 domain, ankyrin repeat and PH domain1
1956	ENSMUSG00000041168	5669.83	-0.669305	0.257413	-2.60012	0.00931919	0.0556	Lonp1	lon peptidase 1, mitochondrial
557	ENSMUSG00000021493	2978.56	-0.670068	0.233888	-2.86491	0.00417133	0.029665	Pdlim7	PDZ and LIM domain 7
98	ENSMUSG00000003435	6818.92	-0.670304	0.214084	-3.13104	0.0017419	0.0147758	Supt5	suppressor of Ty 5, DSIF elongation factor subunit
2028	ENSMUSG00000042747	2034.15	-0.671561	0.285864	-2.34924	0.018812	0.0939685	Krtcap2	keratinocyte associated protein 2
1486	ENSMUSG00000032553	3998.15	-0.671582	0.224033	-2.99769	0.00272036	0.0212933	Srprb	signal recognition particle receptor, B subunit
1551	ENSMUSG00000033705	1564.57	-0.673016	0.267383	-2.51705	0.0118342	0.066796	Stard9	START domain containing 9
1290	ENSMUSG00000030588	1903.76	-0.673432	0.264185	-2.54909	0.0108003	0.0623011	Yif1b	Yip1 interacting factor homolog B (S. cerevisiae)
1401	ENSMUSG00000031778	1544.07	-0.673942	0.270056	-2.49557	0.0125756	0.0699476	Cx3cl1	chemokine (C-X3-C motif) ligand 1
342	ENSMUSG00000019055	9506.18	-0.674809	0.205693	-3.28066	0.00103564	0.00975613	Plod1	procollagen-lysine, 2-oxoglutarate 5-dioxygenase 1
1898	ENSMUSG00000040043	3728.36	-0.674943	0.2262	-2.98384	0.0028466	0.0221004	Rbms2	RNA binding motif, single stranded interacting protein 2
1131	ENSMUSG00000028646	7004.57	-0.67578	0.215507	-3.13577	0.00171402	0.0146041	Rragc	Ras-related GTP binding C
1227	ENSMUSG00000029772	2172.38	-0.677007	0.254433	-2.66084	0.00779457	0.0484066	Ahcyl2	S-adenosylhomocysteine hydrolase-like 2
1921	ENSMUSG00000040524	4321.83	-0.677012	0.22271	-3.03989	0.00236665	0.0190028	Zfp609	zinc finger protein 609
901	ENSMUSG00000025969	44877.9	-0.677134	0.203696	-3.32423	0.000886616	0.00862565	Nrp2	neuropilin 2
1964	ENSMUSG00000041308	4732.7	-0.677155	0.220083	-3.07682	0.00209223	0.0171599	Sntb2	syntrophin, basic 2
736	ENSMUSG00000024120	3248.69	-0.677299	0.256457	-2.64098	0.00826656	0.0506095	Lrpprc	leucine-rich PPR-motif containing
2737	ENSMUSG00000099083	3960.42	-0.678088	0.225468	-3.00747	0.00263436	0.0207171	Atf7	activating transcription factor 7
1814	ENSMUSG00000038774	4319.56	-0.678278	0.225182	-3.01214	0.00259414	0.0204704	Ascc3	activating signal cointegrator 1 complex subunit 3
1474	ENSMUSG00000032477	1353.38	-0.678494	0.283035	-2.39721	0.0165204	0.085623	Cdc25a	cell division cycle 25A
355	ENSMUSG00000019779	1246.07	-0.679179	0.286335	-2.37197	0.0176935	0.0899263	Frk	fyn-related kinase
1216	ENSMUSG00000029622	18167.7	-0.679822	0.196288	-3.46339	0.000533408	0.00567875	Arpc1b	actin related protein 2/3 complex, subunit 1B
886	ENSMUSG00000025702	7007.92	-0.681023	0.210047	-3.24224	0.00118592	0.0109182	Marchf8	membrane associated ring-CH-type finger 8
461	ENSMUSG00000020814	2548.2	-0.681154	0.244915	-2.78118	0.00541615	0.0364446	Mxra7	matrix-remodelling associated 7
33	ENSMUSG00000001248	1216.87	-0.681575	0.291376	-2.33916	0.0193273	0.0957486	Gramd1a	GRAM domain containing 1A
400	ENSMUSG00000020262	2919.74	-0.681593	0.257812	-2.64376	0.00819909	0.050337	Adarb1	adenosine deaminase, RNA-specific, B1
2210	ENSMUSG00000049521	3565.23	-0.681873	0.22864	-2.98229	0.00286097	0.0221734	Cdc42ep1	CDC42 effector protein (Rho GTPase binding) 1
607	ENSMUSG00000022241	8904.16	-0.682678	0.249711	-2.73388	0.00625935	0.0411254	Tars	threonyl-tRNA synthetase
758	ENSMUSG00000024290	5213.99	-0.682875	0.217833	-3.13485	0.00171939	0.0146406	Rock1	Rho-associated coiled-coil containing protein kinase 1
1523	ENSMUSG00000033282	3113.6	-0.68398	0.250693	-2.72835	0.00636516	0.0415958	Rpgrip1l	Rpgrip1-like
2120	ENSMUSG00000046079	2310.17	-0.684467	0.278412	-2.45847	0.0139532	0.0754151	Lrrc8d	leucine rich repeat containing 8D
1826	ENSMUSG00000039050	2711.98	-0.685487	0.237875	-2.88172	0.00395516	0.0285065	Osbpl2	oxysterol binding protein-like 2
890	ENSMUSG00000025782	1755.03	-0.686205	0.283707	-2.41871	0.0155757	0.0818688	Taf3	TATA-box binding protein associated factor 3
686	ENSMUSG00000022992	4126.3	-0.686689	0.22545	-3.04585	0.0023202	0.0186972	Kansl2	KAT8 regulatory NSL complex subunit 2
2161	ENSMUSG00000047879	3161.13	-0.686897	0.233529	-2.94138	0.00326756	0.0246532	Usp14	ubiquitin specific peptidase 14
2615	ENSMUSG00000074305	6606.45	-0.68714	0.227426	-3.02138	0.00251624	0.0199524	Peak1	pseudopodium-enriched atypical kinase 1
369	ENSMUSG00000019854	1941.34	-0.687418	0.254783	-2.69805	0.00697472	0.0445386	Reps1	RalBP1 associated Eps domain containing protein
1470	ENSMUSG00000032435	3836.03	-0.688645	0.238835	-2.88335	0.00393468	0.0284545	Dync1li1	dynein cytoplasmic 1 light intermediate chain 1
1426	ENSMUSG00000032064	5731.31	-0.688974	0.225461	-3.05585	0.00224424	0.0181617	Dixdc1	DIX domain containing 1
1794	ENSMUSG00000038481	2516.07	-0.69053	0.240895	-2.86652	0.00415015	0.0295458	Cdk19	cyclin-dependent kinase 19
2205	ENSMUSG00000049323	4464.18	-0.691453	0.221247	-3.12525	0.00177653	0.0150219	Smcr8	Smith-Magenis syndrome chromosome region, candidate 8 homolog (human)
333	ENSMUSG00000018765	2204.01	-0.691599	0.248544	-2.7826	0.00539249	0.0363037	Fxr2	fragile X mental retardation, autosomal homolog 2
1603	ENSMUSG00000034667	9332.81	-0.692999	0.291914	-2.37399	0.0175973	0.0895732	Xpot	exportin, tRNA (nuclear export receptor for tRNAs)
1338	ENSMUSG00000031146	7019.67	-0.693722	0.215445	-3.21996	0.00128209	0.011607	Plp2	proteolipid protein 2
749	ENSMUSG00000024234	1164.77	-0.694069	0.290248	-2.3913	0.0167888	0.0866784	Mtpap	mitochondrial poly(A) polymerase
138	ENSMUSG00000005087	4484.52	-0.694912	0.287107	-2.42039	0.0155038	0.0816192	Cd44	CD44 antigen
1322	ENSMUSG00000031012	2767	-0.695165	0.239105	-2.90736	0.00364488	0.0267751	Cask	calcium/calmodulin-dependent serine protein kinase (MAGUK family)
1134	ENSMUSG00000028656	13542.6	-0.695471	0.240223	-2.89511	0.00379028	0.0276008	Cap1	CAP, adenylate cyclase-associated protein 1 (yeast)
45	ENSMUSG00000001642	3051.55	-0.696002	0.23325	-2.98393	0.00284574	0.0221004	Akr1b3	aldo-keto reductase family 1, member B3 (aldose reductase)
226	ENSMUSG00000010830	3193.61	-0.696424	0.237053	-2.93783	0.00330513	0.0248861	Kdelr3	KDEL (Lys-Asp-Glu-Leu) endoplasmic reticulum protein retention receptor 3
762	ENSMUSG00000024312	1982.65	-0.69689	0.27009	-2.58021	0.00987394	0.0581651	Wdr46	WD repeat domain 46
2663	ENSMUSG00000079057	1231.02	-0.697085	0.288476	-2.41644	0.0156729	0.0822208	Cyp4v3	cytochrome P450, family 4, subfamily v, polypeptide 3
1050	ENSMUSG00000027698	1502.31	-0.697287	0.278908	-2.50006	0.0124172	0.0692395	Nceh1	neutral cholesterol ester hydrolase 1
612	ENSMUSG00000022283	34200.9	-0.697976	0.194871	-3.58174	0.000341309	0.00393934	Pabpc1	poly(A) binding protein, cytoplasmic 1
1380	ENSMUSG00000031557	1882.39	-0.698217	0.256618	-2.72084	0.00651157	0.0423047	Plekha2	pleckstrin homology domain-containing, family A (phosphoinositide binding specific) member 2
1886	ENSMUSG00000039952	13831.9	-0.698498	0.202577	-3.44806	0.000564634	0.00595671	Dag1	dystroglycan 1
763	ENSMUSG00000024317	1263.79	-0.700244	0.296639	-2.36059	0.0182458	0.0918156	Rnf138	ring finger protein 138
196	ENSMUSG00000008429	3934.94	-0.700856	0.233149	-3.00605	0.00264666	0.0207894	Herpud2	HERPUD family member 2
1748	ENSMUSG00000037907	1867.18	-0.701969	0.262637	-2.67277	0.00752284	0.0471349	Ankrd13b	ankyrin repeat domain 13b
258	ENSMUSG00000015149	2886.12	-0.702745	0.255553	-2.74989	0.00596148	0.0395177	Sirt2	sirtuin 2
1573	ENSMUSG00000034248	1913.49	-0.70335	0.268872	-2.61593	0.00889846	0.0537402	Slc25a37	solute carrier family 25, member 37
339	ENSMUSG00000018865	1405.28	-0.704059	0.274536	-2.56454	0.0103312	0.0601537	Sult4a1	sulfotransferase family 4A, member 1
789	ENSMUSG00000024580	1291.34	-0.704089	0.28444	-2.47535	0.0133107	0.0727952	Grpel2	GrpE-like 2, mitochondrial
1975	ENSMUSG00000041548	5296.4	-0.704155	0.266492	-2.64232	0.00823414	0.0504572	Hspb8	heat shock protein 8
2020	ENSMUSG00000042632	1248.14	-0.704678	0.286163	-2.4625	0.0137971	0.0748434	Pla2g6	phospholipase A2, group VI
444	ENSMUSG00000020680	1964.94	-0.704863	0.276151	-2.55246	0.0106967	0.0618096	Taf15	TATA-box binding protein associated factor 15
65	ENSMUSG00000002365	3747.94	-0.706112	0.22937	-3.07849	0.00208052	0.0170953	Snx9	sorting nexin 9
617	ENSMUSG00000022350	7387.03	-0.706178	0.225717	-3.1286	0.00175642	0.0148615	Washc5	WASH complex subunit 5
782	ENSMUSG00000024515	4219.77	-0.706384	0.228262	-3.09462	0.00197063	0.0164346	Smad4	SMAD family member 4
2387	ENSMUSG00000057469	1806.61	-0.706842	0.259111	-2.72795	0.00637298	0.0416266	E2f6	E2F transcription factor 6
1320	ENSMUSG00000030986	1477.58	-0.706924	0.270849	-2.61003	0.00905335	0.0544544	Dhx32	DEAH (Asp-Glu-Ala-His) box polypeptide 32
2275	ENSMUSG00000052105	1196.93	-0.707177	0.28902	-2.44681	0.0144126	0.0772737	Mtcl1	microtubule crosslinking factor 1
274	ENSMUSG00000015755	10168.4	-0.709341	0.22706	-3.12403	0.00178393	0.0150749	Tab2	TGF-beta activated kinase 1/MAP3K7 binding protein 2
1775	ENSMUSG00000038280	2037.6	-0.7094	0.285754	-2.48255	0.0130445	0.0716617	Ostm1	osteopetrosis associated transmembrane protein 1
1361	ENSMUSG00000031337	1202.38	-0.711278	0.290758	-2.44629	0.0144335	0.0773544	Mtm1	X-linked myotubular myopathy gene 1
575	ENSMUSG00000021831	3953.54	-0.713282	0.265438	-2.68719	0.00720562	0.0457039	Ero1l	ERO1-like (S. cerevisiae)
2671	ENSMUSG00000079547	1980.66	-0.71333	0.265053	-2.69127	0.00711796	0.0452337	H2-DMb1	histocompatibility 2, class II, locus Mb1
2490	ENSMUSG00000063455	4219.49	-0.713341	0.228548	-3.12119	0.00180125	0.0151925	D630045J12Rik	RIKEN cDNA D630045J12 gene
1284	ENSMUSG00000030536	20155.8	-0.714049	0.210507	-3.39205	0.000693726	0.00701964	Iqgap1	IQ motif containing GTPase activating protein 1
1529	ENSMUSG00000033382	3477.42	-0.714395	0.239476	-2.98315	0.00285295	0.0221299	Trappc8	trafficking protein particle complex 8
451	ENSMUSG00000020747	3442.03	-0.714413	0.22925	-3.1163	0.00183135	0.0154172	Tmem94	transmembrane protein 94
2021	ENSMUSG00000042650	9068.56	-0.714524	0.20664	-3.45782	0.000544558	0.0057768	Alkbh5	alkB homolog 5, RNA demethylase
2332	ENSMUSG00000054693	10054.7	-0.714628	0.207334	-3.44674	0.000567389	0.00597165	Adam10	a disintegrin and metallopeptidase domain 10
1548	ENSMUSG00000033629	3055.49	-0.715914	0.235919	-3.03457	0.00240878	0.0192832	Hacd3	3-hydroxyacyl-CoA dehydratase 3
1841	ENSMUSG00000039208	2996.7	-0.716147	0.26061	-2.74796	0.00599667	0.0396721	Metrnl	meteorin, glial cell differentiation regulator-like
916	ENSMUSG00000026142	3106.99	-0.716322	0.277402	-2.58225	0.00981574	0.0579714	Rhbdd1	rhomboid domain containing 1
587	ENSMUSG00000021944	1085.14	-0.716639	0.30106	-2.38039	0.0172943	0.0884881	Gata4	GATA binding protein 4
2297	ENSMUSG00000052949	2405.52	-0.716976	0.244904	-2.92758	0.00341613	0.0254023	Rnf157	ring finger protein 157
2554	ENSMUSG00000070319	5500.51	-0.717108	0.221852	-3.23237	0.00122766	0.0112022	Eif3g	eukaryotic translation initiation factor 3, subunit G
740	ENSMUSG00000024158	1818.59	-0.718023	0.294742	-2.43611	0.0148462	0.0789651	Hagh	hydroxyacyl glutathione hydrolase
360	ENSMUSG00000019810	5140.39	-0.718088	0.216792	-3.31233	0.000925213	0.00893616	Fuca2	fucosidase, alpha-L- 2, plasma
272	ENSMUSG00000015709	4730.79	-0.719355	0.300748	-2.39189	0.0167621	0.0866491	Arnt2	aryl hydrocarbon receptor nuclear translocator 2
117	ENSMUSG00000004317	8958.56	-0.719505	0.211453	-3.40267	0.000667297	0.00681408	Clcn5	chloride channel, voltage-sensitive 5
227	ENSMUSG00000010936	2738.2	-0.719508	0.243853	-2.95058	0.00317178	0.0240119	Vac14	Vac14 homolog (S. cerevisiae)
2360	ENSMUSG00000056305	3471.06	-0.72063	0.225959	-3.18921	0.00142664	0.0126301	Usp39	ubiquitin specific peptidase 39
844	ENSMUSG00000025083	1404.25	-0.720905	0.276296	-2.60917	0.00907621	0.0545674	Afap1l2	actin filament associated protein 1-like 2
1790	ENSMUSG00000038456	1260.81	-0.722613	0.290444	-2.48796	0.0128478	0.0708428	Dennd2a	DENN/MADD domain containing 2A
1289	ENSMUSG00000030583	2072.54	-0.723196	0.300238	-2.40875	0.0160074	0.0835142	Sipa1l3	signal-induced proliferation-associated 1 like 3
2542	ENSMUSG00000069114	1258.71	-0.725918	0.29716	-2.44285	0.0145719	0.0779399	Zbtb10	zinc finger and BTB domain containing 10
2172	ENSMUSG00000048154	9308.52	-0.72593	0.206673	-3.51245	0.000443988	0.00487621	Kmt2d	lysine (K)-specific methyltransferase 2D
636	ENSMUSG00000022471	2137.89	-0.727647	0.24883	-2.92427	0.0034526	0.0255875	Xrcc6	X-ray repair complementing defective repair in Chinese hamster cells 6
2307	ENSMUSG00000053317	4972.97	-0.729265	0.256649	-2.84149	0.00449036	0.0313341	Sec61b	Sec61 beta subunit
1803	ENSMUSG00000038615	21576.4	-0.729787	0.281094	-2.59623	0.0094252	0.0560609	Nfe2l1	nuclear factor, erythroid derived 2,-like 1
1647	ENSMUSG00000035770	8362.33	-0.729935	0.221815	-3.29073	0.000999273	0.00946691	Dync1li2	dynein, cytoplasmic 1 light intermediate chain 2
231	ENSMUSG00000011257	12035.4	-0.730436	0.212453	-3.43811	0.000585781	0.00614106	Pabpc4	poly(A) binding protein, cytoplasmic 4
720	ENSMUSG00000023904	2660.06	-0.732398	0.238881	-3.06596	0.00216973	0.0176763	Hcfc1r1	host cell factor C1 regulator 1 (XPO1-dependent)
1352	ENSMUSG00000031278	2609.74	-0.733402	0.262721	-2.79156	0.00524546	0.0355464	Acsl4	acyl-CoA synthetase long-chain family member 4
1451	ENSMUSG00000032307	1589.57	-0.733539	0.271853	-2.69829	0.00696968	0.0445386	Ube2q2	ubiquitin-conjugating enzyme E2Q family member 2
2606	ENSMUSG00000073639	5710.2	-0.734253	0.214915	-3.41648	0.000634364	0.00655617	Rab18	RAB18, member RAS oncogene family
239	ENSMUSG00000013076	8849.84	-0.735396	0.221891	-3.31421	0.000919012	0.00889371	Amotl1	angiomotin-like 1
863	ENSMUSG00000025283	7000.73	-0.735588	0.224104	-3.28235	0.00102946	0.00971162	Sat1	spermidine/spermine N1-acetyl transferase 1
695	ENSMUSG00000023025	5971.03	-0.737637	0.213482	-3.45526	0.000549768	0.00581824	Larp4	La ribonucleoprotein domain family, member 4
2068	ENSMUSG00000044149	1080.05	-0.737743	0.295224	-2.49893	0.012457	0.0693455	Nkrf	NF-kappaB repressing factor
351	ENSMUSG00000019528	1194.86	-0.738949	0.288361	-2.56258	0.0103897	0.0603748	Gyg	glycogenin
1365	ENSMUSG00000031432	2125.15	-0.738954	0.287995	-2.56586	0.0102921	0.0600165	Prps1	phosphoribosyl pyrophosphate synthetase 1
2165	ENSMUSG00000048007	1362.61	-0.739344	0.290042	-2.54909	0.0108003	0.0623011	Timm8a1	translocase of inner mitochondrial membrane 8A1
1591	ENSMUSG00000034544	1272.11	-0.73941	0.300016	-2.46457	0.0137177	0.074443	Rsrc1	arginine/serine-rich coiled-coil 1
2174	ENSMUSG00000048277	2439.5	-0.740308	0.244139	-3.03232	0.00242684	0.0194046	Syngr2	synaptogyrin 2
1972	ENSMUSG00000041439	1739.72	-0.740699	0.275216	-2.69133	0.00711674	0.0452337	Mfsd6	major facilitator superfamily domain containing 6
145	ENSMUSG00000005533	9115	-0.741793	0.206664	-3.58937	0.000331481	0.00384248	Igf1r	insulin-like growth factor I receptor
1044	ENSMUSG00000027624	2435.37	-0.742874	0.245709	-3.02339	0.00249962	0.0198442	Epb41l1	erythrocyte membrane protein band 4.1 like 1
1258	ENSMUSG00000030245	4207.66	-0.743217	0.223035	-3.33228	0.000861364	0.00843518	Golt1b	golgi transport 1B
1951	ENSMUSG00000041096	2107.96	-0.743632	0.285893	-2.60109	0.00929281	0.0554707	Tspyl2	TSPY-like 2
1906	ENSMUSG00000040188	1860.64	-0.743869	0.258793	-2.87438	0.00404821	0.0289782	Scamp2	secretory carrier membrane protein 2
2358	ENSMUSG00000056220	2140.51	-0.743877	0.280543	-2.65156	0.00801214	0.0493485	Pla2g4a	phospholipase A2, group IVA (cytosolic, calcium-dependent)
267	ENSMUSG00000015647	1434.75	-0.744611	0.301558	-2.46921	0.013541	0.0736633	Lama5	laminin, alpha 5
1525	ENSMUSG00000033323	1139.16	-0.745024	0.290519	-2.56446	0.0103336	0.0601537	Ctdp1	CTD (carboxy-terminal domain, RNA polymerase II, polypeptide A) phosphatase, subunit 1
1437	ENSMUSG00000032192	1223.03	-0.745059	0.29671	-2.51107	0.0120366	0.0676245	Gnb5	guanine nucleotide binding protein (G protein), beta 5
359	ENSMUSG00000019806	2464.66	-0.745502	0.245022	-3.0426	0.00234545	0.0188665	Aig1	androgen-induced 1
2294	ENSMUSG00000052928	1268.72	-0.745513	0.283258	-2.63193	0.00849024	0.0516011	Ctif	CBP80/20-dependent translation initiation factor
248	ENSMUSG00000014426	3831.43	-0.745684	0.227977	-3.27087	0.00107216	0.0100528	Map3k4	mitogen-activated protein kinase kinase kinase 4
2546	ENSMUSG00000069662	22083.7	-0.745928	0.194911	-3.82702	0.000129705	0.00174729	Marcks	myristoylated alanine rich protein kinase C substrate
1983	ENSMUSG00000041688	2611.59	-0.745996	0.262766	-2.83902	0.00452529	0.0315588	Amot	angiomotin
1309	ENSMUSG00000030766	1392.69	-0.746066	0.276816	-2.69517	0.00703534	0.0448365	Arhgap17	Rho GTPase activating protein 17
2158	ENSMUSG00000047712	895.473	-0.748301	0.314657	-2.37815	0.0173998	0.0888388	Ust	uronyl-2-sulfotransferase
919	ENSMUSG00000026192	3853.15	-0.74842	0.229073	-3.26717	0.00108629	0.0101546	Atic	5-aminoimidazole-4-carboxamide ribonucleotide formyltransferase/IMP cyclohydrolase
1087	ENSMUSG00000028152	1283.4	-0.749194	0.282256	-2.6543	0.00794723	0.049104	Tspan5	tetraspanin 5
1413	ENSMUSG00000031928	1466.66	-0.749255	0.302707	-2.47518	0.0133167	0.0727985	Mre11a	MRE11A homolog A, double strand break repair nuclease
2018	ENSMUSG00000042595	2196.5	-0.749358	0.247414	-3.02876	0.00245563	0.0195762	Fam199x	family with sequence similarity 199, X-linked
2284	ENSMUSG00000052698	3496.49	-0.749562	0.229757	-3.26241	0.00110469	0.0102906	Tln2	talin 2
727	ENSMUSG00000024044	2798.13	-0.749854	0.25615	-2.9274	0.00341812	0.0254023	Epb41l3	erythrocyte membrane protein band 4.1 like 3
920	ENSMUSG00000026193	263798	-0.750521	0.196401	-3.82136	0.000132715	0.00177889	Fn1	fibronectin 1
327	ENSMUSG00000018474	5520.19	-0.75144	0.21646	-3.4715	0.000517565	0.00553435	Chd3	chromodomain helicase DNA binding protein 3
1588	ENSMUSG00000034480	1757.4	-0.752095	0.261113	-2.88034	0.00397245	0.0285965	Diaph2	diaphanous related formin 2
2188	ENSMUSG00000048782	3615.46	-0.752255	0.231843	-3.24467	0.00117587	0.010848	Insc	INSC spindle orientation adaptor protein
1049	ENSMUSG00000027663	904.18	-0.753872	0.311658	-2.41891	0.0155672	0.0818561	Zmat3	zinc finger matrin type 3
1871	ENSMUSG00000039697	846.257	-0.754413	0.318812	-2.36633	0.0179655	0.0907915	Ncoa7	nuclear receptor coactivator 7
2	ENSMUSG00000000131	3532.04	-0.755435	0.227734	-3.31717	0.000909327	0.00882093	Xpo6	exportin 6
1670	ENSMUSG00000036206	5868.63	-0.756992	0.214395	-3.53082	0.000414266	0.00458365	Sh3bp4	SH3-domain binding protein 4
219	ENSMUSG00000010307	4257	-0.757963	0.261568	-2.89777	0.00375824	0.0274122	Tmem86a	transmembrane protein 86A
276	ENSMUSG00000015837	29440.9	-0.759952	0.269567	-2.81916	0.00481496	0.0332695	Sqstm1	sequestosome 1
2149	ENSMUSG00000047412	1865.13	-0.760388	0.270747	-2.80847	0.00497768	0.0341644	Zbtb44	zinc finger and BTB domain containing 44
1233	ENSMUSG00000029860	4859.83	-0.760447	0.221001	-3.44092	0.000579736	0.00608245	Zyx	zyxin
1989	ENSMUSG00000041736	1844.16	-0.761163	0.2604	-2.92305	0.00346622	0.0256458	Tspo	translocator protein
2043	ENSMUSG00000043300	2187.56	-0.76165	0.247756	-3.0742	0.00211069	0.0172698	B3galnt1	UDP-GalNAc:betaGlcNAc beta 1,3-galactosaminyltransferase, polypeptide 1
1059	ENSMUSG00000027808	10523.6	-0.761912	0.271907	-2.80211	0.00507698	0.0347568	Serp1	stress-associated endoplasmic reticulum protein 1
1487	ENSMUSG00000032570	3560.06	-0.762121	0.237662	-3.20675	0.00134245	0.0120361	Atp2c1	ATPase, Ca++-sequestering
2722	ENSMUSG00000095115	5793.06	-0.763036	0.214941	-3.54998	0.000385259	0.00433806	Itpripl2	inositol 1,4,5-triphosphate receptor interacting protein-like 2
2128	ENSMUSG00000046572	1471.77	-0.763091	0.27362	-2.78887	0.00528927	0.0357346	Zfp518b	zinc finger protein 518B
757	ENSMUSG00000024286	4206.11	-0.765774	0.227117	-3.37171	0.000747037	0.00745198	Ccny	cyclin Y
715	ENSMUSG00000023495	4588.38	-0.765925	0.220074	-3.48031	0.000500837	0.00538994	Pcbp4	poly(rC) binding protein 4
2010	ENSMUSG00000042303	1618.08	-0.766458	0.269503	-2.84396	0.00445563	0.0311413	Sgsm3	small G protein signaling modulator 3
1395	ENSMUSG00000031709	1992.34	-0.766537	0.252765	-3.03261	0.0024245	0.0193974	Tbc1d9	TBC1 domain family, member 9
2619	ENSMUSG00000074622	2299.28	-0.766777	0.274751	-2.79081	0.00525765	0.0355862	Mafb	v-maf musculoaponeurotic fibrosarcoma oncogene family, protein B (avian)
972	ENSMUSG00000026674	17571.7	-0.767544	0.19884	-3.86011	0.000113338	0.0015614	Ddr2	discoidin domain receptor family, member 2
732	ENSMUSG00000024077	3438.57	-0.767596	0.229911	-3.33866	0.000841834	0.0082803	Strn	striatin, calmodulin binding protein
986	ENSMUSG00000026837	37439.7	-0.767672	0.252296	-3.04274	0.00234431	0.0188665	Col5a1	collagen, type V, alpha 1
2498	ENSMUSG00000063931	914.772	-0.767933	0.311414	-2.46596	0.0136648	0.074246	Pepd	peptidase D
929	ENSMUSG00000026313	2191.34	-0.76974	0.250152	-3.07709	0.0020903	0.0171546	Hdac4	histone deacetylase 4
332	ENSMUSG00000018736	5252.97	-0.770026	0.217402	-3.54195	0.000397181	0.00443731	Ndel1	nudE neurodevelopment protein 1 like 1
1192	ENSMUSG00000029311	1834.15	-0.77096	0.257699	-2.99171	0.00277421	0.0216136	Hsd17b11	hydroxysteroid (17-beta) dehydrogenase 11
1605	ENSMUSG00000034685	1574.16	-0.771485	0.266932	-2.8902	0.00385002	0.0279142	Fam171a2	family with sequence similarity 171, member A2
328	ENSMUSG00000018476	3118.83	-0.772505	0.297907	-2.59311	0.00951127	0.0564473	Kdm6b	KDM1 lysine (K)-specific demethylase 6B
1786	ENSMUSG00000038388	4688.27	-0.772753	0.225019	-3.43416	0.000594391	0.006207	Mpp6	membrane protein, palmitoylated 6 (MAGUK p55 subfamily member 6)
1996	ENSMUSG00000041891	9112.28	-0.773186	0.207778	-3.72121	0.000198272	0.00248822	Lman1	lectin, mannose-binding, 1
759	ENSMUSG00000024294	6135.11	-0.773283	0.212431	-3.64016	0.000272464	0.00324266	Mib1	mindbomb E3 ubiquitin protein ligase 1
2375	ENSMUSG00000056851	20944.6	-0.774009	0.199725	-3.87538	0.00010646	0.0014773	Pcbp2	poly(rC) binding protein 2
1442	ENSMUSG00000032251	936.961	-0.774988	0.310766	-2.4938	0.0126383	0.0701216	Irak1bp1	interleukin-1 receptor-associated kinase 1 binding protein 1
1496	ENSMUSG00000032712	9928.83	-0.77533	0.218437	-3.54944	0.000386048	0.00434328	Resf1	retroelement silencing factor 1
1429	ENSMUSG00000032116	13421.1	-0.775673	0.203687	-3.80816	0.000140005	0.00185247	Stt3a	STT3, subunit of the oligosaccharyltransferase complex, homolog A (S. cerevisiae)
387	ENSMUSG00000020099	6004.02	-0.775812	0.281434	-2.75664	0.00583978	0.0388442	Unc5b	unc-5 netrin receptor B
1962	ENSMUSG00000041268	1739.83	-0.776511	0.285604	-2.71884	0.00655122	0.0424592	Dmxl2	Dmx-like 2
1476	ENSMUSG00000032481	6793.85	-0.777074	0.216168	-3.59476	0.000324688	0.00377355	Smarcc1	SWI/SNF related, matrix associated, actin dependent regulator of chromatin, subfamily c, member 1
2288	ENSMUSG00000052751	2782.08	-0.77713	0.239932	-3.23896	0.00119967	0.0110103	Repin1	replication initiator 1
777	ENSMUSG00000024436	1231.95	-0.777506	0.284263	-2.73517	0.00623487	0.0409891	Mrps18b	mitochondrial ribosomal protein S18B
2590	ENSMUSG00000072623	3021.23	-0.778272	0.233334	-3.33544	0.000851646	0.00835225	Zfp9	zinc finger protein 9
1241	ENSMUSG00000030062	18222.9	-0.779241	0.229691	-3.39256	0.00069243	0.00701183	Rpn1	ribophorin I
1245	ENSMUSG00000030082	20478	-0.779279	0.211573	-3.68326	0.000230274	0.00282085	Sec61a1	Sec61 alpha 1 subunit (S. cerevisiae)
2139	ENSMUSG00000046865	1783.79	-0.779759	0.259615	-3.00352	0.00266879	0.0209367	Fbl	fibrillarin
283	ENSMUSG00000016206	719.808	-0.780016	0.33657	-2.31754	0.0204743	0.0996275	H2-M3	histocompatibility 2, M region locus 3
566	ENSMUSG00000021731	2278.36	-0.780069	0.246682	-3.16224	0.00156558	0.0135922	Mrps30	mitochondrial ribosomal protein S30
1810	ENSMUSG00000038708	7830.82	-0.78083	0.231448	-3.37368	0.000741708	0.00740435	Golga4	golgi autoantigen, golgin subfamily a, 4
1864	ENSMUSG00000039568	1315.39	-0.781801	0.281618	-2.7761	0.00550152	0.0369262	Ubald1	UBA-like domain containing 1
943	ENSMUSG00000026471	1354.45	-0.781856	0.278262	-2.80978	0.00495755	0.0340437	Mr1	major histocompatibility complex, class I-related
1791	ENSMUSG00000038459	2541.93	-0.782394	0.241969	-3.23345	0.00122305	0.0111753	Abhd17c	abhydrolase domain containing 17C
1696	ENSMUSG00000036880	1331.99	-0.782406	0.294637	-2.65549	0.00791923	0.0489988	Acaa2	acetyl-Coenzyme A acyltransferase 2 (mitochondrial 3-oxoacyl-Coenzyme A thiolase)
1601	ENSMUSG00000034617	1438.15	-0.784493	0.27293	-2.87434	0.00404875	0.0289782	Mtrr	5-methyltetrahydrofolate-homocysteine methyltransferase reductase
621	ENSMUSG00000022365	7048.41	-0.784762	0.245198	-3.20052	0.00137178	0.0122417	Derl1	Der1-like domain family, member 1
1663	ENSMUSG00000036046	4558.55	-0.785081	0.220953	-3.55315	0.000380643	0.00429331	5031439G07Rik	RIKEN cDNA 5031439G07 gene
2241	ENSMUSG00000050705	1156.82	-0.785446	0.289733	-2.71093	0.00670952	0.0433381	2310061I04Rik	RIKEN cDNA 2310061I04 gene
2402	ENSMUSG00000058392	1932.75	-0.785763	0.255076	-3.0805	0.00206652	0.0170012	Rrp1b	ribosomal RNA processing 1 homolog B (S. cerevisiae)
7	ENSMUSG00000000282	2313.1	-0.786833	0.251231	-3.13191	0.00173675	0.0147508	Mnt	max binding protein
1484	ENSMUSG00000032540	2378.3	-0.787121	0.252534	-3.11689	0.0018277	0.0153962	Abhd5	abhydrolase domain containing 5
1701	ENSMUSG00000036966	2229.86	-0.787665	0.251613	-3.13046	0.00174532	0.0147954	Spryd3	SPRY domain containing 3
434	ENSMUSG00000020601	4287.88	-0.788582	0.302937	-2.60312	0.00923793	0.0552171	Trib2	tribbles pseudokinase 2
381	ENSMUSG00000020021	1016.62	-0.789224	0.30063	-2.62523	0.00865897	0.0524123	Fgd6	FYVE, RhoGEF and PH domain containing 6
2334	ENSMUSG00000054766	13262.4	-0.789264	0.208747	-3.78097	0.000156222	0.00202498	Set	SET nuclear oncogene
1108	ENSMUSG00000028413	3203.36	-0.792417	0.282917	-2.80088	0.00509629	0.0348485	B4galt1	UDP-Gal:betaGlcNAc beta 1,4- galactosyltransferase, polypeptide 1
2407	ENSMUSG00000058665	1598	-0.794727	0.275633	-2.88328	0.00393563	0.0284545	En1	engrailed 1
1703	ENSMUSG00000036989	1684.98	-0.794824	0.267404	-2.97237	0.00295511	0.0227186	Trim3	tripartite motif-containing 3
441	ENSMUSG00000020654	2253.94	-0.795048	0.246819	-3.22118	0.00127665	0.0115782	Adcy3	adenylate cyclase 3
326	ENSMUSG00000018446	3722.77	-0.796667	0.238067	-3.34639	0.000818705	0.00809447	C1qbp	complement component 1, q subcomponent binding protein
1405	ENSMUSG00000031822	2059.19	-0.797993	0.261476	-3.05188	0.00227415	0.0183482	Gse1	genetic suppressor element 1, coiled-coil protein
1714	ENSMUSG00000037148	1852.65	-0.800444	0.270454	-2.95963	0.00308012	0.0234774	Arhgap10	Rho GTPase activating protein 10
560	ENSMUSG00000021595	5766.4	-0.803494	0.213936	-3.75577	0.000172811	0.00221004	Nsun2	NOL1/NOP2/Sun domain family member 2
2272	ENSMUSG00000051934	2285.79	-0.803722	0.245435	-3.27468	0.0010578	0.00993694	Spats2	spermatogenesis associated, serine-rich 2
1552	ENSMUSG00000033706	1574.53	-0.803936	0.268362	-2.99572	0.002738	0.0214188	Smyd5	SET and MYND domain containing 5
770	ENSMUSG00000024400	3328.85	-0.805091	0.231428	-3.4788	0.000503658	0.00541594	Wdr33	WD repeat domain 33
796	ENSMUSG00000024664	2705.62	-0.805112	0.238607	-3.37422	0.000740246	0.00739743	Fads3	fatty acid desaturase 3
2268	ENSMUSG00000051853	9587.33	-0.805409	0.210887	-3.81915	0.000133915	0.00179138	Arf3	ADP-ribosylation factor 3
1214	ENSMUSG00000029591	1454.83	-0.806945	0.285601	-2.82543	0.00472167	0.0327433	Ung	uracil DNA glycosylase
228	ENSMUSG00000011114	8643.01	-0.807624	0.206627	-3.90861	9.28273e-05	0.00132101	Tbrg1	transforming growth factor beta regulated gene 1
2483	ENSMUSG00000062937	4478.79	-0.808444	0.29614	-2.72994	0.00633465	0.0414978	Mtap	methylthioadenosine phosphorylase
395	ENSMUSG00000020190	3941.8	-0.809714	0.224704	-3.60347	0.000314002	0.00367168	Mknk2	MAP kinase-interacting serine/threonine kinase 2
772	ENSMUSG00000024410	997.031	-0.813064	0.311048	-2.61395	0.00895023	0.0539798	Rmc1	regulator of MON1-CCZ1
2190	ENSMUSG00000048807	2055.27	-0.813735	0.254207	-3.20107	0.00136916	0.0122346	Slc35e4	solute carrier family 35, member E4
2073	ENSMUSG00000044252	1580.25	-0.813737	0.266373	-3.05488	0.00225154	0.0181987	Osbpl1a	oxysterol binding protein-like 1A
613	ENSMUSG00000022295	4267.43	-0.814217	0.235334	-3.45984	0.000540498	0.00574038	Atp6v1c1	ATPase, H+ transporting, lysosomal V1 subunit C1
2406	ENSMUSG00000058655	16722.9	-0.816115	0.209611	-3.89348	9.88155e-05	0.00138705	Eif4b	eukaryotic translation initiation factor 4B
354	ENSMUSG00000019768	823.315	-0.816855	0.338042	-2.41643	0.0156734	0.0822208	Esr1	estrogen receptor 1 (alpha)
323	ENSMUSG00000018415	3986.98	-0.816991	0.271682	-3.00716	0.00263705	0.0207261	Gid4	GID complex subunit 4, VID24 homolog
2340	ENSMUSG00000055067	825.695	-0.817041	0.323041	-2.52922	0.0114317	0.0651007	Smyd3	SET and MYND domain containing 3
1348	ENSMUSG00000031232	6654.23	-0.817741	0.278127	-2.94017	0.00328032	0.0247216	Magt1	magnesium transporter 1
352	ENSMUSG00000019558	7555.76	-0.818959	0.231265	-3.54121	0.000398296	0.00444371	Slc6a8	solute carrier family 6 (neurotransmitter transporter, creatine), member 8
1594	ENSMUSG00000034573	2778.08	-0.819168	0.263579	-3.10786	0.00188446	0.0157651	Ptpn13	protein tyrosine phosphatase, non-receptor type 13
152	ENSMUSG00000005667	8342.91	-0.819487	0.322515	-2.54092	0.011056	0.063393	Mthfd2	methylenetetrahydrofolate dehydrogenase (NAD+ dependent), methenyltetrahydrofolate cyclohydrolase
1282	ENSMUSG00000030527	3057.54	-0.820665	0.238934	-3.43469	0.000593228	0.0061997	Crtc3	CREB regulated transcription coactivator 3
873	ENSMUSG00000025453	1405.58	-0.822535	0.333493	-2.46643	0.0136468	0.0741786	Nnt	nicotinamide nucleotide transhydrogenase
277	ENSMUSG00000015882	1698.32	-0.823451	0.285699	-2.88224	0.0039486	0.0284746	Lcorl	ligand dependent nuclear receptor corepressor-like
1836	ENSMUSG00000039168	7630.54	-0.823771	0.208595	-3.94915	7.84294e-05	0.00114661	Dap	death-associated protein
1172	ENSMUSG00000029094	3438.19	-0.823804	0.228449	-3.60608	0.000310857	0.00364446	Afap1	actin filament associated protein 1
1589	ENSMUSG00000034485	2692.56	-0.824516	0.240375	-3.43012	0.000603315	0.00628058	Uaca	uveal autoantigen with coiled-coil domains and ankyrin repeats
1422	ENSMUSG00000032018	2778.33	-0.82473	0.24939	-3.30699	0.000943032	0.00906897	Sc5d	sterol-C5-desaturase
650	ENSMUSG00000022587	6346.96	-0.826204	0.295189	-2.79889	0.00512779	0.034991	Ly6e	lymphocyte antigen 6 complex, locus E
185	ENSMUSG00000007872	5155.83	-0.826351	0.219197	-3.7699	0.000163313	0.00210426	Id3	inhibitor of DNA binding 3
436	ENSMUSG00000020605	1543.77	-0.826484	0.268847	-3.07418	0.0021108	0.0172698	Hs1bp3	HCLS1 binding protein 3
1616	ENSMUSG00000034993	9636.34	-0.826925	0.205804	-4.01801	5.86907e-05	0.000903459	Vat1	vesicle amine transport 1
756	ENSMUSG00000024283	7230.21	-0.82707	0.221506	-3.73385	0.000188578	0.00237758	Wac	WW domain containing adaptor with coiled-coil
1305	ENSMUSG00000030738	14841.4	-0.827988	0.264308	-3.13266	0.00173232	0.0147225	Eif3c	eukaryotic translation initiation factor 3, subunit C
1828	ENSMUSG00000039105	10996.5	-0.828049	0.211731	-3.91085	9.19702e-05	0.00131021	Atp6v1g1	ATPase, H+ transporting, lysosomal V1 subunit G1
1664	ENSMUSG00000036053	2171.64	-0.828053	0.24812	-3.33731	0.000845934	0.00830841	Fmnl2	formin-like 2
1473	ENSMUSG00000032463	725.181	-0.828178	0.335245	-2.47037	0.0134975	0.0734864	Faim	Fas apoptotic inhibitory molecule
2313	ENSMUSG00000053641	4505.32	-0.828394	0.241495	-3.43027	0.000602974	0.00628058	Dennd4a	DENN/MADD domain containing 4A
1101	ENSMUSG00000028347	2228.5	-0.82866	0.248958	-3.32852	0.000873086	0.0085188	Tmeff1	transmembrane protein with EGF-like and two follistatin-like domains 1
1954	ENSMUSG00000041130	6944.75	-0.82884	0.244038	-3.39635	0.000682904	0.00695221	Zfp598	zinc finger protein 598
2400	ENSMUSG00000058254	844.822	-0.828874	0.349623	-2.37076	0.0177514	0.0900151	Tspan7	tetraspanin 7
69	ENSMUSG00000002428	1264.84	-0.830233	0.283435	-2.92919	0.00339852	0.0253411	Hltf	helicase-like transcription factor
2014	ENSMUSG00000042389	628.212	-0.830622	0.351271	-2.36462	0.0180487	0.0911427	Tsen2	tRNA splicing endonuclease subunit 2
774	ENSMUSG00000024423	10718.9	-0.831564	0.205894	-4.0388	5.37242e-05	0.000830831	Impact	impact, RWD domain protein
2485	ENSMUSG00000063065	3276.03	-0.832369	0.228046	-3.65001	0.000262234	0.00314448	Mapk3	mitogen-activated protein kinase 3
1292	ENSMUSG00000030605	17928.8	-0.832731	0.245413	-3.39318	0.000690862	0.00700169	Mfge8	milk fat globule-EGF factor 8 protein
2447	ENSMUSG00000061119	1371.76	-0.833651	0.280724	-2.96965	0.00298143	0.0228835	Prcp	prolylcarboxypeptidase (angiotensinase C)
156	ENSMUSG00000005949	2885.3	-0.833671	0.270596	-3.08087	0.00206395	0.0170009	Ctns	cystinosis, nephropathic
2467	ENSMUSG00000062054	822.661	-0.834137	0.328791	-2.53698	0.0111813	0.0638653	Iah1	isoamyl acetate-hydrolyzing esterase 1 homolog
2301	ENSMUSG00000053091	930.065	-0.836246	0.308972	-2.70654	0.00679881	0.0437638	Lins1	lines homolog 1
1881	ENSMUSG00000039879	4438.04	-0.836325	0.221736	-3.77172	0.000162127	0.00209341	Heca	hdc homolog, cell cycle regulator
734	ENSMUSG00000024085	2309.66	-0.836692	0.261781	-3.19615	0.00139277	0.0124207	Man2a1	mannosidase 2, alpha 1
790	ENSMUSG00000024587	11893.4	-0.836856	0.291887	-2.86705	0.00414314	0.0295116	Nars	asparaginyl-tRNA synthetase
2516	ENSMUSG00000066232	6864.55	-0.838541	0.210621	-3.98128	6.85453e-05	0.0010245	Ipo7	importin 7
1083	ENSMUSG00000028078	985.176	-0.840591	0.3589	-2.34213	0.019174	0.0951372	Dclk2	doublecortin-like kinase 2
1947	ENSMUSG00000040990	1864.47	-0.841021	0.291999	-2.88021	0.00397406	0.0285965	Sh3kbp1	SH3-domain kinase binding protein 1
136	ENSMUSG00000004994	779.109	-0.842347	0.333153	-2.52841	0.0114581	0.0652237	Ccdc130	coiled-coil domain containing 130
974	ENSMUSG00000026694	1714.72	-0.842513	0.266988	-3.15562	0.00160159	0.0138401	Eef1aknmt	EEF1A lysine and N-terminal methyltransferase
742	ENSMUSG00000024177	616.26	-0.842537	0.357501	-2.35674	0.0184363	0.0925761	Nme4	NME/NM23 nucleoside diphosphate kinase 4
2326	ENSMUSG00000054414	1828.3	-0.843616	0.293672	-2.87264	0.00407052	0.0290951	Slc30a7	solute carrier family 30 (zinc transporter), member 7
1597	ENSMUSG00000034593	8838.68	-0.844053	0.208808	-4.04224	5.29425e-05	0.000825421	Myo5a	myosin VA
1489	ENSMUSG00000032601	4816.44	-0.844107	0.218111	-3.87007	0.000108802	0.00150356	Prkar2a	protein kinase, cAMP dependent regulatory, type II alpha
1558	ENSMUSG00000033767	682.305	-0.844484	0.364339	-2.31785	0.0204575	0.0995948	Tmem131l	transmembrane 131 like
2341	ENSMUSG00000055239	7253.17	-0.845337	0.209264	-4.03956	5.35507e-05	0.000830067	Kcmf1	potassium channel modulatory factor 1
291	ENSMUSG00000016757	2051.41	-0.845433	0.261516	-3.23281	0.00122579	0.0111927	Ttll12	tubulin tyrosine ligase-like family, member 12
2207	ENSMUSG00000049396	844.577	-0.845497	0.318811	-2.65204	0.00800076	0.0493208	Gemin4	gem nuclear organelle associated protein 4
766	ENSMUSG00000024339	3303.27	-0.846944	0.234031	-3.61893	0.00029582	0.00348344	Tap2	transporter 2, ATP-binding cassette, sub-family B (MDR/TAP)
1480	ENSMUSG00000032497	2923.11	-0.847332	0.240105	-3.529	0.000417132	0.00461155	Lrrfip2	leucine rich repeat (in FLII) interacting protein 2
1464	ENSMUSG00000032396	878.534	-0.847434	0.319459	-2.65272	0.00798464	0.0492668	Dis3l	DIS3 like exosome 3'-5' exoribonuclease
1433	ENSMUSG00000032177	939.378	-0.848921	0.308938	-2.74787	0.00599839	0.0396721	Pde4a	phosphodiesterase 4A, cAMP specific
691	ENSMUSG00000023008	5210.86	-0.849887	0.216276	-3.92964	8.50724e-05	0.00122944	Fmnl3	formin-like 3
1914	ENSMUSG00000040339	2991.38	-0.850984	0.238248	-3.57184	0.00035448	0.00406331	Fam102b	family with sequence similarity 102, member B
1223	ENSMUSG00000029752	17320.6	-0.851031	0.310867	-2.73761	0.00618881	0.040742	Asns	asparagine synthetase
905	ENSMUSG00000026019	1259.71	-0.853581	0.287844	-2.96542	0.00302265	0.0231144	Wdr12	WD repeat domain 12
1122	ENSMUSG00000028532	1190.54	-0.853755	0.287421	-2.9704	0.0029741	0.0228516	Cachd1	cache domain containing 1
324	ENSMUSG00000018417	3391.4	-0.854708	0.261536	-3.26803	0.001083	0.010138	Myo1b	myosin IB
859	ENSMUSG00000025241	2391.52	-0.854823	0.246946	-3.46158	0.000537015	0.00571038	Fyco1	FYVE and coiled-coil domain containing 1
2748	ENSMUSG00000109511	4276.5	-0.855177	0.225162	-3.79806	0.000145832	0.00191255	Nup62	nucleoporin 62
1955	ENSMUSG00000041135	1004.74	-0.855558	0.316089	-2.7067	0.00679557	0.0437638	Ripk2	receptor (TNFRSF)-interacting serine-threonine kinase 2
1379	ENSMUSG00000031555	5529.75	-0.857321	0.236535	-3.6245	0.000289523	0.00342134	Adam9	a disintegrin and metallopeptidase domain 9 (meltrin gamma)
1557	ENSMUSG00000033763	14450	-0.858504	0.272411	-3.15151	0.00162429	0.0139911	Mtss2	MTSS I-BAR domain containing 2
188	ENSMUSG00000008136	1436.42	-0.858964	0.322131	-2.66651	0.0076644	0.047798	Fhl2	four and a half LIM domains 2
2304	ENSMUSG00000053113	675.42	-0.859588	0.345064	-2.4911	0.0127348	0.0704812	Socs3	suppressor of cytokine signaling 3
252	ENSMUSG00000014786	700.223	-0.859846	0.34776	-2.47253	0.013416	0.0731709	Slc9a5	solute carrier family 9 (sodium/hydrogen exchanger), member 5
1475	ENSMUSG00000032479	16184	-0.860858	0.199429	-4.31661	1.58441e-05	0.000286414	Map4	microtubule-associated protein 4
1274	ENSMUSG00000030421	3672.29	-0.860866	0.248301	-3.46703	0.000526249	0.00561374	Uri1	URI1, prefoldin-like chaperone
2473	ENSMUSG00000062373	2794.52	-0.862743	0.273636	-3.15289	0.00161665	0.0139522	Tmem65	transmembrane protein 65
2729	ENSMUSG00000096054	10632.7	-0.86372	0.210813	-4.09709	4.18368e-05	0.000671352	Syne1	spectrin repeat containing, nuclear envelope 1
1324	ENSMUSG00000031016	933.539	-0.863881	0.357613	-2.41569	0.0157055	0.0823567	Wee1	WEE 1 homolog 1 (S. pombe)
975	ENSMUSG00000026701	3925.82	-0.866456	0.221988	-3.90317	9.49404e-05	0.0013411	Prdx6	peroxiredoxin 6
216	ENSMUSG00000010095	14764.8	-0.866631	0.307542	-2.81793	0.00483343	0.0333733	Slc3a2	solute carrier family 3 (activators of dibasic and neutral amino acid transport), member 2
2209	ENSMUSG00000049516	3508.52	-0.868666	0.227768	-3.81382	0.000136836	0.00181821	Spty2d1	SPT2 chromatin protein domain containing 1
2599	ENSMUSG00000073016	713.794	-0.868798	0.336676	-2.58051	0.00986533	0.0581615	Uprt	uracil phosphoribosyltransferase
2356	ENSMUSG00000056124	1345.98	-0.869716	0.28748	-3.02531	0.00248374	0.0197768	B4galt6	UDP-Gal:betaGlcNAc beta 1,4-galactosyltransferase, polypeptide 6
1099	ENSMUSG00000028334	3266.29	-0.872076	0.248059	-3.5156	0.000438762	0.0048347	Nans	N-acetylneuraminic acid synthase (sialic acid synthase)
1631	ENSMUSG00000035354	1964.83	-0.872228	0.277169	-3.14692	0.00165003	0.014149	Uvrag	UV radiation resistance associated gene
877	ENSMUSG00000025509	1432.05	-0.872331	0.282674	-3.086	0.00202869	0.016762	Pnpla2	patatin-like phospholipase domain containing 2
1300	ENSMUSG00000030659	2052.92	-0.873115	0.319451	-2.73317	0.00627277	0.0411933	Nucb2	nucleobindin 2
1430	ENSMUSG00000032120	1398.93	-0.873354	0.302848	-2.8838	0.00392904	0.0284409	C2cd2l	C2 calcium-dependent domain containing 2-like
652	ENSMUSG00000022610	1246.83	-0.873494	0.28444	-3.07093	0.00213396	0.0174274	Mapk12	mitogen-activated protein kinase 12
159	ENSMUSG00000006221	704.345	-0.873708	0.338887	-2.57816	0.00993266	0.0583784	Hspb7	heat shock protein family, member 7 (cardiovascular)
729	ENSMUSG00000024059	1992.94	-0.876453	0.261966	-3.34567	0.000820846	0.00810366	Clip4	CAP-GLY domain containing linker protein family, member 4
1427	ENSMUSG00000032078	1779.32	-0.877071	0.259893	-3.37474	0.000738861	0.00739743	Zpr1	ZPR1 zinc finger
112	ENSMUSG00000004100	1764.33	-0.878892	0.26037	-3.37555	0.000736694	0.00739145	Ppan	peter pan homolog
795	ENSMUSG00000024640	6167.98	-0.878922	0.258834	-3.3957	0.000684534	0.00696068	Psat1	phosphoserine aminotransferase 1
1936	ENSMUSG00000040848	2435.21	-0.879385	0.253608	-3.4675	0.00052532	0.0056083	Sft2d2	SFT2 domain containing 2
2352	ENSMUSG00000055723	1071.58	-0.879551	0.312487	-2.81468	0.00488261	0.0336154	Rras2	related RAS viral (r-ras) oncogene 2
1572	ENSMUSG00000034189	1710.31	-0.880484	0.264403	-3.33008	0.000868218	0.00848988	Hsdl1	hydroxysteroid dehydrogenase like 1
1825	ENSMUSG00000039005	1662.74	-0.880932	0.278913	-3.15844	0.00158615	0.0137421	Tlr4	toll-like receptor 4
24	ENSMUSG00000000957	16145.9	-0.882469	0.200286	-4.40603	1.0528e-05	0.000198357	Mmp14	matrix metallopeptidase 14 (membrane-inserted)
1471	ENSMUSG00000032437	11295	-0.882826	0.231458	-3.81419	0.00013663	0.00181821	Stt3b	STT3, subunit of the oligosaccharyltransferase complex, homolog B (S. cerevisiae)
83	ENSMUSG00000002900	2009.78	-0.883114	0.284932	-3.09939	0.00193921	0.0161827	Lamb1	laminin B1
1724	ENSMUSG00000037278	1420.55	-0.884959	0.278619	-3.17623	0.00149203	0.0130878	Tmem97	transmembrane protein 97
2376	ENSMUSG00000056888	1807.55	-0.887006	0.258224	-3.43503	0.000592492	0.0061997	Glipr1	GLI pathogenesis-related 1 (glioma)
739	ENSMUSG00000024143	6091.17	-0.887154	0.242452	-3.65909	0.000253113	0.00305626	Rhoq	ras homolog family member Q
2107	ENSMUSG00000045665	2241.69	-0.888567	0.248395	-3.57724	0.000347244	0.00399749	Mfsd5	major facilitator superfamily domain containing 5
574	ENSMUSG00000021822	627.985	-0.889968	0.353049	-2.5208	0.0117088	0.066248	Plau	plasminogen activator, urokinase
163	ENSMUSG00000006442	4159.21	-0.890423	0.226235	-3.93584	8.29065e-05	0.00120213	Srm	spermidine synthase
1541	ENSMUSG00000033545	3092.53	-0.890997	0.23649	-3.76759	0.000164828	0.0021201	Znrf1	zinc and ring finger 1
1424	ENSMUSG00000032042	12114	-0.891747	0.204511	-4.3604	1.29828e-05	0.000240208	Srpr	signal recognition particle receptor ('docking protein')
2760	ENSMUSG00000116207	1792.92	-0.895484	0.273498	-3.27419	0.00105967	0.0099475	Nnt	nicotinamide nucleotide transhydrogenase
2005	ENSMUSG00000042215	1527.7	-0.895862	0.276775	-3.23679	0.00120882	0.0110764	Bag2	BCL2-associated athanogene 2
961	ENSMUSG00000026615	22130.8	-0.89666	0.25917	-3.45974	0.000540695	0.00574038	Eprs	glutamyl-prolyl-tRNA synthetase
358	ENSMUSG00000019802	10408.1	-0.898625	0.243908	-3.68427	0.000229358	0.00281738	Sec63	SEC63-like (S. cerevisiae)
1197	ENSMUSG00000029348	674.279	-0.899128	0.35219	-2.55297	0.010681	0.0617723	Asphd2	aspartate beta-hydroxylase domain containing 2
1818	ENSMUSG00000038866	748.509	-0.89968	0.352541	-2.55198	0.0107112	0.0618668	Zcchc2	zinc finger, CCHC domain containing 2
2517	ENSMUSG00000066406	5424.74	-0.900262	0.220975	-4.07405	4.62034e-05	0.000733171	Akap13	A kinase (PRKA) anchor protein 13
1890	ENSMUSG00000039985	1306.23	-0.901774	0.280877	-3.21057	0.00132472	0.0119011	Sinhcaf	SIN3-HDAC complex associated factor
1076	ENSMUSG00000028020	1354.25	-0.903805	0.278877	-3.24087	0.00119166	0.0109635	Glrb	glycine receptor, beta subunit
2529	ENSMUSG00000068196	6804.78	-0.904266	0.250898	-3.60412	0.000313216	0.0036657	Col8a1	collagen, type VIII, alpha 1
1001	ENSMUSG00000027035	1155.75	-0.904746	0.294196	-3.07531	0.00210282	0.0172256	Cers6	ceramide synthase 6
1973	ENSMUSG00000041506	1315.62	-0.904786	0.294362	-3.07372	0.00211409	0.0172861	Rrp9	RRP9, small subunit (SSU) processome component, homolog (yeast)
619	ENSMUSG00000022360	4185.03	-0.905496	0.32199	-2.81219	0.00492058	0.0338246	Atad2	ATPase family, AAA domain containing 2
174	ENSMUSG00000006800	1831.97	-0.905829	0.261065	-3.46974	0.000520962	0.00556622	Sulf2	sulfatase 2
2322	ENSMUSG00000054277	3265.96	-0.907496	0.231495	-3.92015	8.84932e-05	0.00127014	Arfgap3	ADP-ribosylation factor GTPase activating protein 3
2204	ENSMUSG00000049313	2793.44	-0.907605	0.244004	-3.71962	0.000199519	0.00249903	Sorl1	sortilin-related receptor, LDLR class A repeats-containing
1920	ENSMUSG00000040463	9465.74	-0.908226	0.212883	-4.26631	1.98736e-05	0.000350725	Mybbp1a	MYB binding protein (P160) 1a
1805	ENSMUSG00000038650	4062.38	-0.908933	0.221009	-4.11264	3.91153e-05	0.000631177	Rnh1	ribonuclease/angiogenin inhibitor 1
2460	ENSMUSG00000061731	4405.41	-0.909965	0.225007	-4.04417	5.25092e-05	0.000820579	Ext1	exostosin glycosyltransferase 1
846	ENSMUSG00000025140	3458.71	-0.910165	0.334193	-2.72347	0.00645995	0.0421124	Pycr1	pyrroline-5-carboxylate reductase 1
82	ENSMUSG00000002897	2456.81	-0.910516	0.242815	-3.74983	0.000176956	0.00225227	Il17ra	interleukin 17 receptor A
2349	ENSMUSG00000055538	5571.42	-0.91056	0.21931	-4.15193	3.29684e-05	0.000541792	Zcchc24	zinc finger, CCHC domain containing 24
1694	ENSMUSG00000036854	1102.24	-0.91111	0.29512	-3.08725	0.00202017	0.0167226	Hspb6	heat shock protein, alpha-crystallin-related, B6
325	ENSMUSG00000018428	2865.05	-0.911282	0.248463	-3.66767	0.000244767	0.00297119	Akap1	A kinase (PRKA) anchor protein 1
1335	ENSMUSG00000031133	6186.84	-0.911297	0.213843	-4.26152	2.03042e-05	0.000357412	Arhgef6	Rac/Cdc42 guanine nucleotide exchange factor (GEF) 6
1317	ENSMUSG00000030872	2693.04	-0.912008	0.23837	-3.82602	0.000130233	0.00175265	Gga2	golgi associated, gamma adaptin ear containing, ARF binding protein 2
871	ENSMUSG00000025403	9306.37	-0.912032	0.318968	-2.85932	0.00424555	0.0300332	Shmt2	serine hydroxymethyltransferase 2 (mitochondrial)
2242	ENSMUSG00000050708	92879.9	-0.912514	0.200521	-4.55071	5.34656e-06	0.000107712	Ftl1	ferritin light polypeptide 1
973	ENSMUSG00000026687	2198.03	-0.912693	0.257638	-3.54255	0.000396286	0.00443237	Aldh9a1	aldehyde dehydrogenase 9, subfamily A1
1463	ENSMUSG00000032392	600.6	-0.913894	0.363239	-2.51596	0.011871	0.066938	Parp16	poly (ADP-ribose) polymerase family, member 16
442	ENSMUSG00000020668	2243.01	-0.915112	0.246505	-3.71235	0.00020534	0.00255996	Kif3c	kinesin family member 3C
1919	ENSMUSG00000040446	2159.38	-0.915439	0.268614	-3.40801	0.000654377	0.0067058	Rprd1a	regulation of nuclear pre-mRNA domain containing 1A
2365	ENSMUSG00000056501	3215.62	-0.916127	0.37416	-2.44849	0.0143456	0.0770071	Cebpb	CCAAT/enhancer binding protein (C/EBP), beta
702	ENSMUSG00000023050	863.651	-0.916375	0.339306	-2.70073	0.00691872	0.0442619	Map3k12	mitogen-activated protein kinase kinase kinase 12
2740	ENSMUSG00000102252	2308.59	-0.916976	0.253269	-3.62056	0.000293967	0.00346467	Snrpn	small nuclear ribonucleoprotein N
1992	ENSMUSG00000041801	903.159	-0.91726	0.315636	-2.90606	0.00366007	0.026872	Phlda3	pleckstrin homology like domain, family A, member 3
2525	ENSMUSG00000067629	1266.77	-0.91773	0.336268	-2.72916	0.0063495	0.0415341	Syngap1	synaptic Ras GTPase activating protein 1 homolog (rat)
726	ENSMUSG00000024042	567.387	-0.921413	0.365593	-2.52033	0.0117246	0.0662891	Sik1	salt inducible kinase 1
1278	ENSMUSG00000030505	1720.02	-0.921747	0.283636	-3.24976	0.00115504	0.0106928	Prmt3	protein arginine N-methyltransferase 3
894	ENSMUSG00000025817	2269.66	-0.922196	0.250353	-3.68358	0.000229985	0.0028199	Nudt5	nudix (nucleoside diphosphate linked moiety X)-type motif 5
911	ENSMUSG00000026094	1469.17	-0.92387	0.290307	-3.18239	0.00146067	0.0128548	Stk17b	serine/threonine kinase 17b (apoptosis-inducing)
1943	ENSMUSG00000040945	16164	-0.924095	0.209763	-4.40542	1.05581e-05	0.000198644	Rcc2	regulator of chromosome condensation 2
1512	ENSMUSG00000033021	1974.69	-0.926249	0.254856	-3.63441	0.000278622	0.00330419	Gmppa	GDP-mannose pyrophosphorylase A
1016	ENSMUSG00000027253	12504.9	-0.927497	0.20479	-4.52902	5.92589e-06	0.000118669	Lrp4	low density lipoprotein receptor-related protein 4
106	ENSMUSG00000003810	6272.23	-0.927952	0.257378	-3.60541	0.000311658	0.00365065	Mast2	microtubule associated serine/threonine kinase 2
2495	ENSMUSG00000063760	2048.2	-0.928002	0.263638	-3.51998	0.000431582	0.0047595	Rnf217	ring finger protein 217
171	ENSMUSG00000006740	11186	-0.928752	0.213727	-4.3455	1.38961e-05	0.00025534	Kif5b	kinesin family member 5B
971	ENSMUSG00000026672	2693.62	-0.928819	0.238904	-3.88784	0.000101139	0.00141521	Optn	optineurin
2463	ENSMUSG00000061838	1780.77	-0.931052	0.260024	-3.58064	0.000342749	0.00395254	Suclg2	succinate-Coenzyme A ligase, GDP-forming, beta subunit
2159	ENSMUSG00000047747	1589.3	-0.932433	0.267437	-3.48656	0.000489279	0.00528703	Rnf150	ring finger protein 150
962	ENSMUSG00000026627	1047.89	-0.93305	0.30036	-3.10644	0.00189355	0.0158313	Pacc1	proton activated chloride channel 1
1809	ENSMUSG00000038692	848.939	-0.933108	0.322997	-2.88891	0.00386585	0.0280138	Hoxb4	homeobox B4
260	ENSMUSG00000015305	2956.96	-0.934875	0.244702	-3.82046	0.000133201	0.00178361	Sash1	SAM and SH3 domain containing 1
2602	ENSMUSG00000073411	21469.6	-0.936276	0.197778	-4.73398	2.20157e-06	4.8921e-05	H2-D1	histocompatibility 2, D region locus 1
121	ENSMUSG00000004530	4389.64	-0.936466	0.235911	-3.96957	7.20033e-05	0.00107021	Coro1c	coronin, actin binding protein 1C
2417	ENSMUSG00000059555	664.716	-0.939178	0.367044	-2.55876	0.0105046	0.0609367	Tor4a	torsin family 4, member A
1493	ENSMUSG00000032643	770.733	-0.940064	0.33276	-2.82505	0.00472736	0.0327658	Fhl3	four and a half LIM domains 3
865	ENSMUSG00000025352	1200.79	-0.94225	0.318309	-2.96017	0.00307466	0.0234491	Gdf11	growth differentiation factor 11
1031	ENSMUSG00000027510	743.707	-0.943211	0.351266	-2.68517	0.00724921	0.045824	Rbm38	RNA binding motif protein 38
1894	ENSMUSG00000040010	16812.1	-0.943237	0.341121	-2.76511	0.00569043	0.0380035	Slc7a5	solute carrier family 7 (cationic amino acid transporter, y+ system), member 5
1885	ENSMUSG00000039943	882.068	-0.943646	0.316906	-2.97769	0.0029043	0.0224312	Plcb4	phospholipase C, beta 4
661	ENSMUSG00000022748	718.849	-0.944692	0.337257	-2.80111	0.00509276	0.034847	Cmss1	cms small ribosomal subunit 1
1328	ENSMUSG00000031093	1879.64	-0.945257	0.258789	-3.65262	0.000259575	0.00311979	Dock11	dedicator of cytokinesis 11
1927	ENSMUSG00000040675	2760.93	-0.945375	0.301249	-3.13818	0.0017	0.0145124	Mthfd1l	methylenetetrahydrofolate dehydrogenase (NADP+ dependent) 1-like
993	ENSMUSG00000026933	4261.92	-0.946602	0.228019	-4.15142	3.30424e-05	0.000542342	Camsap1	calmodulin regulated spectrin-associated protein 1
1154	ENSMUSG00000028970	796.707	-0.946933	0.367045	-2.57988	0.00988333	0.0581651	Abcb1b	ATP-binding cassette, sub-family B (MDR/TAP), member 1B
694	ENSMUSG00000023022	3205.74	-0.947169	0.239148	-3.96059	7.47654e-05	0.0011021	Lima1	LIM domain and actin binding 1
84	ENSMUSG00000002957	4631.09	-0.948236	0.220105	-4.30811	1.64653e-05	0.000296442	Ap2a2	adaptor-related protein complex 2, alpha 2 subunit
100	ENSMUSG00000003500	2963.84	-0.948609	0.238155	-3.98316	6.80042e-05	0.00102098	Impdh1	inosine monophosphate dehydrogenase 1
269	ENSMUSG00000015653	3507	-0.949225	0.257846	-3.68137	0.000231984	0.00283402	Steap2	six transmembrane epithelial antigen of prostate 2
640	ENSMUSG00000022489	748.011	-0.949522	0.332781	-2.85329	0.00432689	0.0304315	Pde1b	phosphodiesterase 1B, Ca2+-calmodulin dependent
1373	ENSMUSG00000031513	6196.7	-0.94988	0.284733	-3.33604	0.000849822	0.00834047	Leprotl1	leptin receptor overlapping transcript-like 1
1908	ENSMUSG00000040212	2588.71	-0.950265	0.241625	-3.9328	8.39616e-05	0.00121554	Emp3	epithelial membrane protein 3
711	ENSMUSG00000023277	1757.31	-0.950271	0.279206	-3.40348	0.000665333	0.00680441	Twf2	twinfilin actin binding protein 2
2247	ENSMUSG00000050910	2679.93	-0.952224	0.238377	-3.99461	6.48016e-05	0.000979493	Cdr2l	cerebellar degeneration-related protein 2-like
1777	ENSMUSG00000038299	2084.83	-0.953895	0.266106	-3.58464	0.000337544	0.00390262	Wdr36	WD repeat domain 36
447	ENSMUSG00000020715	4248.9	-0.954019	0.260985	-3.65546	0.000256722	0.00309384	Ern1	endoplasmic reticulum (ER) to nucleus signalling 1
80	ENSMUSG00000002881	2341.22	-0.9553	0.244949	-3.9	9.61912e-05	0.00135637	Nab1	Ngfi-A binding protein 1
234	ENSMUSG00000011877	4005.95	-0.956617	0.225736	-4.23778	2.25742e-05	0.000391667	Git1	GIT ArfGAP 1
1455	ENSMUSG00000032349	6363.5	-0.956763	0.212151	-4.50983	6.48798e-06	0.000128768	Elovl5	ELOVL family member 5, elongation of long chain fatty acids (yeast)
936	ENSMUSG00000026421	1734.7	-0.957884	0.282746	-3.3878	0.000704568	0.00711859	Csrp1	cysteine and glycine-rich protein 1
1162	ENSMUSG00000029038	1431.34	-0.958529	0.315475	-3.03837	0.00237865	0.0190762	Ssu72	Ssu72 RNA polymerase II CTD phosphatase homolog (yeast)
712	ENSMUSG00000023286	1301.25	-0.95915	0.336294	-2.85212	0.00434289	0.030512	Ube2j2	ubiquitin-conjugating enzyme E2J 2
1924	ENSMUSG00000040618	10733.6	-0.959861	0.336871	-2.84935	0.00438091	0.0307007	Pck2	phosphoenolpyruvate carboxykinase 2 (mitochondrial)
1302	ENSMUSG00000030685	671.393	-0.960817	0.346285	-2.77465	0.0055262	0.0370732	Kctd13	potassium channel tetramerisation domain containing 13
1461	ENSMUSG00000032376	1303.93	-0.961378	0.280254	-3.43038	0.000602745	0.00628058	Usp3	ubiquitin specific peptidase 3
2115	ENSMUSG00000045917	903.551	-0.961691	0.327688	-2.93478	0.00333788	0.0250706	Tmem268	transmembrane protein 268
874	ENSMUSG00000025477	2291.06	-0.962143	0.245552	-3.91828	8.91829e-05	0.00127867	Inpp5a	inositol polyphosphate-5-phosphatase A
2693	ENSMUSG00000090523	760.119	-0.962904	0.330524	-2.91326	0.00357673	0.0263752	Gypc	glycophorin C
1674	ENSMUSG00000036334	1810.62	-0.964767	0.288572	-3.34324	0.000828061	0.00816284	Igsf10	immunoglobulin superfamily, member 10
1782	ENSMUSG00000038351	1232.66	-0.965651	0.294713	-3.27658	0.00105073	0.00987749	Sgsm2	small G protein signaling modulator 2
1449	ENSMUSG00000032289	1174.39	-0.966437	0.332103	-2.91005	0.00361369	0.0265898	Thsd4	thrombospondin, type I, domain containing 4
388	ENSMUSG00000020108	1571.37	-0.967221	0.376883	-2.56637	0.0102769	0.060006	Ddit4	DNA-damage-inducible transcript 4
1377	ENSMUSG00000031543	1106.59	-0.967405	0.297919	-3.2472	0.00116545	0.0107667	Ank1	ankyrin 1, erythroid
2608	ENSMUSG00000073802	2147.9	-0.968189	0.313761	-3.08575	0.00203039	0.0167657	Cdkn2b	cyclin dependent kinase inhibitor 2B
2661	ENSMUSG00000079020	2566.72	-0.970359	0.240276	-4.03851	5.37916e-05	0.000830913	Slc45a4	solute carrier family 45, member 4
1080	ENSMUSG00000028059	10290.4	-0.972138	0.30882	-3.14791	0.0016444	0.0141274	Arhgef2	rho/rac guanine nucleotide exchange factor (GEF) 2
1035	ENSMUSG00000027534	535.056	-0.973666	0.413657	-2.3538	0.0185826	0.0932055	Snx16	sorting nexin 16
659	ENSMUSG00000022742	2823.43	-0.974728	0.246799	-3.94948	7.83215e-05	0.00114629	Cpox	coproporphyrinogen oxidase
2250	ENSMUSG00000050965	3651.38	-0.977172	0.258281	-3.78337	0.00015472	0.00201136	Prkca	protein kinase C, alpha
1304	ENSMUSG00000030729	525.409	-0.977292	0.403417	-2.42253	0.0154127	0.0813316	Pgm2l1	phosphoglucomutase 2-like 1
204	ENSMUSG00000009418	1847.27	-0.977616	0.276758	-3.53239	0.000411824	0.00456418	Nav1	neuron navigator 1
945	ENSMUSG00000026478	12637.7	-0.97907	0.202666	-4.83096	1.35877e-06	3.16108e-05	Lamc1	laminin, gamma 1
2259	ENSMUSG00000051343	7640.73	-0.979724	0.20831	-4.7032	2.5612e-06	5.56187e-05	Rab11fip5	RAB11 family interacting protein 5 (class I)
952	ENSMUSG00000026558	3959.06	-0.980067	0.22596	-4.33735	1.44213e-05	0.000262825	Uck2	uridine-cytidine kinase 2
785	ENSMUSG00000024556	1715.18	-0.980956	0.26139	-3.75285	0.000174837	0.00222954	Me2	malic enzyme 2, NAD(+)-dependent, mitochondrial
1078	ENSMUSG00000028042	2092.73	-0.98189	0.281622	-3.48655	0.000489298	0.00528703	Zbtb7b	zinc finger and BTB domain containing 7B
709	ENSMUSG00000023259	696.81	-0.98245	0.377868	-2.59999	0.00932278	0.0556	Slc26a6	solute carrier family 26, member 6
1629	ENSMUSG00000035296	628.847	-0.982951	0.394515	-2.49154	0.012719	0.0704706	Sgcg	sarcoglycan, gamma (dystrophin-associated glycoprotein)
2327	ENSMUSG00000054434	588.713	-0.983361	0.378023	-2.60133	0.00928634	0.0554569	Tmem120b	transmembrane protein 120B
1926	ENSMUSG00000040640	416.434	-0.984268	0.410157	-2.39974	0.0164069	0.0852331	Erc2	ELKS/RAB6-interacting/CAST family member 2
2170	ENSMUSG00000048126	15178.5	-0.986427	0.201243	-4.90167	9.50277e-07	2.28531e-05	Col6a3	collagen, type VI, alpha 3
879	ENSMUSG00000025584	3790.19	-0.986542	0.23567	-4.18612	2.8377e-05	0.000476284	Pde8a	phosphodiesterase 8A
2243	ENSMUSG00000050721	2098.86	-0.989475	0.263611	-3.75355	0.000174349	0.00222544	Plekho2	pleckstrin homology domain containing, family O member 2
644	ENSMUSG00000022519	1010.89	-0.99009	0.329061	-3.00883	0.00262254	0.0206664	Srl	sarcalumenin
1075	ENSMUSG00000028019	1395.16	-0.990416	0.277672	-3.56686	0.000361283	0.00411926	Pdgfc	platelet-derived growth factor, C polypeptide
1164	ENSMUSG00000029060	1476.08	-0.991598	0.297661	-3.3313	0.000864415	0.00845887	Mib2	mindbomb E3 ubiquitin protein ligase 2
115	ENSMUSG00000004267	646.625	-0.992786	0.350725	-2.83067	0.0046451	0.032296	Eno2	enolase 2, gamma neuronal
703	ENSMUSG00000023068	5461.9	-0.993437	0.22686	-4.37908	1.19182e-05	0.000222047	Nus1	NUS1 dehydrodolichyl diphosphate synthase subunit
440	ENSMUSG00000020650	643.597	-0.993918	0.376436	-2.64033	0.00828242	0.0506811	Bcap29	B cell receptor associated protein 29
1285	ENSMUSG00000030539	858.388	-0.995643	0.320686	-3.10473	0.00190454	0.0159032	Sema4b	sema domain, immunoglobulin domain (Ig), transmembrane domain (TM) and short cytoplasmic domain, (semaphorin) 4B
1930	ENSMUSG00000040711	5017.16	-0.996035	0.217256	-4.58462	4.54823e-06	9.31726e-05	Sh3pxd2b	SH3 and PX domains 2B
1931	ENSMUSG00000040717	524.988	-0.997716	0.376189	-2.65217	0.00799769	0.0493208	Il17rd	interleukin 17 receptor D
433	ENSMUSG00000020593	2124.8	-0.998812	0.249564	-4.00223	6.27494e-05	0.000952997	Lpin1	lipin 1
1598	ENSMUSG00000034595	3210.75	-1.00015	0.232052	-4.31004	1.63228e-05	0.000294273	Ppp1r18	protein phosphatase 1, regulatory subunit 18
1371	ENSMUSG00000031490	9188.32	-1.00135	0.255272	-3.92265	8.75787e-05	0.00126108	Eif4ebp1	eukaryotic translation initiation factor 4E binding protein 1
968	ENSMUSG00000026663	4468.75	-1.00203	0.271316	-3.69322	0.000221435	0.00273619	Atf6	activating transcription factor 6
2612	ENSMUSG00000074093	645.796	-1.00324	0.375377	-2.67261	0.0075264	0.0471351	Svip	small VCP/p97-interacting protein
649	ENSMUSG00000022565	15140.2	-1.00652	0.23001	-4.37598	1.2089e-05	0.000224604	Plec	plectin
20	ENSMUSG00000000753	14710	-1.0074	0.24423	-4.12481	3.71036e-05	0.000604548	Serpinf1	serine (or cysteine) peptidase inhibitor, clade F, member 1
1835	ENSMUSG00000039158	707.548	-1.00751	0.343827	-2.93029	0.00338643	0.0252769	Akna	AT-hook transcription factor
1147	ENSMUSG00000028889	1574.37	-1.00882	0.276903	-3.6432	0.000269266	0.00321317	Yrdc	yrdC domain containing (E.coli)
432	ENSMUSG00000020592	5683.92	-1.01498	0.313629	-3.23626	0.00121106	0.0110817	Sdc1	syndecan 1
1832	ENSMUSG00000039145	2669.71	-1.01499	0.243155	-4.17426	2.9896e-05	0.000498652	Camk1d	calcium/calmodulin-dependent protein kinase ID
1291	ENSMUSG00000030595	641.349	-1.01546	0.356552	-2.84801	0.00439929	0.0308111	Nfkbib	nuclear factor of kappa light polypeptide gene enhancer in B cells inhibitor, beta
1287	ENSMUSG00000030556	1441.09	-1.01555	0.287386	-3.53375	0.000409711	0.00454453	Lrrc28	leucine rich repeat containing 28
167	ENSMUSG00000006517	1134.82	-1.01673	0.291745	-3.48501	0.000492112	0.00531315	Mvd	mevalonate (diphospho) decarboxylase
2605	ENSMUSG00000073530	4503	-1.0185	0.346879	-2.93619	0.00332271	0.0249848	Pappa2	pappalysin 2
1143	ENSMUSG00000028793	3418.62	-1.01909	0.247418	-4.1189	3.80689e-05	0.00061877	Rnf19b	ring finger protein 19B
1436	ENSMUSG00000032186	541.832	-1.01955	0.417227	-2.44365	0.0145396	0.0777987	Tmod2	tropomodulin 2
2118	ENSMUSG00000046027	1540.46	-1.02138	0.349721	-2.92055	0.00349417	0.0258098	Stard5	StAR-related lipid transfer (START) domain containing 5
1700	ENSMUSG00000036918	1404.65	-1.02252	0.274597	-3.72373	0.000196299	0.00246795	Ttc7	tetratricopeptide repeat domain 7
2574	ENSMUSG00000071379	532.446	-1.02325	0.377758	-2.70873	0.00675404	0.0435625	Hpcal1	hippocalcin-like 1
214	ENSMUSG00000010048	1043.79	-1.02383	0.299752	-3.4156	0.000636422	0.00655887	Ifrd2	interferon-related developmental regulator 2
934	ENSMUSG00000026389	2241.85	-1.0244	0.246703	-4.15236	3.29065e-05	0.000541439	Steap3	STEAP family member 3
697	ENSMUSG00000023030	2462.37	-1.02661	0.242743	-4.22921	2.34518e-05	0.000403232	Slc11a2	solute carrier family 11 (proton-coupled divalent metal ion transporters), member 2
1877	ENSMUSG00000039745	1086.65	-1.02783	0.296058	-3.47171	0.000517156	0.00553435	Htatip2	HIV-1 Tat interactive protein 2
1762	ENSMUSG00000038086	1326.42	-1.02784	0.279015	-3.68381	0.00022977	0.00281985	Hspb2	heat shock protein 2
638	ENSMUSG00000022475	2300.7	-1.02881	0.246885	-4.16717	3.08408e-05	0.000513771	Hdac7	histone deacetylase 7
2552	ENSMUSG00000070044	1315.43	-1.02986	0.281332	-3.66065	0.000251572	0.00304275	Fam149a	family with sequence similarity 149, member A
134	ENSMUSG00000004951	4189.08	-1.03199	0.260314	-3.96439	7.35839e-05	0.00108766	Hspb1	heat shock protein 1
2423	ENSMUSG00000059895	496.365	-1.03207	0.413827	-2.49396	0.0126327	0.0701216	Ptp4a3	protein tyrosine phosphatase 4a3
1165	ENSMUSG00000029062	1871.32	-1.0353	0.306466	-3.37818	0.000729671	0.00734448	Cdk11b	cyclin-dependent kinase 11B
775	ENSMUSG00000024424	1258.34	-1.03661	0.285693	-3.62842	0.000285166	0.00337581	Ttc39c	tetratricopeptide repeat domain 39C
2437	ENSMUSG00000060477	862.223	-1.03885	0.326564	-3.18116	0.00146688	0.0129011	Irak2	interleukin-1 receptor-associated kinase 2
1321	ENSMUSG00000031007	8205.37	-1.04023	0.207281	-5.01847	5.20851e-07	1.31959e-05	Atp6ap2	ATPase, H+ transporting, lysosomal accessory protein 2
897	ENSMUSG00000025880	1158.24	-1.0427	0.309684	-3.36697	0.000759993	0.0075643	Smad7	SMAD family member 7
1051	ENSMUSG00000027722	1220.39	-1.04271	0.335326	-3.10953	0.00187382	0.0156958	Spata5	spermatogenesis associated 5
610	ENSMUSG00000022257	4738.23	-1.04277	0.225312	-4.62813	3.6898e-06	7.77299e-05	Laptm4b	lysosomal-associated protein transmembrane 4B
1503	ENSMUSG00000032816	911.006	-1.04478	0.327914	-3.18613	0.00144191	0.0127064	Igdcc4	immunoglobulin superfamily, DCC subclass, member 4
357	ENSMUSG00000019790	3068.02	-1.04515	0.234831	-4.45066	8.56069e-06	0.000164535	Stxbp5	syntaxin binding protein 5 (tomosyn)
437	ENSMUSG00000020620	1117.01	-1.04542	0.357593	-2.9235	0.00346123	0.025623	Abca8b	ATP-binding cassette, sub-family A (ABC1), member 8b
1128	ENSMUSG00000028614	1918.79	-1.04682	0.384548	-2.72221	0.00648479	0.0422327	Ndc1	NDC1 transmembrane nucleoporin
2070	ENSMUSG00000044197	394.705	-1.04814	0.429171	-2.44225	0.014596	0.0780069	Gpr146	G protein-coupled receptor 146
1661	ENSMUSG00000036036	827.493	-1.04832	0.320839	-3.26744	0.00108524	0.0101519	Zfp57	zinc finger protein 57
289	ENSMUSG00000016552	2559.04	-1.04891	0.24739	-4.23991	2.23607e-05	0.000388467	Foxred2	FAD-dependent oxidoreductase domain containing 2
2146	ENSMUSG00000047205	1510.22	-1.05056	0.272223	-3.85921	0.000113756	0.00156555	Dusp18	dual specificity phosphatase 18
153	ENSMUSG00000005718	737.479	-1.05065	0.333912	-3.14648	0.00165249	0.014161	Tfap4	transcription factor AP4
1459	ENSMUSG00000032369	759.107	-1.05299	0.338349	-3.11215	0.0018573	0.0155768	Plscr1	phospholipid scramblase 1
2114	ENSMUSG00000045817	8080.65	-1.05376	0.207796	-5.07112	3.95486e-07	1.03531e-05	Zfp36l2	zinc finger protein 36, C3H type-like 2
1238	ENSMUSG00000030020	999.081	-1.05419	0.377409	-2.79321	0.00521873	0.0354105	Prickle2	prickle planar cell polarity protein 2
1081	ENSMUSG00000028063	8925.32	-1.05621	0.221308	-4.77261	1.81858e-06	4.11626e-05	Lmna	lamin A
473	ENSMUSG00000020937	1064.89	-1.05824	0.326731	-3.23887	0.00120004	0.0110103	Plcd3	phospholipase C, delta 3
1961	ENSMUSG00000041238	828.006	-1.06089	0.363601	-2.91772	0.00352597	0.0260303	Rbbp8	retinoblastoma binding protein 8, endonuclease
626	ENSMUSG00000022421	2181.62	-1.06099	0.267974	-3.95929	7.51717e-05	0.00110624	Nptxr	neuronal pentraxin receptor
1210	ENSMUSG00000029521	384.739	-1.0613	0.424666	-2.49914	0.0124496	0.0693332	Chek2	checkpoint kinase 2
275	ENSMUSG00000015766	2015.6	-1.06169	0.292549	-3.6291	0.000284408	0.00336981	Eps8	epidermal growth factor receptor pathway substrate 8
2025	ENSMUSG00000042688	7450.6	-1.06432	0.208719	-5.09929	3.40933e-07	9.10312e-06	Mapk6	mitogen-activated protein kinase 6
2712	ENSMUSG00000092060	831.555	-1.06478	0.322809	-3.29849	0.000972053	0.00927472	Bend4	BEN domain containing 4
1462	ENSMUSG00000032388	4142.25	-1.06551	0.226249	-4.70946	2.48375e-06	5.43782e-05	Spg21	SPG21, maspardin
641	ENSMUSG00000022505	9009.15	-1.06585	0.245319	-4.34476	1.39426e-05	0.000255845	Emp2	epithelial membrane protein 2
2023	ENSMUSG00000042680	1372.56	-1.06678	0.286676	-3.72119	0.000198284	0.00248822	Garem1	GRB2 associated regulator of MAPK1 subtype 1
1325	ENSMUSG00000031024	697.034	-1.06889	0.349743	-3.05621	0.00224151	0.0181505	Denn2b	DENN domain containing 2B
177	ENSMUSG00000007029	9084.2	-1.06939	0.205867	-5.1946	2.05166e-07	5.75368e-06	Vars	valyl-tRNA synthetase
2298	ENSMUSG00000052957	9961.73	-1.06996	0.332072	-3.22207	0.00127269	0.01155	Gas1	growth arrest specific 1
914	ENSMUSG00000026107	583.375	-1.07006	0.362759	-2.94977	0.00318008	0.0240394	Nabp1	nucleic acid binding protein 1
466	ENSMUSG00000020866	2055.12	-1.07205	0.264881	-4.0473	5.18117e-05	0.000810626	Cacna1g	calcium channel, voltage-dependent, T type, alpha 1G subunit
1576	ENSMUSG00000034275	1161.25	-1.0766	0.338731	-3.17834	0.00148119	0.0130012	Igsf9b	immunoglobulin superfamily, member 9B
305	ENSMUSG00000017446	1216.93	-1.07701	0.300874	-3.5796	0.000344115	0.00396489	C1qtnf1	C1q and tumor necrosis factor related protein 1
2223	ENSMUSG00000049872	492.325	-1.07824	0.413598	-2.60698	0.00913457	0.0548197	Calhm5	calcium homeostasis modulator family member 5
960	ENSMUSG00000026600	3618.29	-1.08005	0.227808	-4.74107	2.12593e-06	4.74766e-05	Soat1	sterol O-acyltransferase 1
515	ENSMUSG00000021217	729.202	-1.0809	0.334728	-3.2292	0.00124137	0.0113196	Tshz3	teashirt zinc finger family member 3
1311	ENSMUSG00000030774	1210.34	-1.08196	0.299928	-3.60739	0.000309287	0.00362924	Pak1	p21 (RAC1) activated kinase 1
2474	ENSMUSG00000062382	449.96	-1.08356	0.401554	-2.69841	0.00696726	0.0445386	Ftl1-ps1	ferritin light polypeptide 1, pseudogene 1
2465	ENSMUSG00000061878	3227.07	-1.08721	0.233264	-4.66085	3.14906e-06	6.72923e-05	Sphk1	sphingosine kinase 1
1617	ENSMUSG00000035064	1905.75	-1.08816	0.266627	-4.08121	4.48027e-05	0.000714333	Eef2k	eukaryotic elongation factor-2 kinase
39	ENSMUSG00000001424	13411.7	-1.08845	0.222801	-4.88528	1.03281e-06	2.45397e-05	Snd1	staphylococcal nuclease and tudor domain containing 1
6	ENSMUSG00000000278	14033.3	-1.08986	0.241231	-4.51793	6.24466e-06	0.000124679	Scpep1	serine carboxypeptidase 1
2197	ENSMUSG00000048965	453.106	-1.09133	0.407543	-2.67782	0.00741023	0.046604	Mrgpre	MAS-related GPR, member E
2450	ENSMUSG00000061232	14322.8	-1.09179	0.202839	-5.38255	7.34385e-08	2.30607e-06	H2-K1	histocompatibility 2, K1, K region
2087	ENSMUSG00000044636	1133.95	-1.09302	0.292032	-3.7428	0.00018198	0.00230744	Csrnp2	cysteine-serine-rich nuclear protein 2
868	ENSMUSG00000025372	2078.75	-1.0958	0.278005	-3.94167	8.09165e-05	0.00117654	Baiap2	brain-specific angiogenesis inhibitor 1-associated protein 2
1363	ENSMUSG00000031398	1386.96	-1.098	0.280576	-3.91337	9.10182e-05	0.0013008	Plxna3	plexin A3
1231	ENSMUSG00000029822	2446.64	-1.10038	0.247337	-4.44891	8.63082e-06	0.000165645	Osbpl3	oxysterol binding protein-like 3
1958	ENSMUSG00000041225	1590.53	-1.10243	0.266227	-4.14095	3.45864e-05	0.000564911	Arhgap12	Rho GTPase activating protein 12
1646	ENSMUSG00000035765	1582.24	-1.10397	0.273136	-4.04182	5.30377e-05	0.000825864	Dym	dymeclin
941	ENSMUSG00000026456	3883.1	-1.10431	0.356988	-3.0934	0.00197875	0.0164731	Cyb5r1	cytochrome b5 reductase 1
1283	ENSMUSG00000030528	808.652	-1.10587	0.46597	-2.37326	0.0176318	0.0896806	Blm	Bloom syndrome, RecQ like helicase
376	ENSMUSG00000019944	1859.9	-1.10596	0.275305	-4.0172	5.8893e-05	0.000905531	Rhobtb1	Rho-related BTB domain containing 1
2666	ENSMUSG00000079225	917.779	-1.10772	0.319847	-3.46329	0.000533617	0.00567875	Gm9531	predicted gene 9531
144	ENSMUSG00000005413	4140.55	-1.10878	0.395884	-2.80076	0.00509819	0.0348485	Hmox1	heme oxygenase 1
169	ENSMUSG00000006585	2219.47	-1.109	0.296138	-3.74488	0.000180478	0.00229056	Cdt1	chromatin licensing and DNA replication factor 1
1327	ENSMUSG00000031075	2111.27	-1.10934	0.254746	-4.35467	1.33269e-05	0.000245556	Ano1	anoctamin 1, calcium activated chloride channel
2244	ENSMUSG00000050730	1437.65	-1.11135	0.288637	-3.85034	0.000117954	0.00161833	Arhgap42	Rho GTPase activating protein 42
1390	ENSMUSG00000031661	422.917	-1.11151	0.419194	-2.65154	0.00801263	0.0493485	Nkd1	naked cuticle 1
1345	ENSMUSG00000031214	1098.46	-1.11166	0.293709	-3.7849	0.00015377	0.0020029	Ophn1	oligophrenin 1
340	ENSMUSG00000018995	533.891	-1.11336	0.373809	-2.97841	0.00289747	0.0224043	Nars2	asparaginyl-tRNA synthetase 2 (mitochondrial)(putative)
699	ENSMUSG00000023032	429.986	-1.1136	0.404559	-2.75263	0.00591191	0.039228	Slc4a8	solute carrier family 4 (anion exchanger), member 8
2051	ENSMUSG00000043542	1309.08	-1.11563	0.282237	-3.9528	7.72416e-05	0.00113172	Zc2hc1a	zinc finger, C2HC-type containing 1A
1228	ENSMUSG00000029777	21190.3	-1.11608	0.255133	-4.37451	1.21707e-05	0.000225808	Gars	glycyl-tRNA synthetase
2510	ENSMUSG00000065954	4983.06	-1.11763	0.264363	-4.22765	2.36146e-05	0.000404991	Tacc1	transforming, acidic coiled-coil containing protein 1
54	ENSMUSG00000001918	845.796	-1.11941	0.342243	-3.27081	0.00107239	0.0100528	Slc1a5	solute carrier family 1 (neutral amino acid transporter), member 5
1865	ENSMUSG00000039578	626.809	-1.12219	0.420097	-2.67127	0.00755659	0.0472621	Ccser1	coiled-coil serine rich 1
2559	ENSMUSG00000070526	678.887	-1.12222	0.353637	-3.17336	0.00150685	0.0131919	Peg12	paternally expressed 12
367	ENSMUSG00000019849	3968.74	-1.12446	0.259077	-4.34027	1.42305e-05	0.000260056	Prep	prolyl endopeptidase
1167	ENSMUSG00000029064	7383.67	-1.12502	0.308688	-3.64453	0.000267882	0.00319952	Gnb1	guanine nucleotide binding protein (G protein), beta 1
1788	ENSMUSG00000038417	2510.04	-1.12561	0.243577	-4.62115	3.81611e-06	8.01382e-05	Fig4	FIG4 phosphoinositide 5-phosphatase
1554	ENSMUSG00000033730	656.063	-1.12811	0.433396	-2.60295	0.00924265	0.0552206	Egr3	early growth response 3
750	ENSMUSG00000024238	3335.14	-1.1285	0.241078	-4.68107	2.85383e-06	6.1179e-05	Zeb1	zinc finger E-box binding homeobox 1
1889	ENSMUSG00000039982	464.028	-1.13089	0.415548	-2.72145	0.00649962	0.0422475	Dtx4	deltex 4, E3 ubiquitin ligase
2189	ENSMUSG00000048787	732.489	-1.13112	0.383397	-2.95027	0.00317501	0.0240227	Dcun1d3	DCN1, defective in cullin neddylation 1, domain containing 3 (S. cerevisiae)
2117	ENSMUSG00000045991	361.302	-1.13182	0.477556	-2.37002	0.0177869	0.0900929	Onecut2	one cut domain, family member 2
2109	ENSMUSG00000045679	984.373	-1.13362	0.30487	-3.71836	0.00020052	0.00250688	Pqlc3	PQ loop repeat containing
362	ENSMUSG00000019823	888.582	-1.13436	0.349246	-3.24803	0.00116208	0.010743	Mical1	microtubule associated monooxygenase, calponin and LIM domain containing 1
1467	ENSMUSG00000032418	5499.85	-1.13488	0.223385	-5.08039	3.76656e-07	9.95757e-06	Me1	malic enzyme 1, NADP(+)-dependent, cytosolic
2041	ENSMUSG00000043154	1449.87	-1.13629	0.275773	-4.12039	3.78226e-05	0.000615514	Ppp2r3a	protein phosphatase 2, regulatory subunit B'', alpha
2255	ENSMUSG00000051323	504.767	-1.13865	0.412218	-2.76226	0.00574032	0.0383175	Pcdh19	protocadherin 19
148	ENSMUSG00000005580	1071.23	-1.14107	0.311442	-3.66382	0.000248482	0.00301355	Adcy9	adenylate cyclase 9
1110	ENSMUSG00000028434	489.412	-1.14126	0.400023	-2.85299	0.00433094	0.030444	Epb41l4b	erythrocyte membrane protein band 4.1 like 4b
2391	ENSMUSG00000057706	1137.45	-1.14167	0.291209	-3.92044	8.8389e-05	0.00127001	Mex3b	mex3 RNA binding family member B
1254	ENSMUSG00000030189	14783.8	-1.14467	0.219103	-5.22434	1.74782e-07	5.00654e-06	Ybx3	Y box protein 3
2458	ENSMUSG00000061666	1224.15	-1.14797	0.321482	-3.57086	0.000355812	0.00407508	Gdpd1	glycerophosphodiester phosphodiesterase domain containing 1
674	ENSMUSG00000022885	1232.72	-1.1496	0.317985	-3.61528	0.000300026	0.00352366	St6gal1	beta galactoside alpha 2,6 sialyltransferase 1
52	ENSMUSG00000001829	1609.34	-1.14999	0.266269	-4.31891	1.56801e-05	0.000283833	Clpb	ClpB caseinolytic peptidase B
1118	ENSMUSG00000028496	2306.38	-1.15006	0.320375	-3.58972	0.000331029	0.00384057	Mllt3	myeloid/lymphoid or mixed-lineage leukemia; translocated to, 3
1225	ENSMUSG00000029762	1397.49	-1.15179	0.275294	-4.18387	2.86592e-05	0.000480418	Akr1b8	aldo-keto reductase family 1, member B8
1185	ENSMUSG00000029189	575.131	-1.15259	0.39032	-2.95295	0.00314757	0.0238826	Sel1l3	sel-1 suppressor of lin-12-like 3 (C. elegans)
958	ENSMUSG00000026589	622.418	-1.15288	0.379756	-3.03585	0.00239855	0.0192244	Sec16b	SEC16 homolog B (S. cerevisiae)
443	ENSMUSG00000020674	2967.66	-1.15302	0.238771	-4.82898	1.37233e-06	3.1871e-05	Pxdn	peroxidasin
[truncated: 766 more rows]
