# Supplementary material for: Growth deficiency in a mouse model of Kabuki syndrome 2 bears mechanistic similarities to Kabuki syndrome 1
Source: PLoS Genet. 2024 Jun 10;20(6):e1011310. doi: 10.1371/journal.pgen.1011310 (PMC11192384; doi:10.1371/journal.pgen.1011310)
Supplement: S6 Appendix — List of differentially expressed genes in Kdm6a-/- vs Kdm6a+/+ chondrocytes after 14 days of differentiation. (XLSX) [file pgen.1011310.s017.xlsx]

## Sheet: S6_Appendix
S6 Appendix. KS1 and KS2 combined RNA-seq experiment differentially expressed genes: Kdm6a-/- vs Kdm6a+/+, Day 14.
	ensembl_gene_id	baseMean	log2FoldChange	lfcSE	stat	pvalue	padj	mgi_symbol	mgi_description
449	ENSMUSG00000025665	132.386	8.38564	1.08875	7.70205	1.33902e-14	5.25997e-12	Rps6ka6	ribosomal protein S6 kinase polypeptide 6
34	ENSMUSG00000001819	133.905	5.61822	1.50146	3.74184	0.000182675	0.00467396	Hoxd13	homeobox D13
457	ENSMUSG00000025927	82.1453	5.24891	1.53981	3.4088	0.000652497	0.0124319	Tfap2b	transcription factor AP-2 beta
762	ENSMUSG00000031209	105.966	4.89222	1.0426	4.69235	2.70081e-06	0.000139814	Heph	hephaestin
455	ENSMUSG00000025909	171.486	4.86668	1.02086	4.76724	1.86765e-06	0.000104262	Sntg1	syntrophin, gamma 1
1499	ENSMUSG00000078252	164.69	4.82548	1.34436	3.58943	0.000331407	0.00742664	Krtap17-1	keratin associated protein 17-1
954	ENSMUSG00000036885	44.973	4.77694	0.922811	5.1765	2.26084e-07	1.83005e-05	Arhgef26	Rho guanine nucleotide exchange factor (GEF) 26
586	ENSMUSG00000027996	327.848	4.58248	1.70626	2.68569	0.00723795	0.0700508	Sfrp2	secreted frizzled-related protein 2
1059	ENSMUSG00000039462	20370.4	4.47532	0.551895	8.10901	5.10345e-16	2.43435e-13	Col10a1	collagen, type X, alpha 1
692	ENSMUSG00000029675	848.176	4.17477	1.23499	3.38042	0.000723756	0.0132964	Eln	elastin
530	ENSMUSG00000027562	19.2459	3.7514	1.4116	2.65755	0.00787119	0.0746115	Car2	carbonic anhydrase 2
1526	ENSMUSG00000083750	23.9329	3.65735	1.20656	3.03123	0.00243558	0.0326602	Gm14108	predicted gene 14108
935	ENSMUSG00000036192	85.072	3.60128	1.12181	3.21023	0.00132627	0.0205973	Rorb	RAR-related orphan receptor beta
872	ENSMUSG00000033849	564.516	3.50736	0.431591	8.12658	4.41554e-16	2.18422e-13	B3galt2	UDP-Gal:betaGlcNAc beta 1,3-galactosyltransferase, polypeptide 2
1484	ENSMUSG00000074971	452.686	3.50164	0.758073	4.61914	3.85341e-06	0.000188521	Fibin	fin bud initiation factor homolog (zebrafish)
603	ENSMUSG00000028073	71.8747	3.36525	0.774306	4.34615	1.38546e-05	0.00056588	Pear1	platelet endothelial aggregation receptor 1
939	ENSMUSG00000036412	185.27	3.35894	0.432209	7.77158	7.75153e-15	3.2353e-12	Arsi	arylsulfatase i
901	ENSMUSG00000034780	116.114	3.32248	0.739833	4.49085	7.09383e-06	0.000316874	B3galt1	UDP-Gal:betaGlcNAc beta 1,3-galactosyltransferase, polypeptide 1
1287	ENSMUSG00000052415	203.129	3.30651	0.649446	5.09129	3.55641e-07	2.6536e-05	Tchh	trichohyalin
735	ENSMUSG00000030607	19955.3	3.30603	0.615158	5.37428	7.6891e-08	6.89232e-06	Acan	aggrecan
1178	ENSMUSG00000044550	259.91	3.27747	0.662871	4.94436	7.63959e-07	5.02469e-05	Tceal3	transcription elongation factor A (SII)-like 3
487	ENSMUSG00000026579	450.959	3.19927	0.699857	4.57132	4.84668e-06	0.000230364	F5	coagulation factor V
1524	ENSMUSG00000083012	181.304	3.19148	0.917288	3.47926	0.000502799	0.0102682	Fam220a	family with sequence similarity 220, member A
159	ENSMUSG00000016995	784.945	3.10677	0.606377	5.1235	2.99914e-07	2.27594e-05	Matn4	matrilin 4
858	ENSMUSG00000033377	94.9976	3.01811	0.973178	3.1013	0.00192675	0.0271739	Palmd	palmdelphin
1321	ENSMUSG00000054640	103.74	2.99317	1.18578	2.52422	0.0115954	0.0988311	Slc8a1	solute carrier family 8 (sodium/calcium exchanger), member 1
1491	ENSMUSG00000075324	51.7701	2.92496	1.00639	2.90637	0.00365645	0.0439169	Fign	fidgetin
928	ENSMUSG00000035916	105.43	2.80532	0.93852	2.98909	0.00279807	0.0358991	Ptprq	protein tyrosine phosphatase, receptor type, Q
960	ENSMUSG00000037025	675.071	2.7762	0.834832	3.32546	0.000882731	0.0153913	Foxa2	forkhead box A2
161	ENSMUSG00000017007	49.7686	2.70987	0.788171	3.43818	0.000585645	0.0115197	Rbpjl	recombination signal binding protein for immunoglobulin kappa J region-like
423	ENSMUSG00000024899	1329.34	2.65184	0.457578	5.79539	6.81619e-09	9.1037e-07	Papss2	3'-phosphoadenosine 5'-phosphosulfate synthase 2
1369	ENSMUSG00000059327	196.138	2.57518	0.463374	5.55746	2.73723e-08	2.99659e-06	Eda	ectodysplasin-A
512	ENSMUSG00000027016	305.698	2.55641	0.754898	3.38643	0.000708085	0.0130624	Zfp385b	zinc finger protein 385B
1375	ENSMUSG00000059588	99.6816	2.47711	0.959897	2.5806	0.00986283	0.0885864	Calcrl	calcitonin receptor-like
1203	ENSMUSG00000046634	24.3771	2.4591	0.885868	2.77592	0.00550456	0.0582559	Pkd1l1	polycystic kidney disease 1 like 1
280	ENSMUSG00000021613	20471.6	2.40935	0.94824	2.54087	0.0110578	0.0955752	Hapln1	hyaluronan and proteoglycan link protein 1
236	ENSMUSG00000020583	186.771	2.37847	0.3561	6.67921	2.4023e-11	5.01331e-09	Matn3	matrilin 3
864	ENSMUSG00000033676	116.844	2.35097	0.696109	3.37729	0.000732028	0.013386	Gabrb3	gamma-aminobutyric acid (GABA) A receptor, subunit beta 3
1567	ENSMUSG00000113854	127.553	2.32092	0.729651	3.18087	0.00146833	0.0222018	Gm2099	predicted gene 2099
217	ENSMUSG00000020140	1501.48	2.27241	0.492538	4.61368	3.95608e-06	0.00019144	Lgr5	leucine rich repeat containing G protein coupled receptor 5
937	ENSMUSG00000036304	44.4782	2.25224	0.626231	3.59649	0.000322534	0.00726435	Zdhhc23	zinc finger, DHHC domain containing 23
1189	ENSMUSG00000045672	10794.8	2.24682	0.526184	4.27003	1.95449e-05	0.000739494	Col27a1	collagen, type XXVII, alpha 1
471	ENSMUSG00000026258	2413.15	2.24051	0.53497	4.1881	2.81294e-05	0.000991282	Snorc	secondary ossification center associated regulator of chondrocyte maturation
203	ENSMUSG00000019880	428.912	2.23665	0.394048	5.67608	1.37818e-08	1.67336e-06	Rspo3	R-spondin 3
435	ENSMUSG00000025185	26242.6	2.10856	0.430656	4.89617	9.77244e-07	6.17425e-05	Loxl4	lysyl oxidase-like 4
476	ENSMUSG00000026475	205.821	2.08753	0.647099	3.22599	0.00125538	0.0198191	Rgs16	regulator of G-protein signaling 16
412	ENSMUSG00000024642	284.953	1.99529	0.548084	3.64049	0.000272122	0.00638745	Tle4	transducin-like enhancer of split 4
583	ENSMUSG00000027966	72005.8	1.99136	0.226152	8.8054	1.30392e-18	8.7076e-16	Col11a1	collagen, type XI, alpha 1
1555	ENSMUSG00000096519	37.5778	1.98703	0.691444	2.87374	0.00405643	0.0469884	Gm10721	predicted gene 10721
133	ENSMUSG00000014198	130.909	1.97368	0.710107	2.77942	0.00544568	0.05777	Zfp385c	zinc finger protein 385C
1107	ENSMUSG00000040732	442.121	1.96414	0.681622	2.88158	0.00395693	0.0460756	Erg	ETS transcription factor
895	ENSMUSG00000034612	4308.43	1.94643	0.390807	4.98053	6.34095e-07	4.29897e-05	Chst11	carbohydrate sulfotransferase 11
1353	ENSMUSG00000057614	920.706	1.90799	0.644516	2.96035	0.0030729	0.0385007	Gnai1	guanine nucleotide binding protein (G protein), alpha inhibiting 1
1346	ENSMUSG00000056966	1125.45	1.90535	0.462917	4.11597	3.8555e-05	0.00129074	Gjc3	gap junction protein, gamma 3
659	ENSMUSG00000029161	2742.36	1.9015	0.395645	4.80607	1.53929e-06	8.86155e-05	Cgref1	cell growth regulator with EF hand domain 1
887	ENSMUSG00000034394	44.6568	1.894	0.570679	3.31886	0.000903873	0.0156578	Lif	leukemia inhibitory factor
738	ENSMUSG00000030657	7560.54	1.88211	0.379846	4.95491	7.23621e-07	4.7845e-05	Xylt1	xylosyltransferase 1
421	ENSMUSG00000024868	218.202	1.88151	0.590139	3.18825	0.00143137	0.0217243	Dkk1	dickkopf WNT signaling pathway inhibitor 1
672	ENSMUSG00000029334	5285.03	1.87531	0.586787	3.19589	0.00139401	0.0212538	Prkg2	protein kinase, cGMP-dependent, type II
35	ENSMUSG00000001864	286.98	1.86179	0.317055	5.87214	4.3021e-09	6.0483e-07	Aif1l	allograft inflammatory factor 1-like
1062	ENSMUSG00000039519	86.2562	1.85325	0.574173	3.22769	0.00124795	0.0197484	Cyp7b1	cytochrome P450, family 7, subfamily b, polypeptide 1
1299	ENSMUSG00000053062	631.449	1.83102	0.389859	4.69663	2.64483e-06	0.000138059	Jam2	junction adhesion molecule 2
1335	ENSMUSG00000056004	116.281	1.82417	0.668602	2.72834	0.00636547	0.0646519	9330182L06Rik	RIKEN cDNA 9330182L06 gene
746	ENSMUSG00000030882	99.953	1.76026	0.666992	2.63911	0.00831239	0.0777453	Dnhd1	dynein heavy chain domain 1
30	ENSMUSG00000001508	74.4089	1.74542	0.687311	2.5395	0.0111012	0.0957804	Sgca	sarcoglycan, alpha (dystrophin-associated glycoprotein)
1191	ENSMUSG00000045777	244.022	1.68471	0.389731	4.32276	1.54088e-05	0.000610684	Ifitm10	interferon induced transmembrane protein 10
158	ENSMUSG00000016918	731.807	1.65254	0.56984	2.90001	0.0037315	0.0444188	Sulf1	sulfatase 1
1096	ENSMUSG00000040533	6888.66	1.64267	0.561207	2.92702	0.00342222	0.0416276	Matn1	matrilin 1, cartilage matrix protein
671	ENSMUSG00000029330	410.207	1.62009	0.590939	2.74155	0.00611504	0.0629703	Cds1	CDP-diacylglycerol synthase 1
201	ENSMUSG00000019853	100.605	1.61427	0.558177	2.89203	0.00382756	0.0450481	Hebp2	heme binding protein 2
1552	ENSMUSG00000095186	146.394	1.58957	0.419596	3.78835	0.000151651	0.00402185	Gm10718	predicted gene 10718
409	ENSMUSG00000024578	428.395	1.5755	0.52193	3.0186	0.00253945	0.0335479	Il17b	interleukin 17B
835	ENSMUSG00000032492	21295.1	1.57409	0.588091	2.67661	0.00743707	0.0715631	Pth1r	parathyroid hormone 1 receptor
1486	ENSMUSG00000075015	108.318	1.56874	0.551227	2.84591	0.00442841	0.0499714	Gm10801	predicted gene 10801
1445	ENSMUSG00000069171	311.829	1.56816	0.506649	3.09516	0.00196706	0.0275967	Nr2f1	nuclear receptor subfamily 2, group F, member 1
500	ENSMUSG00000026826	283.831	1.519	0.518923	2.92722	0.00342007	0.0416276	Nr4a2	nuclear receptor subfamily 4, group A, member 2
660	ENSMUSG00000029167	1822.59	1.51171	0.384517	3.93145	8.44344e-05	0.00241997	Ppargc1a	peroxisome proliferative activated receptor, gamma, coactivator 1 alpha
358	ENSMUSG00000023067	6930.62	1.51071	0.471648	3.20305	0.0013598	0.0209249	Cdkn1a	cyclin-dependent kinase inhibitor 1A (P21)
910	ENSMUSG00000035112	5177.26	1.49495	0.403282	3.70695	0.000209769	0.00521727	Wnk4	WNK lysine deficient protein kinase 4
1296	ENSMUSG00000052920	1656.56	1.47957	0.311534	4.7493	2.04125e-06	0.000110825	Prkg1	protein kinase, cGMP-dependent, type I
1173	ENSMUSG00000044337	2503.12	1.46583	0.406463	3.6063	0.000310593	0.0070549	Ackr3	atypical chemokine receptor 3
1306	ENSMUSG00000053702	576.821	1.46469	0.199143	7.35497	1.9097e-13	6.22097e-11	Nebl	nebulette
1485	ENSMUSG00000075014	441.02	1.45098	0.418703	3.46541	0.000529431	0.0106814	Gm10800	predicted gene 10800
1209	ENSMUSG00000046997	67.1653	1.44995	0.575819	2.51807	0.0118001	0.0998743	Spsb4	splA/ryanodine receptor domain and SOCS box containing 4
585	ENSMUSG00000027985	538.944	1.43621	0.504773	2.84527	0.00443741	0.0499714	Lef1	lymphoid enhancer binding factor 1
1547	ENSMUSG00000092019	350.903	1.43499	0.275578	5.20721	1.91703e-07	1.58048e-05	Gm4027	predicted gene 4027
347	ENSMUSG00000022899	88.0486	1.41153	0.506098	2.78904	0.00528645	0.0564395	Slc15a2	solute carrier family 15 (H+/peptide transporter), member 2
1553	ENSMUSG00000095547	148.855	1.40605	0.356547	3.94352	8.02952e-05	0.00233135	Gm10719	predicted gene 10719
232	ENSMUSG00000020541	324.034	1.40565	0.45389	3.09689	0.0019556	0.0275227	Tom1l1	target of myb1-like 1 (chicken)
962	ENSMUSG00000037053	240.884	1.39971	0.326244	4.29039	1.7836e-05	0.000696541	Azgp1	alpha-2-glycoprotein 1, zinc
1071	ENSMUSG00000039782	1508.24	1.39403	0.288988	4.82385	1.40813e-06	8.28503e-05	Cpeb2	cytoplasmic polyadenylation element binding protein 2
1155	ENSMUSG00000042807	470.246	1.3933	0.394724	3.52981	0.000415861	0.0088582	Hecw2	HECT, C2 and WW domain containing E3 ubiquitin protein ligase 2
1392	ENSMUSG00000061718	2602.81	1.369	0.452513	3.02534	0.00248354	0.0330406	Ppp1r1b	protein phosphatase 1, regulatory inhibitor subunit 1B
1280	ENSMUSG00000051910	3709.31	1.36371	0.312821	4.35937	1.30435e-05	0.000534384	Sox6	SRY (sex determining region Y)-box 6
1006	ENSMUSG00000038305	303.536	1.35944	0.396951	3.4247	0.00061548	0.0120005	Spats2l	spermatogenesis associated, serine-rich 2-like
1124	ENSMUSG00000041559	4138.44	1.34614	0.373367	3.6054	0.000311668	0.0070673	Fmod	fibromodulin
116	ENSMUSG00000009687	344.229	1.34408	0.526015	2.55521	0.0106123	0.0927603	Fxyd5	FXYD domain-containing ion transport regulator 5
1352	ENSMUSG00000057604	4951.85	1.32882	0.389752	3.4094	0.000651064	0.0124223	Lmcd1	LIM and cysteine-rich domains 1
1241	ENSMUSG00000048794	234.798	1.32115	0.411847	3.20787	0.00133723	0.0206953	Cfap100	cilia and flagella associated protein 100
624	ENSMUSG00000028341	1444.79	1.295	0.347809	3.7233	0.000196634	0.00494964	Nr4a3	nuclear receptor subfamily 4, group A, member 3
833	ENSMUSG00000032380	700.228	1.28172	0.484192	2.64714	0.00811769	0.076352	Dapk2	death-associated protein kinase 2
982	ENSMUSG00000037621	1420.16	1.27336	0.368346	3.45697	0.00054628	0.0109551	Atoh8	atonal bHLH transcription factor 8
756	ENSMUSG00000031099	653.545	1.26736	0.488559	2.59409	0.00948429	0.0858795	Smarca1	SWI/SNF related, matrix associated, actin dependent regulator of chromatin, subfamily a, member 1
1453	ENSMUSG00000070576	1928.31	1.2399	0.369566	3.35501	0.000793629	0.0142087	Mn1	meningioma 1
1069	ENSMUSG00000039748	198.307	1.23834	0.473564	2.61494	0.00892427	0.0821601	Exo1	exonuclease 1
196	ENSMUSG00000019817	6056.66	1.23062	0.30648	4.01533	5.93622e-05	0.00179376	Plagl1	pleiomorphic adenoma gene-like 1
160	ENSMUSG00000017002	3046	1.22441	0.469675	2.60694	0.00913561	0.0836293	Slpi	secretory leukocyte peptidase inhibitor
1028	ENSMUSG00000038679	15229.9	1.22004	0.267033	4.56889	4.90324e-06	0.000231637	Trps1	transcriptional repressor GATA binding 1
619	ENSMUSG00000028188	274.21	1.21949	0.351871	3.46574	0.000528775	0.0106814	Spata1	spermatogenesis associated 1
413	ENSMUSG00000024645	541.917	1.2154	0.32319	3.76065	0.000169473	0.00439274	Timm21	translocase of inner mitochondrial membrane 21
610	ENSMUSG00000028121	1881.86	1.21538	0.247508	4.91048	9.0853e-07	5.8059e-05	Bcar3	breast cancer anti-estrogen resistance 3
1528	ENSMUSG00000089661	239.01	1.20826	0.411249	2.93803	0.00330305	0.0405474	Mia	melanoma inhibitory activity
1060	ENSMUSG00000039480	589.573	1.2079	0.183999	6.5647	5.21385e-11	1.02406e-08	Nt5dc1	5'-nucleotidase domain containing 1
1020	ENSMUSG00000038550	276.547	1.2062	0.376711	3.20193	0.0013651	0.0209808	Ciart	circadian associated repressor of transcription
1253	ENSMUSG00000049555	3705.31	1.20537	0.467065	2.58073	0.00985918	0.0885864	Tmie	transmembrane inner ear
37	ENSMUSG00000001918	1054.24	1.20234	0.334369	3.59585	0.000323337	0.00727018	Slc1a5	solute carrier family 1 (neutral amino acid transporter), member 5
975	ENSMUSG00000037379	6486.38	1.20057	0.296932	4.04323	5.27206e-05	0.0016529	Spon2	spondin 2, extracellular matrix protein
837	ENSMUSG00000032526	918.664	1.19573	0.348654	3.42956	0.000604559	0.0118048	Ss18l2	SS18, nBAF chromatin remodeling complex subunit like 2
1272	ENSMUSG00000051319	309.086	1.19202	0.416633	2.86108	0.00422206	0.0485283	Mtln	mitoregulin
716	ENSMUSG00000030091	1028.01	1.1849	0.420832	2.81561	0.00486849	0.0533402	Nup210	nucleoporin 210
643	ENSMUSG00000028838	1260.11	1.18211	0.379463	3.11521	0.00183814	0.0261896	Extl1	exostosin-like glycosyltransferase 1
186	ENSMUSG00000019194	436.591	1.17903	0.428568	2.75109	0.00593967	0.0617526	Scn1b	sodium channel, voltage-gated, type I, beta
621	ENSMUSG00000028199	1729.96	1.16776	0.352131	3.31627	0.000912278	0.0157015	Cryz	crystallin, zeta
567	ENSMUSG00000027845	294.361	1.16719	0.396731	2.94202	0.00326083	0.0402139	Dclre1b	DNA cross-link repair 1B
338	ENSMUSG00000022656	1590.25	1.16497	0.386867	3.01128	0.00260149	0.0340977	Nectin3	nectin cell adhesion molecule 3
1088	ENSMUSG00000040118	1171.5	1.16437	0.221412	5.25884	1.44963e-07	1.2332e-05	Cacna2d1	calcium channel, voltage-dependent, alpha2/delta subunit 1
339	ENSMUSG00000022723	1438.83	1.16323	0.326474	3.56301	0.000366627	0.00800111	Crybg3	beta-gamma crystallin domain containing 3
1019	ENSMUSG00000038539	20644.4	1.14343	0.251779	4.54142	5.58757e-06	0.000257336	Atf5	activating transcription factor 5
733	ENSMUSG00000030522	2322.83	1.1294	0.23017	4.90681	9.25718e-07	5.88757e-05	Mtmr10	myotubularin related protein 10
617	ENSMUSG00000028179	1393.07	1.12101	0.424717	2.63942	0.00830482	0.0777289	Cth	cystathionase (cystathionine gamma-lyase)
574	ENSMUSG00000027884	1945.77	1.10888	0.323266	3.43024	0.000603051	0.0117926	Clcc1	chloride channel CLIC-like 1
466	ENSMUSG00000026185	196295	1.10818	0.399502	2.77392	0.0055386	0.0585697	Igfbp5	insulin-like growth factor binding protein 5
1114	ENSMUSG00000041084	3196.9	1.10299	0.162372	6.79302	1.09808e-11	2.52862e-09	Ostc	oligosaccharyltransferase complex subunit (non-catalytic)
670	ENSMUSG00000029304	122411	1.10209	0.365487	3.01539	0.0025665	0.0338049	Spp1	secreted phosphoprotein 1
1265	ENSMUSG00000050671	77.0774	1.09533	0.420319	2.60596	0.00916183	0.0836973	Ism2	isthmin 2
1118	ENSMUSG00000041263	496.88	1.0785	0.229887	4.69141	2.71323e-06	0.000139915	Rusc1	RUN and SH3 domain containing 1
839	ENSMUSG00000032575	8347.92	1.05004	0.163442	6.42453	1.32279e-10	2.45378e-08	Manf	mesencephalic astrocyte-derived neurotrophic factor
472	ENSMUSG00000026274	386.559	1.03822	0.314298	3.30331	0.0009555	0.0162452	Pask	PAS domain containing serine/threonine kinase
279	ENSMUSG00000021453	1670.12	1.03559	0.39738	2.60605	0.00915938	0.0836973	Gadd45g	growth arrest and DNA-damage-inducible 45 gamma
595	ENSMUSG00000028039	152.912	1.03167	0.292048	3.53254	0.000411585	0.00878135	Efna3	ephrin A3
844	ENSMUSG00000032715	4307.21	1.02126	0.28593	3.57172	0.000354642	0.00781618	Trib3	tribbles pseudokinase 3
369	ENSMUSG00000023942	18198.6	1.01989	0.35353	2.88489	0.00391551	0.0457236	Slc29a1	solute carrier family 29 (nucleoside transporters), member 1
1067	ENSMUSG00000039701	1347.45	1.0184	0.275374	3.69825	0.000217089	0.00534953	Usp53	ubiquitin specific peptidase 53
1040	ENSMUSG00000038975	2876.71	1.00812	0.187003	5.39089	7.01082e-08	6.45769e-06	Rabggtb	Rab geranylgeranyl transferase, b subunit
393	ENSMUSG00000024247	892.671	1.00638	0.296656	3.3924	0.000692824	0.0129425	Pkdcc	protein kinase domain containing, cytoplasmic
1397	ENSMUSG00000062232	2624.29	1.0054	0.245272	4.09914	4.14682e-05	0.00136753	Rapgef2	Rap guanine nucleotide exchange factor (GEF) 2
968	ENSMUSG00000037152	1091.42	1.001	0.156983	6.37646	1.81228e-10	3.18485e-08	Ndufc1	NADH:ubiquinone oxidoreductase subunit C1
1570	ENSMUSG00000115219	604.48	0.996181	0.252828	3.94015	8.14308e-05	0.00234901	Eef1akmt4	EEF1A lysine methyltransferase 4
537	ENSMUSG00000027673	1722.67	0.995606	0.193133	5.15503	2.53588e-07	2.0281e-05	Ndufb5	NADH:ubiquinone oxidoreductase subunit B5
94	ENSMUSG00000006057	4184.91	0.994931	0.182137	5.46254	4.69377e-08	4.74924e-06	Atp5g1	ATP synthase, H+ transporting, mitochondrial F0 complex, subunit C1 (subunit 9)
1010	ENSMUSG00000038393	2922.19	0.992819	0.238056	4.17054	3.03883e-05	0.00106248	Txnip	thioredoxin interacting protein
919	ENSMUSG00000035439	1066.78	0.989091	0.371619	2.66158	0.00777757	0.0740713	Haus8	4HAUS augmin-like complex, subunit 8
1535	ENSMUSG00000090000	1306.25	0.980398	0.350091	2.80041	0.00510379	0.0551061	Ier3ip1	immediate early response 3 interacting protein 1
1462	ENSMUSG00000072640	337.235	0.977657	0.282907	3.45576	0.000548749	0.0109717	Lyrm9	LYR motif containing 9
209	ENSMUSG00000020032	19496.8	0.976452	0.271443	3.59726	0.00032159	0.00726137	Nuak1	NUAK family, SNF1-like kinase, 1
1213	ENSMUSG00000047420	7262.69	0.966476	0.283404	3.41024	0.000649056	0.0124017	Fam180a	family with sequence similarity 180, member A
723	ENSMUSG00000030218	29705.5	0.964828	0.375828	2.56721	0.0102522	0.0906208	Mgp	matrix Gla protein
811	ENSMUSG00000031930	17723.5	0.962656	0.321183	2.99722	0.00272456	0.0351927	Wwp2	WW domain containing E3 ubiquitin protein ligase 2
907	ENSMUSG00000034957	484.193	0.961217	0.297426	3.23179	0.00123018	0.0195366	Cebpa	CCAAT/enhancer binding protein (C/EBP), alpha
501	ENSMUSG00000026864	58408.3	0.9604	0.178653	5.37578	7.62521e-08	6.88123e-06	Hspa5	heat shock protein 5
1228	ENSMUSG00000048100	1051.1	0.959706	0.223994	4.28451	1.83142e-05	0.000704912	Taf13	TATA-box binding protein associated factor 13
132	ENSMUSG00000014158	5634.61	0.957693	0.294983	3.24661	0.0011679	0.0188143	Trpv4	transient receptor potential cation channel, subfamily V, member 4
551	ENSMUSG00000027777	1189.35	0.955546	0.334338	2.85802	0.00426289	0.0488516	Schip1	schwannomin interacting protein 1
310	ENSMUSG00000022094	2019.43	0.939083	0.272157	3.45052	0.0005595	0.0111201	Slc39a14	solute carrier family 39 (zinc transporter), member 14
1081	ENSMUSG00000039987	2186.26	0.932238	0.33797	2.75835	0.00580943	0.0607601	Phtf2	putative homeodomain transcription factor 2
808	ENSMUSG00000031847	91.1333	0.926858	0.364685	2.54153	0.0110369	0.095534	1700030J22Rik	RIKEN cDNA 1700030J22 gene
652	ENSMUSG00000029090	4436.89	0.917475	0.196969	4.65797	3.19337e-06	0.000160341	Adgra3	adhesion G protein-coupled receptor A3
348	ENSMUSG00000022912	2115.78	0.913211	0.288362	3.1669	0.00154076	0.0229669	Pros1	protein S (alpha)
214	ENSMUSG00000020089	2131.25	0.91165	0.296502	3.07468	0.00210728	0.0290153	Ppa1	pyrophosphatase (inorganic) 1
1234	ENSMUSG00000048489	180.702	0.909716	0.287088	3.16877	0.00153088	0.0228451	Depp1	DEPP1 autophagy regulator
590	ENSMUSG00000028018	782.275	0.907661	0.275193	3.29827	0.000972839	0.0164471	Gstcd	glutathione S-transferase, C-terminal domain containing
513	ENSMUSG00000027030	1219.61	0.90591	0.2688	3.37021	0.000751122	0.013649	Stk39	serine/threonine kinase 39
569	ENSMUSG00000027865	841.027	0.898849	0.209605	4.28831	1.80039e-05	0.000699013	Gdap2	ganglioside-induced differentiation-associated-protein 2
427	ENSMUSG00000024955	1612.4	0.897736	0.270296	3.3213	0.000895979	0.0155614	Esrra	estrogen related receptor, alpha
1187	ENSMUSG00000045455	423.9	0.893274	0.300564	2.972	0.0029587	0.0374237	Gm9797	predicted pseudogene 9797
559	ENSMUSG00000027808	9988.71	0.892919	0.198139	4.50653	6.58976e-06	0.00029634	Serp1	stress-associated endoplasmic reticulum protein 1
141	ENSMUSG00000015312	3097.07	0.892712	0.235766	3.78643	0.000152825	0.00403386	Gadd45b	growth arrest and DNA-damage-inducible 45 beta
978	ENSMUSG00000037408	1439.09	0.892654	0.296115	3.01455	0.00257364	0.0338656	Cnnm4	cyclin M4
780	ENSMUSG00000031434	642.102	0.890709	0.25298	3.52087	0.000430131	0.00908993	Morc4	microrchidia 4
535	ENSMUSG00000027669	2044.46	0.890193	0.353042	2.5215	0.0116857	0.099284	Gnb4	guanine nucleotide binding protein (G protein), beta 4
1227	ENSMUSG00000048058	4966.4	0.884416	0.30486	2.90105	0.00371911	0.0443277	Ldlrad3	low density lipoprotein receptor class A domain containing 3
1433	ENSMUSG00000067736	4510.69	0.88419	0.256208	3.45106	0.000558396	0.0111147	Gm10222	predicted gene 10222
1405	ENSMUSG00000062908	3701.52	0.883999	0.324117	2.72741	0.00638337	0.0647844	Acadm	acyl-Coenzyme A dehydrogenase, medium chain
191	ENSMUSG00000019659	768.381	0.880672	0.194849	4.51976	6.19085e-06	0.000282201	Ccdc12	coiled-coil domain containing 12
233	ENSMUSG00000020547	1866	0.880594	0.328097	2.68394	0.00727604	0.0703251	Bzw2	basic leucine zipper and W2 domains 2
55	ENSMUSG00000003198	211.236	0.879425	0.261421	3.36402	0.000768155	0.0139017	Zfp959	zinc finger protein 959
571	ENSMUSG00000027879	3969.42	0.879093	0.174912	5.02591	5.01043e-07	3.59781e-05	Sec22b	SEC22 homolog B, vesicle trafficking protein
566	ENSMUSG00000027835	1579.4	0.878195	0.200722	4.37518	1.21334e-05	0.000500166	Pdcd10	programmed cell death 10
940	ENSMUSG00000036432	1078.79	0.87644	0.162302	5.40005	6.66214e-08	6.22234e-06	Siah2	siah E3 ubiquitin protein ligase 2
1261	ENSMUSG00000050192	1003.46	0.874532	0.308003	2.83936	0.00452045	0.0506078	Eif5a2	eukaryotic translation initiation factor 5A2
744	ENSMUSG00000030849	8083.14	0.873003	0.329755	2.64743	0.00811073	0.076352	Fgfr2	fibroblast growth factor receptor 2
223	ENSMUSG00000020321	7464.2	0.872114	0.278919	3.12677	0.00176741	0.0254919	Mdh1	malate dehydrogenase 1, NAD (soluble)
1206	ENSMUSG00000046722	2910.78	0.861452	0.193794	4.44519	8.7814e-06	0.000383282	Cdc42se1	CDC42 small effector 1
1137	ENSMUSG00000042312	513.536	0.856957	0.327242	2.61872	0.00882592	0.0814383	S100a13	S100 calcium binding protein A13
1200	ENSMUSG00000046546	9211.91	0.856655	0.218298	3.92425	8.69998e-05	0.00247755	Fam43a	family with sequence similarity 43, member A
851	ENSMUSG00000033161	22193.3	0.853629	0.187314	4.55721	5.18378e-06	0.000242777	Atp1a1	ATPase, Na+/K+ transporting, alpha 1 polypeptide
543	ENSMUSG00000027722	1187.15	0.852131	0.314686	2.70788	0.00677153	0.066993	Spata5	spermatogenesis associated 5
1494	ENSMUSG00000075701	2696.87	0.846269	0.169421	4.99506	5.88164e-07	4.04924e-05	Selenos	selenoprotein S
1292	ENSMUSG00000052632	653.532	0.843806	0.239119	3.52881	0.000417435	0.0088637	Asap2	ArfGAP with SH3 domain, ankyrin repeat and PH domain 2
434	ENSMUSG00000025140	3328.62	0.842281	0.230625	3.65216	0.000260041	0.00615799	Pycr1	pyrroline-5-carboxylate reductase 1
602	ENSMUSG00000028069	605.44	0.838875	0.2435	3.44508	0.000570892	0.011296	Gpatch4	G patch domain containing 4
581	ENSMUSG00000027957	2188.42	0.836289	0.27447	3.04692	0.002312	0.0313493	Slc35a3	solute carrier family 35 (UDP-N-acetylglucosamine (UDP-GlcNAc) transporter), member 3
1579	ENSMUSG00000118504	522.399	0.834986	0.255884	3.26315	0.00110183	0.0180344	4933434E20Rik	RIKEN cDNA 4933434E20 gene
948	ENSMUSG00000036632	645.573	0.833566	0.20051	4.15722	3.22145e-05	0.00110891	Alg5	asparagine-linked glycosylation 5 (dolichyl-phosphate beta-glucosyltransferase)
885	ENSMUSG00000034349	6147.39	0.832501	0.323249	2.57542	0.010012	0.0892656	Smc4	structural maintenance of chromosomes 4
587	ENSMUSG00000028010	1128.92	0.832294	0.268309	3.10199	0.00192222	0.0271661	Gar1	GAR1 ribonucleoprotein
545	ENSMUSG00000027746	1535.94	0.828781	0.18324	4.52292	6.0991e-06	0.000278971	Ufm1	ubiquitin-fold modifier 1
1151	ENSMUSG00000042745	1691	0.8238	0.189652	4.34374	1.40078e-05	0.000568842	Id1	inhibitor of DNA binding 1, HLH protein
977	ENSMUSG00000037400	2909.82	0.819042	0.159265	5.14265	2.70896e-07	2.11584e-05	Atp11b	ATPase, class VI, type 11B
1055	ENSMUSG00000039236	2163.56	0.818559	0.32488	2.51958	0.0117496	0.0996367	Isg20	interferon-stimulated protein
1000	ENSMUSG00000038170	4632.32	0.817158	0.239083	3.41788	0.000631109	0.0121984	Pde4dip	phosphodiesterase 4D interacting protein (myomegalin)
362	ENSMUSG00000023272	3301.03	0.811389	0.189843	4.274	1.91999e-05	0.000728926	Creld2	cysteine-rich with EGF-like domains 2
15	ENSMUSG00000000693	5021.95	0.811248	0.205746	3.94295	8.04847e-05	0.00233179	Loxl3	lysyl oxidase-like 3
481	ENSMUSG00000026500	266.143	0.811079	0.246033	3.29662	0.000978542	0.0165226	Cox20	cytochrome c oxidase assembly protein 20
632	ENSMUSG00000028521	1010.99	0.809695	0.249116	3.25027	0.00115293	0.018665	Slc35d1	solute carrier family 35 (UDP-glucuronic acid/UDP-N-acetylgalactosamine dual transporter), member D1
570	ENSMUSG00000027868	961.848	0.80799	0.270426	2.98784	0.00280957	0.0359431	Tbx15	T-box 15
1365	ENSMUSG00000058927	2973.12	0.803609	0.21334	3.7668	0.000165355	0.00432004	Gm10053	predicted gene 10053
1250	ENSMUSG00000049482	851.749	0.788018	0.245788	3.20609	0.00134554	0.0207998	Ctu2	cytosolic thiouridylase subunit 2
550	ENSMUSG00000027774	1772.82	0.786807	0.194747	4.04014	5.34183e-05	0.00166307	Gfm1	G elongation factor, mitochondrial 1
46	ENSMUSG00000002379	1869.36	0.784771	0.141993	5.52681	3.26099e-08	3.5134e-06	Ndufa11	NADH:ubiquinone oxidoreductase subunit A11
1565	ENSMUSG00000110277	195.056	0.784119	0.299013	2.62235	0.00873246	0.0807133	Gm45871	predicted gene 45871
562	ENSMUSG00000027822	2892.52	0.7832	0.22036	3.55418	0.00037916	0.00820515	Slc33a1	solute carrier family 33 (acetyl-CoA transporter), member 1
573	ENSMUSG00000027883	3136.52	0.781203	0.293554	2.66119	0.00778647	0.0740713	Gpsm2	G-protein signalling modulator 2 (AGS3-like, C. elegans)
578	ENSMUSG00000027942	1658.31	0.780355	0.190562	4.09502	4.22137e-05	0.00138868	4933434E20Rik	RIKEN cDNA 4933434E20 gene
228	ENSMUSG00000020422	9591.67	0.778236	0.284719	2.73335	0.0062694	0.064085	Tns3	tensin 3
1152	ENSMUSG00000042747	2195.9	0.775773	0.236377	3.28193	0.001031	0.0171695	Krtcap2	keratinocyte associated protein 2
558	ENSMUSG00000027805	1757.97	0.774737	0.231519	3.34632	0.000818918	0.0145833	Pfn2	profilin 2
589	ENSMUSG00000028016	1066.82	0.774292	0.193592	3.99961	6.34482e-05	0.00190054	Ints12	integrator complex subunit 12
1061	ENSMUSG00000039485	1865.66	0.773438	0.236155	3.27513	0.00105612	0.0175006	Tspyl4	TSPY-like 4
824	ENSMUSG00000032279	4107.69	0.77057	0.221674	3.47614	0.00050868	0.0103566	Idh3a	isocitrate dehydrogenase 3 (NAD+) alpha
1121	ENSMUSG00000041355	6506.7	0.769687	0.203424	3.78366	0.000154541	0.00407111	Ssr2	signal sequence receptor, beta
554	ENSMUSG00000027787	1825.6	0.769428	0.25046	3.07207	0.00212582	0.0291205	Nmd3	NMD3 ribosome export adaptor
189	ENSMUSG00000019579	3644.09	0.768323	0.136238	5.63957	1.7048e-08	1.97994e-06	Mydgf	myeloid derived growth factor
456	ENSMUSG00000025920	960.934	0.768088	0.288687	2.66062	0.00779961	0.0740908	Stau2	staufen double-stranded RNA binding protein 2
12	ENSMUSG00000000563	5350.17	0.765984	0.174322	4.39408	1.11243e-05	0.00047167	Atp5pb	ATP synthase peripheral stalk-membrane subunit b
1167	ENSMUSG00000044037	1422.91	0.762693	0.281908	2.70547	0.00682085	0.0670834	Als2cl	ALS2 C-terminal like
1056	ENSMUSG00000039286	11827.6	0.76233	0.152286	5.00591	5.55976e-07	3.90822e-05	Fndc3b	fibronectin type III domain containing 3B
1436	ENSMUSG00000068114	956.343	0.760461	0.173159	4.39169	1.12474e-05	0.000473882	Ccdc134	coiled-coil domain containing 134
386	ENSMUSG00000024145	491.099	0.751672	0.205616	3.65571	0.000256471	0.00610642	Pigf	phosphatidylinositol glycan anchor biosynthesis, class F
155	ENSMUSG00000016427	1356.72	0.751248	0.193632	3.87977	0.000104554	0.00286152	Ndufa1	NADH:ubiquinone oxidoreductase subunit A1
1109	ENSMUSG00000040857	2629.82	0.750083	0.202534	3.7035	0.000212645	0.00526765	Erf	Ets2 repressor factor
1546	ENSMUSG00000091474	925.527	0.749778	0.196483	3.81599	0.000135637	0.00363769	2610021A01Rik	RIKEN cDNA 2610021A01 gene
1001	ENSMUSG00000038181	3658.54	0.7496	0.276691	2.70916	0.00674532	0.066932	Chpf2	chondroitin polymerizing factor 2
387	ENSMUSG00000024150	2637.45	0.748499	0.170278	4.39575	1.10393e-05	0.000469559	Mcfd2	multiple coagulation factor deficiency 2
785	ENSMUSG00000031523	5312.63	0.748327	0.191498	3.90776	9.31575e-05	0.00260841	Dlc1	deleted in liver cancer 1
1150	ENSMUSG00000042737	570.191	0.748126	0.224839	3.32739	0.000876634	0.0153653	Dpm3	dolichyl-phosphate mannosyltransferase polypeptide 3
1452	ENSMUSG00000070436	54578.2	0.747331	0.261911	2.85338	0.00432565	0.049379	Serpinh1	serine (or cysteine) peptidase inhibitor, clade H, member 1
568	ENSMUSG00000027852	2752.29	0.7465	0.257134	2.90316	0.00369423	0.0441721	Nras	neuroblastoma ras oncogene
552	ENSMUSG00000027778	1938.39	0.745746	0.158787	4.69653	2.64623e-06	0.000138059	Ift80	intraflagellar transport 80
1525	ENSMUSG00000083282	3677.01	0.744365	0.222686	3.34266	0.000829784	0.0146681	Ctsf	cathepsin F
1086	ENSMUSG00000040034	382.787	0.744015	0.250297	2.97253	0.00295358	0.0374237	Nup43	nucleoporin 43
1225	ENSMUSG00000048007	1247.56	0.738699	0.199413	3.70437	0.000211921	0.005261	Timm8a1	translocase of inner mitochondrial membrane 8A1
538	ENSMUSG00000027679	696.422	0.737876	0.171775	4.2956	1.74219e-05	0.000682367	Dnajc19	DnaJ heat shock protein family (Hsp40) member C19
220	ENSMUSG00000020256	10224	0.73733	0.287421	2.56533	0.0103079	0.0908137	Aldh1l2	aldehyde dehydrogenase 1 family, member L2
947	ENSMUSG00000036615	789.809	0.736564	0.256823	2.86798	0.00413101	0.0476457	Rfxap	regulatory factor X-associated protein
1092	ENSMUSG00000040213	371.099	0.736257	0.255218	2.88482	0.00391643	0.0457236	Kyat3	kynurenine aminotransferase 3
656	ENSMUSG00000029128	2769.8	0.732921	0.248918	2.94442	0.00323561	0.0400137	Rab28	RAB28, member RAS oncogene family
1196	ENSMUSG00000046351	1345.73	0.730364	0.201315	3.62797	0.000285658	0.00661221	Zfp322a	zinc finger protein 322A
407	ENSMUSG00000024538	5890.73	0.730147	0.207417	3.52018	0.00043125	0.00909917	Ppic	peptidylprolyl isomerase C
942	ENSMUSG00000036513	997.785	0.729215	0.196931	3.70289	0.000213156	0.00526765	Commd2	COMM domain containing 2
1014	ENSMUSG00000038489	1037.3	0.726069	0.222015	3.27036	0.0010741	0.0176671	Polr2l	polymerase (RNA) II (DNA directed) polypeptide L
1042	ENSMUSG00000038991	15148.2	0.72512	0.150567	4.81592	1.46522e-06	8.51899e-05	Txndc5	thioredoxin domain containing 5
26	ENSMUSG00000001416	6879.06	0.723621	0.169901	4.25907	2.0528e-05	0.000763831	Cct3	chaperonin containing Tcp1, subunit 3 (gamma)
1419	ENSMUSG00000064068	970.653	0.723415	0.186171	3.88575	0.000102014	0.0028035	Mtx1	metaxin 1
218	ENSMUSG00000020163	2504.56	0.72327	0.164838	4.38776	1.14525e-05	0.000478734	Uqcr11	ubiquinol-cytochrome c reductase, complex III subunit XI
541	ENSMUSG00000027708	2147.49	0.719709	0.141944	5.07037	3.97039e-07	2.92975e-05	Dcun1d1	DCN1, defective in cullin neddylation 1, domain containing 1 (S. cerevisiae)
1112	ENSMUSG00000041057	3436.48	0.719573	0.264358	2.72197	0.00648942	0.0653095	Wdr43	WD repeat domain 43
963	ENSMUSG00000037072	9347.32	0.719441	0.174587	4.12081	3.77544e-05	0.00127335	Selenof	selenoprotein F
394	ENSMUSG00000024248	5124.59	0.715291	0.203112	3.52166	0.000428849	0.00907719	Cox7a2l	cytochrome c oxidase subunit 7A2 like
1415	ENSMUSG00000063694	2151.7	0.715186	0.229414	3.11745	0.00182421	0.0260301	Cycs	cytochrome c, somatic
1456	ENSMUSG00000071528	3086.28	0.714732	0.154669	4.62104	3.8182e-06	0.000187485	Atp5md	ATP synthase membrane subunit DAPIT
154	ENSMUSG00000016319	10241.3	0.714212	0.261754	2.72856	0.00636108	0.0646519	Slc25a5	solute carrier family 25 (mitochondrial carrier, adenine nucleotide translocator), member 5
1075	ENSMUSG00000039887	592.345	0.713786	0.264035	2.70338	0.00686388	0.0674073	Alg14	asparagine-linked glycosylation 14
28	ENSMUSG00000001436	1419.28	0.711179	0.273381	2.60142	0.00928386	0.0844654	Slc19a1	solute carrier family 19 (folate transporter), member 1
381	ENSMUSG00000024081	2941.37	0.710072	0.222085	3.1973	0.00138722	0.021223	Cebpz	CCAAT/enhancer binding protein zeta
988	ENSMUSG00000037730	1579.84	0.706852	0.220194	3.21013	0.00132673	0.0205973	Mynn	myoneurin
13	ENSMUSG00000000581	1299.93	0.706446	0.216452	3.26376	0.00109944	0.0180173	C1d	C1D nuclear receptor co-repressor
193	ENSMUSG00000019792	438.425	0.70471	0.254576	2.76818	0.00563708	0.0593446	Trmt11	tRNA methyltransferase 11
592	ENSMUSG00000028034	4999.2	0.70365	0.224529	3.1339	0.001725	0.024961	Fubp1	far upstream element (FUSE) binding protein 1
580	ENSMUSG00000027952	460.159	0.702495	0.217907	3.22382	0.00126491	0.0199223	Pmvk	phosphomevalonate kinase
548	ENSMUSG00000027763	15729.6	0.700931	0.172548	4.06224	4.86032e-05	0.00154191	Mbnl1	muscleblind like splicing factor 1
192	ENSMUSG00000019779	743.072	0.700332	0.262864	2.66424	0.00771636	0.0737193	Frk	fyn-related kinase
9	ENSMUSG00000000340	971.001	0.69867	0.235262	2.96975	0.00298039	0.0376595	Dbt	dihydrolipoamide branched chain transacylase E2
1442	ENSMUSG00000068798	2520.93	0.698214	0.196468	3.55383	0.000379663	0.00820515	Rap1a	RAS-related protein 1a
1441	ENSMUSG00000068749	2616.38	0.696686	0.166415	4.18643	2.83374e-05	0.00099337	Psma5	proteasome subunit alpha 5
32	ENSMUSG00000001707	1127.53	0.690093	0.170402	4.0498	5.12623e-05	0.00161476	Eef1e1	eukaryotic translation elongation factor 1 epsilon 1
896	ENSMUSG00000034620	1839.68	0.688264	0.2077	3.31373	0.000920587	0.0158241	Rxylt1	ribitol xylosyltransferase 1
8	ENSMUSG00000000339	1265.33	0.68732	0.187619	3.66338	0.000248911	0.00597705	Rtca	RNA 3'-terminal phosphate cyclase
109	ENSMUSG00000008305	947.406	0.685879	0.265422	2.58411	0.00976312	0.0878681	Tle1	transducin-like enhancer of split 1
584	ENSMUSG00000027968	1118.78	0.685267	0.167698	4.08631	4.38283e-05	0.00142045	Larp7	La ribonucleoprotein domain family, member 7
385	ENSMUSG00000024099	2810.03	0.684745	0.150111	4.5616	5.07665e-06	0.000238745	Ndufv2	NADH:ubiquinone oxidoreductase core subunit V2
1470	ENSMUSG00000073702	10742.3	0.682405	0.243744	2.79969	0.00511524	0.0551851	Rpl31	ribosomal protein L31
460	ENSMUSG00000026020	4081.69	0.677934	0.241464	2.8076	0.00499121	0.0541092	Nop58	NOP58 ribonucleoprotein
515	ENSMUSG00000027074	1804.82	0.675842	0.189846	3.55995	0.000370931	0.00805795	Slc43a3	solute carrier family 43, member 3
557	ENSMUSG00000027804	2928.76	0.674785	0.190167	3.54839	0.000387595	0.00834955	Ppid	peptidylprolyl isomerase D (cyclophilin D)
1560	ENSMUSG00000101878	731.972	0.674468	0.219461	3.0733	0.00211707	0.0290901	Gm8203	predicted pseudogene 8203
848	ENSMUSG00000032997	3375.48	0.673672	0.162617	4.14269	3.43255e-05	0.00116952	Chpf	chondroitin polymerizing factor
1271	ENSMUSG00000051278	532.754	0.67073	0.257571	2.60406	0.00921275	0.0840475	Zgrf1	zinc finger, GRF-type containing 1
1198	ENSMUSG00000046519	1404.38	0.668029	0.21148	3.15882	0.00158407	0.0234554	Golph3l	golgi phosphoprotein 3-like
765	ENSMUSG00000031231	3039.66	0.666765	0.153815	4.33486	1.45852e-05	0.000585188	Cox7b	cytochrome c oxidase subunit 7B
1429	ENSMUSG00000067017	3803.59	0.666731	0.165091	4.03858	5.37756e-05	0.00166642	Capza1-ps1	capping protein (actin filament) muscle Z-line, alpha 1, pseudogene 1
1166	ENSMUSG00000044026	899.488	0.663789	0.214855	3.08948	0.0020051	0.0280126	Slc35g1	solute carrier family 35, member G1
534	ENSMUSG00000027667	1036.25	0.660996	0.165268	3.99954	6.3465e-05	0.00190054	Zfp639	zinc finger protein 639
1185	ENSMUSG00000045411	1915.13	0.658791	0.231721	2.84304	0.00446857	0.0501953	2410002F23Rik	RIKEN cDNA 2410002F23 gene
202	ENSMUSG00000019857	1214.56	0.657529	0.169512	3.87896	0.000104902	0.00286517	Asf1a	anti-silencing function 1A histone chaperone
194	ENSMUSG00000019802	6289	0.657455	0.131598	4.99593	5.85543e-07	4.04924e-05	Sec63	SEC63-like (S. cerevisiae)
1425	ENSMUSG00000066553	937.178	0.656592	0.248929	2.63767	0.0083479	0.0779137	Gm6969	predicted pseudogene 6969
801	ENSMUSG00000031770	7990.71	0.653078	0.156997	4.15981	3.18506e-05	0.00109922	Herpud1	homocysteine-inducible, endoplasmic reticulum stress-inducible, ubiquitin-like domain member 1
748	ENSMUSG00000030934	5434.54	0.652667	0.222462	2.93383	0.00334808	0.0409496	Oat	ornithine aminotransferase
1237	ENSMUSG00000048578	20016.8	0.650656	0.239058	2.72175	0.00649379	0.0653095	Mlec	malectin
563	ENSMUSG00000027823	3413.25	0.649141	0.160486	4.04484	5.23582e-05	0.0016454	Gmps	guanine monophosphate synthetase
211	ENSMUSG00000020075	7511.97	0.647135	0.224278	2.88542	0.00390894	0.0457236	Ddx21	DEAD (Asp-Glu-Ala-Asp) box polypeptide 21
480	ENSMUSG00000026492	1149.87	0.644563	0.203619	3.16553	0.00154801	0.0230236	Tfb2m	transcription factor B2, mitochondrial
1406	ENSMUSG00000062981	2028.48	0.644446	0.178372	3.61293	0.000302755	0.00692396	Mrpl42	mitochondrial ribosomal protein L42
565	ENSMUSG00000027828	19166.2	0.644013	0.172286	3.73804	0.000185463	0.00471817	Ssr3	signal sequence receptor, gamma
622	ENSMUSG00000028261	1300.98	0.641178	0.15221	4.21245	2.52614e-05	0.000899712	Ndufaf4	NADH:ubiquinone oxidoreductase complex assembly factor 4
544	ENSMUSG00000027742	1913.78	0.64103	0.214885	2.98313	0.00285321	0.0363968	Cog6	component of oligomeric golgi complex 6
39	ENSMUSG00000002017	2214.51	0.64098	0.153982	4.16268	3.14532e-05	0.00109265	Fam98a	family with sequence similarity 98, member A
1440	ENSMUSG00000068523	3240.85	0.640721	0.215588	2.97197	0.00295893	0.0374237	Gng5	guanine nucleotide binding protein (G protein), gamma 5
1541	ENSMUSG00000090799	3180.42	0.64024	0.204216	3.13511	0.0017179	0.0249124	Klhl33	kelch-like 33
855	ENSMUSG00000033285	1893.65	0.639686	0.21127	3.02782	0.00246325	0.0329085	Wdr3	WD repeat domain 3
663	ENSMUSG00000029203	5977.72	0.636105	0.19882	3.1994	0.00137713	0.0210928	Ube2k	ubiquitin-conjugating enzyme E2K
462	ENSMUSG00000026047	2651.67	0.635547	0.204706	3.10468	0.00190485	0.026979	Poglut2	protein O-glucosyltransferase 2
1021	ENSMUSG00000038569	316.648	0.63492	0.224905	2.82306	0.00475673	0.0525048	Rad9b	RAD9 checkpoint clamp component B
1303	ENSMUSG00000053398	9956.76	0.634827	0.146479	4.3339	1.46488e-05	0.000585188	Phgdh	3-phosphoglycerate dehydrogenase
561	ENSMUSG00000027810	1886.66	0.634779	0.184563	3.43935	0.000583109	0.0115037	Eif2a	eukaryotic translation initiation factor 2A
1188	ENSMUSG00000045576	1008.58	0.631492	0.190873	3.30845	0.00093815	0.0160025	St7l	suppression of tumorigenicity 7-like
1070	ENSMUSG00000039756	2358.33	0.631119	0.176367	3.57843	0.000345662	0.00764347	Dnttip2	deoxynucleotidyltransferase, terminal, interacting protein 2
1477	ENSMUSG00000074513	2416.29	0.631025	0.173246	3.64237	0.000270141	0.00635212	Arfip1	ADP-ribosylation factor interacting protein 1
847	ENSMUSG00000032902	2001.19	0.630593	0.247084	2.55214	0.0107064	0.0935221	Slc16a1	solute carrier family 16 (monocarboxylic acid transporters), member 1
989	ENSMUSG00000037894	9269.17	0.629066	0.161457	3.89618	9.77218e-05	0.00271346	H2az1	H2A.Z variant histone 1
242	ENSMUSG00000020661	2502.17	0.62602	0.142624	4.38929	1.13722e-05	0.000477631	Dnmt3a	DNA methyltransferase 3A
795	ENSMUSG00000031700	5157.68	0.62591	0.17872	3.50218	0.000461471	0.00958539	Gpt2	glutamic pyruvate transaminase (alanine aminotransferase) 2
1488	ENSMUSG00000075232	3281.02	0.625383	0.153318	4.07899	4.52313e-05	0.00145218	Amd1	S-adenosylmethionine decarboxylase 1
662	ENSMUSG00000029198	3155.48	0.625128	0.17066	3.66301	0.000249267	0.00597705	Grpel1	GrpE-like 1, mitochondrial
575	ENSMUSG00000027900	729.096	0.624341	0.207248	3.01253	0.00259082	0.0339911	Dram2	DNA-damage regulated autophagy modulator 2
951	ENSMUSG00000036751	2509.99	0.623991	0.195247	3.1959	0.00139396	0.0212538	Cox6b1	cytochrome c oxidase, subunit 6B1
938	ENSMUSG00000036356	1216.38	0.622926	0.179281	3.47457	0.000511663	0.0104015	Csgalnact1	chondroitin sulfate N-acetylgalactosaminyltransferase 1
1351	ENSMUSG00000057363	2077.42	0.621853	0.218335	2.84816	0.00439724	0.0497485	Uxs1	UDP-glucuronate decarboxylase 1
489	ENSMUSG00000026617	1332.16	0.621236	0.213748	2.90639	0.00365626	0.0439169	Bpnt1	bisphosphate 3'-nucleotidase 1
553	ENSMUSG00000027782	5539.06	0.621174	0.165799	3.74654	0.000179291	0.00459617	Kpna4	karyopherin (importin) alpha 4
1476	ENSMUSG00000074238	1438.51	0.619964	0.163467	3.79259	0.000149085	0.0039665	Ap1ar	adaptor-related protein complex 1 associated regulatory protein
1332	ENSMUSG00000055660	1233.87	0.619249	0.206067	3.00509	0.00265504	0.0345285	Mettl4	methyltransferase like 4
74	ENSMUSG00000004591	4952.82	0.617999	0.15516	3.98298	6.8057e-05	0.002011	Pkn2	protein kinase N2
1315	ENSMUSG00000054312	1428.85	0.617306	0.217244	2.84153	0.00448977	0.0503911	Mrps21	mitochondrial ribosomal protein S21
404	ENSMUSG00000024477	1944.41	0.61709	0.185775	3.32171	0.000894686	0.0155591	Pggt1b	protein geranylgeranyltransferase type I, beta subunit
461	ENSMUSG00000026042	86118.6	0.617027	0.240705	2.56342	0.0103647	0.0912534	Col5a2	collagen, type V, alpha 2
599	ENSMUSG00000028057	1334.54	0.616889	0.196076	3.14617	0.00165425	0.0242261	Rit1	Ras-like without CAAX 1
195	ENSMUSG00000019814	1328.56	0.616768	0.228711	2.69672	0.00700271	0.0683504	Ltv1	LTV1 ribosome biogenesis factor
1373	ENSMUSG00000059534	4179.64	0.61666	0.240337	2.56582	0.0102933	0.0908042	Uqcr10	ubiquinol-cytochrome c reductase, complex III subunit X
1396	ENSMUSG00000061983	27490.1	0.616166	0.243158	2.53401	0.0112765	0.0967921	Rps12	ribosomal protein S12
579	ENSMUSG00000027944	3433	0.615761	0.181395	3.39459	0.000687326	0.0128751	Hax1	HCLS1 associated X-1
606	ENSMUSG00000028102	896.768	0.615534	0.19524	3.1527	0.00161768	0.0238474	Pex11b	peroxisomal biogenesis factor 11 beta
679	ENSMUSG00000029446	3130.99	0.615133	0.204165	3.01292	0.00258745	0.0339803	Psph	phosphoserine phosphatase
863	ENSMUSG00000033610	4066.44	0.613413	0.228723	2.6819	0.00732062	0.0706461	Pank1	pantothenate kinase 1
736	ENSMUSG00000030615	765.123	0.612713	0.24018	2.55106	0.0107396	0.0936895	Tmem126a	transmembrane protein 126A
1269	ENSMUSG00000050856	1942.41	0.611931	0.21469	2.8503	0.00436783	0.0496758	Atp5k	ATP synthase, H+ transporting, mitochondrial F1F0 complex, subunit E
458	ENSMUSG00000025980	11179.6	0.609576	0.181804	3.35293	0.000799604	0.0142691	Hspd1	heat shock protein 1 (chaperonin)
278	ENSMUSG00000021427	13169.8	0.609502	0.1548	3.93735	8.23854e-05	0.00237142	Ssr1	signal sequence receptor, alpha
138	ENSMUSG00000014905	1752.62	0.609029	0.184167	3.30693	0.000943246	0.0160689	Dnajb9	DnaJ heat shock protein family (Hsp40) member B9
153	ENSMUSG00000016252	2425.26	0.608863	0.154475	3.94151	8.09706e-05	0.00234079	Atp5e	ATP synthase, H+ transporting, mitochondrial F1 complex, epsilon subunit
532	ENSMUSG00000027637	3777.15	0.60751	0.159392	3.81143	0.000138168	0.00369074	Rab5if	RAB5 interacting factor
1506	ENSMUSG00000078784	764.864	0.607496	0.239106	2.5407	0.0110631	0.0955752	Rbis	ribosomal biogenesis factor
1015	ENSMUSG00000038510	756.971	0.606599	0.232175	2.61268	0.00898366	0.0825285	Rpf2	ribosome production factor 2 homolog
588	ENSMUSG00000028013	504.116	0.606325	0.239351	2.53321	0.0113025	0.0968907	Ppa2	pyrophosphatase (inorganic) 2
1307	ENSMUSG00000053769	430.475	0.606206	0.238089	2.54613	0.0108924	0.0946516	Lysmd1	LysM, putative peptidoglycan-binding, domain containing 1
1	ENSMUSG00000000001	6911.8	0.604607	0.179816	3.36236	0.00077278	0.0139288	Gnai3	guanine nucleotide binding protein (G protein), alpha inhibiting 3
511	ENSMUSG00000027011	2146.81	0.603244	0.186856	3.22839	0.00124487	0.019723	Ube2e3	ubiquitin-conjugating enzyme E2E 3
618	ENSMUSG00000028187	903.582	0.601516	0.207082	2.90472	0.00367584	0.0440704	Rpf1	ribosome production factor 1 homolog
441	ENSMUSG00000025393	31859	0.601012	0.180299	3.33341	0.000857877	0.0150649	Atp5b	ATP synthase, H+ transporting mitochondrial F1 complex, beta subunit
539	ENSMUSG00000027680	4708.64	0.600216	0.192079	3.12485	0.00177898	0.025576	Fxr1	fragile X mental retardation gene 1, autosomal homolog
1260	ENSMUSG00000050150	878.352	0.599617	0.230595	2.6003	0.00931413	0.0846832	Slc9b1	solute carrier family 9, subfamily B (NHA1, cation proton antiporter 1), member 1
572	ENSMUSG00000027881	4000.44	0.59799	0.175802	3.40149	0.000670199	0.0126251	Prpf38b	PRP38 pre-mRNA processing factor 38 (yeast) domain containing B
518	ENSMUSG00000027122	4607.16	0.597205	0.219894	2.71588	0.00661	0.0661141	Arl14ep	ADP-ribosylation factor-like 14 effector protein
148	ENSMUSG00000015748	1535.02	0.59505	0.184516	3.22493	0.00126002	0.0198687	Prpf3	pre-mRNA processing factor 3
779	ENSMUSG00000031422	13878	0.593856	0.117842	5.03942	4.66952e-07	3.38946e-05	Morf4l2	mortality factor 4 like 2
600	ENSMUSG00000028059	11926.5	0.592921	0.235069	2.52233	0.0116581	0.0991251	Arhgef2	rho/rac guanine nucleotide exchange factor (GEF) 2
1035	ENSMUSG00000038803	4387.7	0.591599	0.159154	3.71714	0.000201493	0.00503959	Ost4	oligosaccharyltransferase complex subunit 4 (non-catalytic)
230	ENSMUSG00000020484	4474.27	0.591574	0.161065	3.67289	0.000239819	0.0058131	Xbp1	X-box binding protein 1
992	ENSMUSG00000037966	2763.87	0.590307	0.179421	3.29006	0.00100167	0.0167858	Ninj1	ninjurin 1
1434	ENSMUSG00000067870	7409.04	0.590222	0.233243	2.5305	0.01139	0.0973913	Rpl31-ps8	ribosomal protein L31, pseudogene 8
1444	ENSMUSG00000068922	749.863	0.588702	0.226724	2.59656	0.00941633	0.085496	Msto1	misato 1, mitochondrial distribution and morphology regulator
1464	ENSMUSG00000072889	2097.2	0.588232	0.170559	3.44885	0.000562969	0.0111724	Nfxl1	nuclear transcription factor, X-box binding-like 1
25	ENSMUSG00000001415	5177.44	0.5858	0.150159	3.90121	9.57137e-05	0.00266448	Smg5	Smg-5 homolog, nonsense mediated mRNA decay factor (C. elegans)
349	ENSMUSG00000022957	5899.12	0.585724	0.223311	2.62291	0.00871821	0.0806374	Itsn1	intersectin 1 (SH3 domain protein 1A)
334	ENSMUSG00000022525	839.588	0.585216	0.209118	2.79849	0.00513414	0.0552997	Plaat1	phospholipase A and acyltransferase 1
1356	ENSMUSG00000057863	9590.79	0.585143	0.161056	3.63317	0.000279964	0.00652566	Rpl36	ribosomal protein L36
1409	ENSMUSG00000063052	1386.83	0.584337	0.177792	3.28663	0.00101394	0.0169277	Lrrc40	leucine rich repeat containing 40
1402	ENSMUSG00000062691	360.526	0.583529	0.223068	2.61593	0.00889844	0.0820204	Cebpzos	CCAAT/enhancer binding protein (C/EBP), zeta, opposite strand
732	ENSMUSG00000030521	1680.52	0.580418	0.215306	2.69579	0.00702225	0.0684592	Mphosph10	M-phase phosphoprotein 10 (U3 small nucleolar ribonucleoprotein)
616	ENSMUSG00000028165	1603.31	0.579521	0.207725	2.78985	0.0052733	0.0563652	Cisd2	CDGSH iron sulfur domain 2
91	ENSMUSG00000005779	5877.2	0.577557	0.154825	3.73039	0.000191185	0.0048361	Psmb4	proteasome (prosome, macropain) subunit, beta type 4
661	ENSMUSG00000029174	3268.45	0.575645	0.1811	3.17859	0.00147991	0.0222587	Tbc1d1	TBC1 domain family, member 1
1048	ENSMUSG00000039068	3039.77	0.575289	0.133676	4.30362	1.68026e-05	0.000660047	Zzz3	zinc finger, ZZ domain containing 3
688	ENSMUSG00000029638	1479.01	0.574921	0.175791	3.27048	0.00107363	0.0176671	Glcci1	glucocorticoid induced transcript 1
1493	ENSMUSG00000075700	5242.17	0.574639	0.134363	4.27676	1.89634e-05	0.000723641	Selenot	selenoprotein T
102	ENSMUSG00000006818	3679.86	0.572722	0.147289	3.88842	0.000100898	0.00279005	Sod2	superoxide dismutase 2, mitochondrial
459	ENSMUSG00000025981	1044.29	0.572606	0.191148	2.99561	0.00273893	0.035344	Coq10b	coenzyme Q10B
1141	ENSMUSG00000042406	14935.6	0.572101	0.116882	4.89468	9.84663e-07	6.17425e-05	Atf4	activating transcription factor 4
649	ENSMUSG00000028998	1631.61	0.571875	0.178098	3.21102	0.00132266	0.020589	Tomm7	translocase of outer mitochondrial membrane 7
213	ENSMUSG00000020088	9476.73	0.571598	0.220191	2.59592	0.00943392	0.0855571	Sar1a	secretion associated Ras related GTPase 1A
1501	ENSMUSG00000078578	12211.2	0.571057	0.167842	3.40235	0.000668093	0.0126032	Ube2d3	ubiquitin-conjugating enzyme E2D 3
1411	ENSMUSG00000063273	3743.86	0.570346	0.1626	3.50767	0.000452048	0.00943368	Naa15	N(alpha)-acetyltransferase 15, NatA auxiliary subunit
1082	ENSMUSG00000039988	2393.86	0.56899	0.162465	3.50224	0.000461359	0.00958539	Ankrd13c	ankyrin repeat domain 13c
271	ENSMUSG00000021290	1032.29	0.568712	0.176897	3.21494	0.00130472	0.0204528	Atp5mpl	ATP synthase membrane subunit 6.8PL
1181	ENSMUSG00000044894	3635.06	0.567422	0.19187	2.95733	0.00310315	0.0387704	Uqcrq	ubiquinol-cytochrome c reductase, complex III subunit VII
615	ENSMUSG00000028156	3410.34	0.565695	0.180139	3.14032	0.00168761	0.0245644	Eif4e	eukaryotic translation initiation factor 4E
884	ENSMUSG00000034343	1346.46	0.565491	0.1758	3.21667	0.00129688	0.0203539	Ube2f	ubiquitin-conjugating enzyme E2F (putative)
1226	ENSMUSG00000048039	1575	0.564782	0.189639	2.97819	0.00289954	0.0368822	Isg20l2	interferon stimulated exonuclease gene 20-like 2
180	ENSMUSG00000018770	5749.6	0.564454	0.185826	3.03755	0.00238513	0.0322101	Atp5g3	ATP synthase, H+ transporting, mitochondrial F0 complex, subunit C3 (subunit 9)
668	ENSMUSG00000029234	4695.45	0.564173	0.203191	2.77656	0.00549376	0.0581876	Tmem165	transmembrane protein 165
560	ENSMUSG00000027809	1952.43	0.562419	0.171053	3.28798	0.00100908	0.0168888	Etfdh	electron transferring flavoprotein, dehydrogenase
920	ENSMUSG00000035443	1194.93	0.561248	0.166441	3.37205	0.000746097	0.0135761	Thyn1	thymocyte nuclear protein 1
1312	ENSMUSG00000054099	831.472	0.560739	0.205757	2.72525	0.00642529	0.0650076	Slc25a40	solute carrier family 25, member 40
609	ENSMUSG00000028114	673.194	0.560198	0.215312	2.60179	0.00927376	0.0844654	Mettl14	methyltransferase like 14
111	ENSMUSG00000008763	4394.98	0.560086	0.188146	2.97687	0.0029121	0.0369363	Man1a2	mannosidase, alpha, class 1A, member 2
542	ENSMUSG00000027714	761.576	0.560066	0.186483	3.00331	0.00267057	0.0346843	Exosc9	exosome component 9
636	ENSMUSG00000028641	4995.28	0.559225	0.173784	3.21794	0.00129115	0.0202878	P3h1	prolyl 3-hydroxylase 1
905	ENSMUSG00000034867	1997.89	0.558409	0.18294	3.05242	0.00227002	0.0308427	Ankrd27	ankyrin repeat domain 27 (VPS9 domain)
1054	ENSMUSG00000039234	5114.63	0.558326	0.221677	2.51865	0.0117806	0.0997732	Sec24d	Sec24 related gene family, member D (S. cerevisiae)
1288	ENSMUSG00000052428	2181.9	0.558058	0.216867	2.57328	0.0100741	0.0895803	Tmco1	transmembrane and coiled-coil domains 1
101	ENSMUSG00000006464	1154.37	0.558041	0.167062	3.34032	0.000836808	0.0147382	Bbs1	Bardet-Biedl syndrome 1 (human)
1279	ENSMUSG00000051730	513.358	0.557846	0.197008	2.8316	0.00463163	0.0515501	Mettl5	methyltransferase like 5
1451	ENSMUSG00000070372	2293.18	0.554178	0.194548	2.84853	0.00439213	0.0497485	Capza1	capping protein (actin filament) muscle Z-line, alpha 1
379	ENSMUSG00000024068	3125.3	0.553934	0.188223	2.94297	0.0032508	0.0401272	Spast	spastin
212	ENSMUSG00000020079	1056.41	0.553772	0.206005	2.68814	0.00718505	0.0696903	Supv3l1	suppressor of var1, 3-like 1 (S. cerevisiae)
576	ENSMUSG00000027905	966.67	0.552271	0.186468	2.96175	0.00305899	0.0383984	Ddx20	DEAD (Asp-Glu-Ala-Asp) box polypeptide 20
1309	ENSMUSG00000053870	683.482	0.552253	0.21921	2.51929	0.0117591	0.0996535	Fpgt	fucose-1-phosphate guanylyltransferase
961	ENSMUSG00000037029	1783.84	0.55221	0.215929	2.55737	0.0105467	0.0923684	Zfp146	zinc finger protein 146
261	ENSMUSG00000020949	1811.2	0.551987	0.137601	4.01151	6.03324e-05	0.00181486	Fkbp3	FK506 binding protein 3
1256	ENSMUSG00000049760	1908.14	0.550298	0.131976	4.16969	3.05017e-05	0.00106366	Micos13	mitochondrial contact site and cristae organizing system subunit 13
1559	ENSMUSG00000097906	6584.2	0.549321	0.137416	3.9975	6.40158e-05	0.00191039	Gm9625	predicted gene 9625
533	ENSMUSG00000027665	3540.36	0.547372	0.20695	2.64494	0.00817046	0.0766325	Pik3ca	phosphatidylinositol-4,5-bisphosphate 3-kinase catalytic subunit alpha
315	ENSMUSG00000022200	8141.06	0.546617	0.173728	3.1464	0.00165293	0.0242261	Golph3	golgi phosphoprotein 3
216	ENSMUSG00000020137	1844.97	0.54622	0.190274	2.8707	0.00409569	0.0473611	Thap2	THAP domain containing, apoptosis associated protein 2
172	ENSMUSG00000017831	4802.97	0.545997	0.134233	4.06753	4.75138e-05	0.00151094	Rab5a	RAB5A, member RAS oncogene family
604	ENSMUSG00000028086	730.884	0.545026	0.183938	2.9631	0.00304562	0.0383025	Fbxw7	F-box and WD-40 domain protein 7
998	ENSMUSG00000038122	857.446	0.539807	0.188215	2.86804	0.00413023	0.0476457	Tbc1d32	TBC1 domain family, member 32
1045	ENSMUSG00000039047	3201.18	0.539716	0.160456	3.36364	0.000769229	0.0139023	Pigk	phosphatidylinositol glycan anchor biosynthesis, class K
1522	ENSMUSG00000081434	3252.17	0.539713	0.139776	3.86126	0.000112802	0.00304976	Gm14165	predicted gene 14165
1549	ENSMUSG00000092416	653.491	0.53933	0.206502	2.61174	0.00900822	0.0826899	Zfp141	zinc finger protein 141
140	ENSMUSG00000015290	2329.46	0.538504	0.208484	2.58295	0.00979591	0.0881039	Ubl4a	ubiquitin-like 4A
536	ENSMUSG00000027671	1426.97	0.538288	0.174776	3.07987	0.0020709	0.0286621	Actl6a	actin-like 6A
540	ENSMUSG00000027706	8353.37	0.537891	0.204231	2.63374	0.00844503	0.0787102	Sec62	SEC62 homolog (S. cerevisiae)
596	ENSMUSG00000028042	2003.68	0.536201	0.196898	2.72324	0.00646442	0.0651614	Zbtb7b	zinc finger and BTB domain containing 7B
1297	ENSMUSG00000052997	3247.5	0.535637	0.19077	2.80776	0.00498875	0.0541092	Uba2	ubiquitin-like modifier activating enzyme 2
134	ENSMUSG00000014313	3621.47	0.534194	0.163287	3.27151	0.00106975	0.0176525	Cox6c	cytochrome c oxidase subunit 6C
1388	ENSMUSG00000061130	2729.8	0.534169	0.183359	2.91324	0.003577	0.0431957	Ppm1b	protein phosphatase 1B, magnesium dependent, beta isoform
1336	ENSMUSG00000056216	2488.86	0.53378	0.200619	2.66066	0.00779878	0.0740908	Cebpg	CCAAT/enhancer binding protein (C/EBP), gamma
1052	ENSMUSG00000039157	2425.55	0.533585	0.183936	2.90093	0.00372053	0.0443277	Fam102a	family with sequence similarity 102, member A
1214	ENSMUSG00000047613	844.857	0.530942	0.195471	2.71622	0.00660318	0.066111	A430005L14Rik	RIKEN cDNA A430005L14 gene
36	ENSMUSG00000001891	3240.9	0.530576	0.208814	2.5409	0.0110567	0.0955752	Ugp2	UDP-glucose pyrophosphorylase 2
591	ENSMUSG00000028032	2302.47	0.53005	0.207994	2.54839	0.0108221	0.0942242	Papss1	3'-phosphoadenosine 5'-phosphosulfate synthase 1
1566	ENSMUSG00000110860	360.963	0.529956	0.20791	2.54897	0.0108041	0.0941288
384	ENSMUSG00000024096	4986.19	0.529293	0.188713	2.80476	0.00503545	0.0545184	Ralbp1	ralA binding protein 1
955	ENSMUSG00000036894	468.548	0.528343	0.191116	2.76452	0.0057006	0.0598563	Rap2b	RAP2B, member of RAS oncogene family
346	ENSMUSG00000022895	5465.9	0.524861	0.138553	3.78816	0.000151768	0.00402185	Ets2	E26 avian leukemia oncogene 2, 3' domain
1401	ENSMUSG00000062619	848.971	0.523357	0.173971	3.0083	0.00262716	0.0343229	2310039H08Rik	RIKEN cDNA 2310039H08 gene
77	ENSMUSG00000004895	2310.35	0.522831	0.138843	3.76563	0.000166132	0.00432526	Prcc	papillary renal cell carcinoma (translocation-associated)
605	ENSMUSG00000028096	1221.67	0.52218	0.192482	2.71287	0.0066703	0.0663602	Gpr89	G protein-coupled receptor 89
1360	ENSMUSG00000058388	1176.81	0.521603	0.152352	3.42366	0.000617828	0.0120287	Phtf1	putative homeodomain transcription factor 1
669	ENSMUSG00000029263	2168.57	0.521029	0.158182	3.29387	0.000988188	0.0166016	Pigg	phosphatidylinositol glycan anchor biosynthesis, class G
205	ENSMUSG00000019943	9259.42	0.520583	0.202126	2.57553	0.0100085	0.0892656	Atp2b1	ATPase, Ca++ transporting, plasma membrane 1
289	ENSMUSG00000021760	3893.81	0.517884	0.148794	3.48055	0.000500378	0.0102501	Gpx8	glutathione peroxidase 8 (putative)
527	ENSMUSG00000027472	2522.18	0.517868	0.154781	3.34582	0.000820394	0.0145901	Pdrg1	p53 and DNA damage regulated 1
1400	ENSMUSG00000062554	726.505	0.517603	0.168194	3.07741	0.00208809	0.0288104	Gm12751	predicted gene 12751
1333	ENSMUSG00000055817	1677.74	0.517107	0.139877	3.69687	0.000218276	0.00536764	Mta3	metastasis associated 3
700	ENSMUSG00000029781	14591.6	0.516558	0.193453	2.6702	0.0075805	0.0728382	Fkbp9	FK506 binding protein 9
1478	ENSMUSG00000074656	9316.42	0.516503	0.200488	2.57623	0.00998834	0.0892336	Eif2s2	eukaryotic translation initiation factor 2, subunit 2 (beta)
1364	ENSMUSG00000058704	1623.8	0.515379	0.151275	3.40691	0.000657034	0.012472	Memo1	mediator of cell motility 1
926	ENSMUSG00000035851	4711.57	0.515223	0.152582	3.37669	0.000733646	0.013386	Ythdc1	YTH domain containing 1
1300	ENSMUSG00000053192	721.728	0.512973	0.175368	2.92513	0.0034431	0.0418436	Mllt11	myeloid/lymphoid or mixed-lineage leukemia; translocated to, 11
432	ENSMUSG00000025007	10648.8	0.51234	0.183733	2.7885	0.00529526	0.0564884	Aldh18a1	aldehyde dehydrogenase 18 family, member A1
952	ENSMUSG00000036752	3950.62	0.511817	0.178817	2.86224	0.00420657	0.0484335	Tubb4b	tubulin, beta 4B class IVB
249	ENSMUSG00000020843	1094.37	0.511121	0.185824	2.75056	0.0059493	0.0617876	Timm22	translocase of inner mitochondrial membrane 22
613	ENSMUSG00000028140	988.107	0.509418	0.152829	3.33325	0.000858371	0.0150649	Mrpl9	mitochondrial ribosomal protein L9
85	ENSMUSG00000005371	3777.75	0.509109	0.175296	2.90428	0.00368099	0.0440926	Fbxo11	F-box protein 11
647	ENSMUSG00000028959	4383.86	0.508183	0.176825	2.87393	0.00405401	0.0469884	Fastk	Fas-activated serine/threonine kinase
1025	ENSMUSG00000038619	3384.84	0.507946	0.129301	3.92839	8.55163e-05	0.0024405	Ensa	endosulfine alpha
87	ENSMUSG00000005610	42018.7	0.506938	0.171545	2.95512	0.00312544	0.038976	Eif4g2	eukaryotic translation initiation factor 4, gamma 2
378	ENSMUSG00000024067	1100.58	0.505777	0.18797	2.69074	0.00712943	0.0693018	Dpy30	dpy-30, histone methyltransferase complex regulatory subunit
1431	ENSMUSG00000067274	49666.1	0.50483	0.118438	4.26239	2.02257e-05	0.00076094	Rplp0	ribosomal protein, large, P0
525	ENSMUSG00000027357	1456.63	0.503634	0.166832	3.01881	0.00253766	0.0335479	Crls1	cardiolipin synthase 1
473	ENSMUSG00000026281	1773.71	0.503253	0.176865	2.84541	0.00443545	0.0499714	Dtymk	deoxythymidylate kinase
1066	ENSMUSG00000039640	2995.27	0.503221	0.172317	2.92032	0.00349672	0.0423411	Mrpl12	mitochondrial ribosomal protein L12
677	ENSMUSG00000029407	7661.5	0.503085	0.11864	4.24042	2.23097e-05	0.000818596	Uso1	USO1 vesicle docking factor
601	ENSMUSG00000028060	2802.95	0.503025	0.193534	2.59915	0.00934545	0.0849101	Khdc4	KH domain containing 4, pre-mRNA splicing factor
1422	ENSMUSG00000064368	12155.3	0.502734	0.155107	3.2412	0.00119029	0.0191075	mt-Nd6	mitochondrially encoded NADH dehydrogenase 6
1216	ENSMUSG00000047648	1660.1	0.501082	0.191627	2.61488	0.0089259	0.0821601	Fbxo30	F-box protein 30
753	ENSMUSG00000031068	2343.54	0.50075	0.160366	3.12255	0.00179289	0.025638	Glrx3	glutaredoxin 3
380	ENSMUSG00000024077	2664.58	0.500623	0.157446	3.17965	0.00147453	0.0222529	Strn	striatin, calmodulin binding protein
1568	ENSMUSG00000113902	616.944	0.500283	0.182629	2.73935	0.00615612	0.063247	Ndufb1-ps	NADH:ubiquinone oxidoreductase subunit B1
1314	ENSMUSG00000054280	2983.14	0.49878	0.193516	2.57746	0.00995296	0.089065	Prr14l	proline rich 14-like
1039	ENSMUSG00000038900	2044.95	0.498065	0.180945	2.75258	0.00591276	0.0615997	Rpl12	ribosomal protein L12
1394	ENSMUSG00000061904	13970.9	0.498009	0.142929	3.48431	0.000493416	0.0101386	Slc25a3	solute carrier family 25 (mitochondrial carrier, phosphate carrier), member 3
812	ENSMUSG00000031939	2364.78	0.496574	0.163916	3.02945	0.00245002	0.0328209	Taf1d	TATA-box binding protein associated factor, RNA polymerase I, D
1031	ENSMUSG00000038722	3451.42	0.493707	0.155733	3.1702	0.00152332	0.0227717	Bud31	BUD31 homolog
964	ENSMUSG00000037089	5486.63	0.492599	0.166027	2.96698	0.00300745	0.0379655	Slc35b2	solute carrier family 35, member B2
1550	ENSMUSG00000093674	35392	0.489595	0.179636	2.72548	0.00642082	0.0650076	Rpl41	ribosomal protein L41
1416	ENSMUSG00000063696	31351.9	0.489345	0.125923	3.88606	0.000101883	0.0028035	Gm8730	predicted pseudogene 8730
436	ENSMUSG00000025199	2653.19	0.488991	0.183451	2.66552	0.00768703	0.0735444	Chuk	conserved helix-loop-helix ubiquitous kinase
1481	ENSMUSG00000074884	13039	0.487532	0.18279	2.66717	0.00764924	0.0732353	Serf2	small EDRK-rich factor 2
675	ENSMUSG00000029388	2486.61	0.486047	0.150906	3.22086	0.00127808	0.020106	Eif2b1	eukaryotic translation initiation factor 2B, subunit 1 (alpha)
645	ENSMUSG00000028906	2490.54	0.484011	0.177336	2.72935	0.00634593	0.0645516	Epb41	erythrocyte membrane protein band 4.1
150	ENSMUSG00000015806	1995.02	0.482529	0.158678	3.04093	0.00235848	0.0319147	Qdpr	quinoid dihydropteridine reductase
770	ENSMUSG00000031347	1131.58	0.479327	0.164615	2.91181	0.00359338	0.0433151	Cetn2	centrin 2
43	ENSMUSG00000002233	5391.95	0.475507	0.157446	3.02013	0.00252665	0.0334782	Rhoc	ras homolog family member C
474	ENSMUSG00000026427	1512.24	0.474102	0.184702	2.56686	0.0102625	0.0906525	Eif2d	eukaryotic translation initiation factor 2D
695	ENSMUSG00000029752	14812.8	0.47245	0.176995	2.66929	0.0076012	0.0729322	Asns	asparagine synthetase
1577	ENSMUSG00000116972	1436.55	0.470433	0.142154	3.30932	0.000935234	0.0159731	Gm6278	predicted gene 6278
1399	ENSMUSG00000062421	2616.83	0.469893	0.168909	2.78193	0.00540371	0.057416	Arf2	ADP-ribosylation factor 2
1179	ENSMUSG00000044600	2668.04	0.469071	0.15674	2.99267	0.00276547	0.0355943	Smim7	small integral membrane protein 7
874	ENSMUSG00000033883	880.676	0.464835	0.16767	2.77233	0.0055657	0.0587632	Zfp267	zinc finger protein 267
1475	ENSMUSG00000074212	2032.71	0.464448	0.146957	3.16044	0.0015753	0.0233775	Dnajb14	DnaJ heat shock protein family (Hsp40) member B14
657	ENSMUSG00000029152	7618.78	0.462383	0.158899	2.90992	0.00361526	0.0435396	Ociad1	OCIA domain containing 1
1277	ENSMUSG00000051579	2813.42	0.456813	0.161221	2.83346	0.00460469	0.0513756	Tceal8	transcription elongation factor A (SII)-like 8
1390	ENSMUSG00000061273	3054.46	0.455277	0.158226	2.87738	0.00400995	0.0466523	Mmgt1	membrane magnesium transporter 1
1023	ENSMUSG00000038594	799.559	0.455086	0.179457	2.53591	0.0112156	0.0965798	Cep85l	centrosomal protein 85-like
607	ENSMUSG00000028107	1179.55	0.454971	0.167011	2.7242	0.00644579	0.0650226	Tars2	threonyl-tRNA synthetase 2, mitochondrial (putative)
646	ENSMUSG00000028945	5583.36	0.453771	0.147914	3.0678	0.00215639	0.0294487	Rheb	Ras homolog enriched in brain
208	ENSMUSG00000019975	3217.4	0.453184	0.146891	3.08517	0.00203434	0.0283322	Ikbip	IKBKB interacting protein
54	ENSMUSG00000003161	3167.06	0.452083	0.160102	2.82371	0.00474708	0.0524417	Sri	sorcin
1432	ENSMUSG00000067365	1491.03	0.450269	0.176747	2.54754	0.0108486	0.094332	Tmem128	transmembrane protein 128
1146	ENSMUSG00000042508	2926.22	0.447814	0.142235	3.1484	0.00164169	0.024148	Dmtf1	cyclin D binding myb-like transcription factor 1
1038	ENSMUSG00000038845	4392.03	0.44749	0.173626	2.57732	0.00995692	0.089065	Phb	prohibitin
89	ENSMUSG00000005625	3977.88	0.446903	0.123629	3.61488	0.000300489	0.00688393	Psmd4	proteasome (prosome, macropain) 26S subunit, non-ATPase, 4
1009	ENSMUSG00000038374	2045.77	0.445698	0.158505	2.81189	0.00492517	0.0536546	Rbm8a	RNA binding motif protein 8a
264	ENSMUSG00000021065	2595.11	0.441279	0.163636	2.69671	0.00700292	0.0683504	Fut8	fucosyltransferase 8
488	ENSMUSG00000026615	17815.5	0.44089	0.131478	3.35334	0.000798435	0.0142691	Eprs	glutamyl-prolyl-tRNA synthetase
1330	ENSMUSG00000055436	6017.22	0.439481	0.168524	2.60783	0.00911189	0.0834694	Srsf11	serine and arginine-rich splicing factor 11
303	ENSMUSG00000022010	9268.7	0.439462	0.116869	3.7603	0.000169711	0.00439274	Tsc22d1	TSC22 domain family, member 1
1172	ENSMUSG00000044221	5078.51	0.438966	0.162064	2.70859	0.00675692	0.066993	Grsf1	G-rich RNA sequence binding factor 1
52	ENSMUSG00000003072	5117.62	0.438322	0.155916	2.81126	0.00493473	0.0536713	Atp5d	ATP synthase, H+ transporting, mitochondrial F1 complex, delta subunit
1148	ENSMUSG00000042670	1189.3	0.437164	0.164061	2.66465	0.00770692	0.0736819	Immp1l	IMP1 inner mitochondrial membrane peptidase-like (S. cerevisiae)
262	ENSMUSG00000020986	4696.88	0.436375	0.121315	3.59704	0.000321857	0.00726137	Sec23a	SEC23 homolog A, COPII coat complex component
1473	ENSMUSG00000074129	39671.4	0.434001	0.149825	2.89672	0.00377084	0.0447277	Rpl13a	ribosomal protein L13A
598	ENSMUSG00000028053	5617.6	0.432906	0.136723	3.1663	0.00154392	0.0229884	Ash1l	ASH1 like histone lysine methyltransferase
219	ENSMUSG00000020219	2169.65	0.431811	0.151576	2.8488	0.0043884	0.0497485	Timm13	translocase of inner mitochondrial membrane 13
105	ENSMUSG00000007411	3599.03	0.429126	0.158608	2.70557	0.00681878	0.0670834	Mark3	MAP/microtubule affinity regulating kinase 3
699	ENSMUSG00000029777	16239.3	0.427755	0.155768	2.7461	0.0060308	0.0623432	Gars	glycyl-tRNA synthetase
443	ENSMUSG00000025437	2372.47	0.426453	0.144092	2.95959	0.00308044	0.0385589	Usp33	ubiquitin specific peptidase 33
1385	ENSMUSG00000060935	3735.2	0.426306	0.126585	3.36774	0.000757864	0.0137528	Tmem263	transmembrane protein 263
1144	ENSMUSG00000042473	2461.47	0.420295	0.15032	2.79601	0.00517384	0.0555928	Tbc1d8b	TBC1 domain family, member 8B
784	ENSMUSG00000031490	7753.83	0.420048	0.15733	2.66985	0.00758849	0.0728626	Eif4ebp1	eukaryotic translation initiation factor 4E binding protein 1
145	ENSMUSG00000015697	2360.87	0.418638	0.16464	2.54275	0.0109985	0.0952636	Setdb1	SET domain, bifurcated 1
1339	ENSMUSG00000056612	4543.72	0.41779	0.138146	3.02425	0.00249246	0.0331237	Ppp1r14b	protein phosphatase 1, regulatory inhibitor subunit 14B
467	ENSMUSG00000026201	1624.84	0.416795	0.151215	2.7563	0.00584593	0.0610463	Stk16	serine/threonine kinase 16
634	ENSMUSG00000028609	1619.36	0.413174	0.152698	2.70582	0.00681363	0.0670834	Magoh	mago homolog, exon junction complex core component
934	ENSMUSG00000036112	8906.44	0.412602	0.154412	2.67208	0.00753818	0.0724838	Metap2	methionine aminopeptidase 2
1504	ENSMUSG00000078684	2456.96	0.410959	0.135207	3.03947	0.00236995	0.0320376	5830417I10Rik	RIKEN cDNA 5830417I10 gene
1313	ENSMUSG00000054199	2512.99	0.408044	0.153236	2.66285	0.00774808	0.073864	Gon4l	gon-4-like (C.elegans)
691	ENSMUSG00000029655	3386.16	0.406256	0.16103	2.52285	0.0116407	0.0990907	N4bp2l2	NEDD4 binding protein 2-like 2
1212	ENSMUSG00000047215	23623.8	0.405177	0.119464	3.39161	0.000694839	0.0129425	Rpl9	ribosomal protein L9
207	ENSMUSG00000019971	1347.75	0.399166	0.155601	2.56532	0.010308	0.0908137	Cep290	centrosomal protein 290
1162	ENSMUSG00000043683	2430.15	0.398969	0.147611	2.70284	0.00687494	0.0674663	Fem1a	fem 1 homolog a
1029	ENSMUSG00000038690	4609.25	0.39774	0.157832	2.52003	0.0117346	0.0995725	Atp5j2	ATP synthase, H+ transporting, mitochondrial F0 complex, subunit F2
112	ENSMUSG00000009293	2660.46	0.397727	0.136721	2.90905	0.00362534	0.0436217	Ube2g2	ubiquitin-conjugating enzyme E2G 2
714	ENSMUSG00000030036	4165.89	0.394226	0.131016	3.009	0.0026211	0.0342874	Mogs	mannosyl-oligosaccharide glucosidase
664	ENSMUSG00000029208	2391.31	0.392027	0.140761	2.78505	0.00535201	0.056912	Guf1	GUF1 homolog, GTPase
547	ENSMUSG00000027751	2013.1	0.391549	0.152779	2.56285	0.0103817	0.0913422	Supt20	SPT20 SAGA complex component
871	ENSMUSG00000033790	1829.99	0.389815	0.146066	2.66876	0.0076131	0.0729939	Tubgcp5	tubulin, gamma complex associated protein 5
1053	ENSMUSG00000039178	1905.21	0.386512	0.137824	2.80439	0.0050412	0.0545184	Tbc1d19	TBC1 domain family, member 19
685	ENSMUSG00000029538	3970.85	0.386076	0.151702	2.54496	0.0109292	0.0949089	Srsf9	serine and arginine-rich splicing factor 9
549	ENSMUSG00000027770	3280.3	0.383868	0.136012	2.82232	0.00476773	0.0525394	Dhx36	DEAH (Asp-Glu-Ala-His) box polypeptide 36
108	ENSMUSG00000007892	33101.3	0.380528	0.135498	2.80836	0.00497939	0.0540689	Rplp1	ribosomal protein, large, P1
916	ENSMUSG00000035325	19200	0.373331	0.135678	2.75159	0.00593065	0.0617379	Sec31a	Sec31 homolog A (S. cerevisiae)
18	ENSMUSG00000001017	4947.71	0.372624	0.145633	2.55866	0.0105078	0.092209	Chtop	chromatin target of PRMT1
284	ENSMUSG00000021711	2834.13	0.372112	0.131835	2.82255	0.0047643	0.0525394	Trappc13	trafficking protein particle complex 13
906	ENSMUSG00000034892	7556.84	0.371381	0.137217	2.70653	0.00679906	0.0670667	Rps29	ribosomal protein S29
892	ENSMUSG00000034557	3478.19	0.371014	0.134696	2.75446	0.00587889	0.0612947	Zfyve9	zinc finger, FYVE domain containing 9
78	ENSMUSG00000004897	8783.74	0.369969	0.11894	3.11054	0.00186743	0.026477	Hdgf	heparin binding growth factor
914	ENSMUSG00000035227	3642.36	0.365818	0.130164	2.81044	0.00494744	0.0537656	Spcs2	signal peptidase complex subunit 2 homolog (S. cerevisiae)
418	ENSMUSG00000024807	3159.85	0.365777	0.13588	2.6919	0.00710459	0.0691107	Syvn1	synovial apoptosis inhibitor 1, synoviolin
1408	ENSMUSG00000063015	18571.3	0.364839	0.129604	2.81503	0.0048773	0.0533402	Ccni	cyclin I
1140	ENSMUSG00000042390	4739.03	0.362106	0.141912	2.55163	0.0107219	0.093596	Gatad2b	GATA zinc finger domain containing 2B
1513	ENSMUSG00000079111	7890.62	0.360248	0.132212	2.72477	0.00643456	0.0650076	Kdelr2	KDEL (Lys-Asp-Glu-Leu) endoplasmic reticulum protein retention receptor 2
131	ENSMUSG00000013662	5776.3	0.35949	0.131386	2.73614	0.00621646	0.0637688	Atad1	ATPase family, AAA domain containing 1
450	ENSMUSG00000025724	3982.58	0.348742	0.137449	2.53725	0.0111727	0.0962726	Sec11a	SEC11 homolog A, signal peptidase complex subunit
81	ENSMUSG00000005034	5210.52	0.348161	0.126748	2.74687	0.00601678	0.0622464	Prkacb	protein kinase, cAMP dependent, catalytic, beta
666	ENSMUSG00000029221	5891.72	0.34406	0.123803	2.77908	0.00545131	0.0577838	Slc30a9	solute carrier family 30 (zinc transporter), member 9
807	ENSMUSG00000031818	9908.45	0.342149	0.134814	2.53794	0.0111507	0.096145	Cox4i1	cytochrome c oxidase subunit 4I1
253	ENSMUSG00000020873	3068.13	0.331069	0.12783	2.58992	0.00959975	0.0866313	Slc35b1	solute carrier family 35, member B1
147	ENSMUSG00000015714	4566.24	0.328219	0.126772	2.58905	0.00962423	0.0867935	Cers2	ceramide synthase 2
941	ENSMUSG00000036438	17386.4	0.323736	0.116046	2.78973	0.00527527	0.0563652	Calm2	calmodulin 2
1503	ENSMUSG00000078622	8638.53	0.321223	0.117156	2.74184	0.0061096	0.0629628	Ccdc47	coiled-coil domain containing 47
1384	ENSMUSG00000060904	6613.54	0.309813	0.122935	2.52014	0.0117309	0.0995725	Arl1	ADP-ribosylation factor-like 1
1367	ENSMUSG00000059070	21212.5	0.306296	0.111809	2.73945	0.0061542	0.063247	Rpl18	ribosomal protein L18
365	ENSMUSG00000023830	31418.4	0.305363	0.120034	2.54397	0.0109602	0.0950548	Igf2r	insulin-like growth factor 2 receptor
400	ENSMUSG00000024392	13667.6	-0.346821	0.122787	-2.82457	0.00473435	0.0523444	Bag6	BCL2-associated athanogene 6
1177	ENSMUSG00000044477	6082.49	-0.359496	0.136159	-2.64026	0.00828427	0.0775909	Zfand3	zinc finger, AN1-type domain 3
1220	ENSMUSG00000047866	2779.8	-0.361437	0.126869	-2.8489	0.00438701	0.0497485	Lonp2	lon peptidase 2, peroxisomal
1322	ENSMUSG00000054693	7257.75	-0.364779	0.13329	-2.73672	0.00620542	0.0637045	Adam10	a disintegrin and metallopeptidase domain 10
251	ENSMUSG00000020850	15826.9	-0.373566	0.133531	-2.79761	0.00514826	0.055407	Prpf8	pre-mRNA processing factor 8
1259	ENSMUSG00000050148	3538.29	-0.373776	0.135869	-2.751	0.0059413	0.0617526	Ubqln2	ubiquilin 2
949	ENSMUSG00000036678	1030.32	-0.379083	0.150103	-2.52548	0.0115539	0.0985809	Aaas	achalasia, adrenocortical insufficiency, alacrimia
178	ENSMUSG00000018707	21398.6	-0.380225	0.118708	-3.20303	0.0013599	0.0209249	Dync1h1	dynein cytoplasmic 1 heavy chain 1
1223	ENSMUSG00000047921	2315.46	-0.385848	0.141626	-2.72441	0.00644163	0.0650226	Trappc9	trafficking protein particle complex 9
246	ENSMUSG00000020802	3842.25	-0.387101	0.127611	-3.03345	0.00241773	0.0324615	Ube2o	ubiquitin-conjugating enzyme E2O
510	ENSMUSG00000026970	4068.99	-0.398566	0.137476	-2.89917	0.00374153	0.0444985	Rbms1	RNA binding motif, single stranded interacting protein 1
772	ENSMUSG00000031360	2321.95	-0.405929	0.145434	-2.79115	0.00525212	0.0562529	Ctps2	cytidine 5'-triphosphate synthase 2
371	ENSMUSG00000024012	10649.4	-0.40693	0.160569	-2.5343	0.0112672	0.0967921	Mtch1	mitochondrial carrier 1
1424	ENSMUSG00000066357	6622.82	-0.408177	0.127098	-3.21151	0.00132038	0.020589	Wdr6	WD repeat domain 6
1328	ENSMUSG00000055401	1552.79	-0.411391	0.148353	-2.77306	0.00555323	0.058678	Fbxo6	F-box protein 6
1095	ENSMUSG00000040356	3489.7	-0.421602	0.158913	-2.65304	0.00797711	0.0754015	Skiv2l	superkiller viralicidic activity 2-like (S. cerevisiae)
681	ENSMUSG00000029461	2723.73	-0.42442	0.161907	-2.62138	0.00875737	0.0808876	Fam168a	family with sequence similarity 168, member A
777	ENSMUSG00000031393	5056.12	-0.427311	0.157413	-2.71458	0.006636	0.0662905	Mecp2	methyl CpG binding protein 2
73	ENSMUSG00000004568	2774.73	-0.432152	0.149093	-2.89854	0.00374899	0.0445477	Arhgef18	rho/rac guanine nucleotide exchange factor (GEF) 18
745	ENSMUSG00000030850	1362.41	-0.432643	0.14728	-2.93756	0.00330803	0.0405712	Ate1	arginyltransferase 1
705	ENSMUSG00000029826	4759.89	-0.433052	0.147245	-2.94102	0.00327131	0.040306	Zc3hav1	zinc finger CCCH type, antiviral 1
1290	ENSMUSG00000052534	7525.31	-0.434167	0.155835	-2.78606	0.00533526	0.0567791	Pbx1	pre B cell leukemia homeobox 1
506	ENSMUSG00000026925	1286.44	-0.435626	0.162008	-2.68892	0.00716828	0.0696288	Inpp5e	inositol polyphosphate-5-phosphatase E
1084	ENSMUSG00000040007	1321.62	-0.438588	0.161677	-2.71275	0.00667279	0.0663602	Bahd1	bromo adjacent homology domain containing 1
683	ENSMUSG00000029471	2027.92	-0.451028	0.164138	-2.74787	0.00599845	0.0621049	Camkk2	calcium/calmodulin-dependent protein kinase kinase 2, beta
830	ENSMUSG00000032349	5202.37	-0.451122	0.160949	-2.80289	0.00506472	0.0547284	Elovl5	ELOVL family member 5, elongation of long chain fatty acids (yeast)
79	ENSMUSG00000004947	1236.9	-0.456629	0.157751	-2.89463	0.00379608	0.0448677	Dtx2	deltex 2, E3 ubiquitin ligase
1410	ENSMUSG00000063065	3615.66	-0.456896	0.161756	-2.82459	0.00473411	0.0523444	Mapk3	mitogen-activated protein kinase 3
184	ENSMUSG00000019039	800.5	-0.458432	0.173765	-2.63823	0.00833412	0.0778613	Dalrd3	DALR anticodon binding domain containing 3
932	ENSMUSG00000036057	4677.13	-0.459951	0.131093	-3.5086	0.000450478	0.00941562	Ptpn23	protein tyrosine phosphatase, non-receptor type 23
883	ENSMUSG00000034342	1987.19	-0.461953	0.133617	-3.45729	0.000545645	0.0109551	Cbl	Casitas B-lineage lymphoma
869	ENSMUSG00000033735	1629.86	-0.46314	0.181081	-2.55763	0.0105387	0.0923591	Spr	sepiapterin reductase
1104	ENSMUSG00000040697	1996.15	-0.465576	0.142848	-3.25925	0.00111708	0.0182362	Dnajc16	DnaJ heat shock protein family (Hsp40) member C16
1093	ENSMUSG00000040225	13289.2	-0.465887	0.184485	-2.52534	0.0115587	0.0985809	Prrc2c	proline-rich coiled-coil 2C
743	ENSMUSG00000030847	2581.2	-0.469487	0.160655	-2.92233	0.00347421	0.0421067	Bag3	BCL2-associated athanogene 3
129	ENSMUSG00000013076	6732.51	-0.471408	0.154839	-3.04451	0.00233063	0.0315699	Amotl1	angiomotin-like 1
162	ENSMUSG00000017188	996.377	-0.481832	0.150108	-3.2099	0.00132782	0.0205973	Coa3	cytochrome C oxidase assembly factor 3
517	ENSMUSG00000027087	5702.62	-0.483938	0.160118	-3.02237	0.00250801	0.0332641	Itgav	integrin alpha V
1571	ENSMUSG00000115338	2761.17	-0.485075	0.171716	-2.82487	0.00473004	0.0523444	Pnp	purine-nucleoside phosphorylase
904	ENSMUSG00000034863	2218.11	-0.487088	0.181764	-2.67978	0.00736712	0.0709922	Ano8	anoctamin 8
1115	ENSMUSG00000041096	1888.68	-0.487355	0.191571	-2.54399	0.0109594	0.0950548	Tspyl2	TSPY-like 2
1073	ENSMUSG00000039852	6530.22	-0.487438	0.14308	-3.40675	0.000657402	0.012472	Rere	arginine glutamic acid dipeptide (RE) repeats
1231	ENSMUSG00000048232	1633.32	-0.488634	0.145631	-3.3553	0.000792791	0.0142087	Fbxo10	F-box protein 10
987	ENSMUSG00000037706	6764.16	-0.489219	0.13303	-3.67752	0.000235517	0.00574007	Cd81	CD81 antigen
53	ENSMUSG00000003154	2737.36	-0.489782	0.174646	-2.80443	0.00504062	0.0545184	Foxj2	forkhead box J2
60	ENSMUSG00000003573	2392.58	-0.48998	0.173716	-2.82058	0.00479362	0.0527812	Homer3	homer scaffolding protein 3
625	ENSMUSG00000028439	959.23	-0.493201	0.17337	-2.84478	0.00444417	0.0500054	Fam219a	family with sequence similarity 219, member A
825	ENSMUSG00000032300	2140.7	-0.493408	0.161586	-3.05353	0.00226166	0.0307605	1700017B05Rik	RIKEN cDNA 1700017B05 gene
173	ENSMUSG00000018042	6647.36	-0.495746	0.153037	-3.23938	0.0011979	0.0191607	Cyb5r3	cytochrome b5 reductase 3
290	ENSMUSG00000021782	3570.32	-0.495945	0.181472	-2.7329	0.00627796	0.064085	Dlg5	discs large MAGUK scaffold protein 5
1194	ENSMUSG00000046079	1921.07	-0.49807	0.144983	-3.43538	0.000591732	0.0116052	Lrrc8d	leucine rich repeat containing 8D
983	ENSMUSG00000037622	5194.28	-0.502661	0.193641	-2.59584	0.00943588	0.0855571	Wdtc1	WD and tetratricopeptide repeats 1
508	ENSMUSG00000026944	2490.09	-0.505867	0.184273	-2.7452	0.00604744	0.0624668	Abca2	ATP-binding cassette, sub-family A (ABC1), member 2
126	ENSMUSG00000011877	3173.44	-0.510684	0.201644	-2.5326	0.011322	0.0969962	Git1	GIT ArfGAP 1
1244	ENSMUSG00000048832	1292.59	-0.512924	0.16888	-3.0372	0.00238784	0.0322141	Vps37c	vacuolar protein sorting 37C
257	ENSMUSG00000020894	2105.05	-0.51294	0.199777	-2.56757	0.0102415	0.090586	Vamp2	vesicle-associated membrane protein 2
856	ENSMUSG00000033306	9875.5	-0.513616	0.159946	-3.21118	0.00132191	0.020589	Lpp	LIM domain containing preferred translocation partner in lipoma
781	ENSMUSG00000031441	7100.26	-0.516216	0.159608	-3.23428	0.0012195	0.0194233	Atp11a	ATPase, class VI, type 11A
1158	ENSMUSG00000043252	2195.49	-0.519693	0.165256	-3.14478	0.00166213	0.0243051	Tmem64	transmembrane protein 64
768	ENSMUSG00000031310	2411.46	-0.522689	0.172137	-3.03648	0.00239359	0.0322266	Zmym3	zinc finger, MYM-type 3
865	ENSMUSG00000033684	7540.21	-0.524119	0.191925	-2.73085	0.00631718	0.0643081	Qsox1	quiescin Q6 sulfhydryl oxidase 1
791	ENSMUSG00000031652	3080.11	-0.526819	0.128939	-4.08581	4.39238e-05	0.00142045	N4bp1	NEDD4 binding protein 1
809	ENSMUSG00000031887	772.621	-0.527989	0.186524	-2.83068	0.00464491	0.0516119	Tradd	TNFRSF1A-associated via death domain
635	ENSMUSG00000028619	997.082	-0.530896	0.179413	-2.95907	0.00308572	0.0385889	Tceanc2	transcription elongation factor A (SII) N-terminal and central domain containing 2
717	ENSMUSG00000030102	5649.7	-0.532915	0.142444	-3.74124	0.000183115	0.00467626	Itpr1	inositol 1,4,5-trisphosphate receptor 1
299	ENSMUSG00000021978	1681.39	-0.533228	0.173253	-3.07774	0.00208576	0.0288081	Extl3	exostosin-like glycosyltransferase 3
167	ENSMUSG00000017677	4679.46	-0.533365	0.208346	-2.55999	0.0104675	0.091976	Wsb1	WD repeat and SOCS box-containing 1
21	ENSMUSG00000001034	1157.6	-0.534012	0.192123	-2.77953	0.0054438	0.05777	Mapk7	mitogen-activated protein kinase 7
265	ENSMUSG00000021068	1059	-0.536591	0.208007	-2.57968	0.00988927	0.0887642	Nin	ninein
258	ENSMUSG00000020898	940.972	-0.537768	0.187915	-2.86176	0.00421292	0.0484649	Ctc1	CTS telomere maintenance complex component 1
42	ENSMUSG00000002227	1173.02	-0.539159	0.188271	-2.86374	0.00418669	0.0482463	Mov10	Mov10 RISC complex RNA helicase
1043	ENSMUSG00000039007	2443.08	-0.540148	0.174824	-3.08968	0.00200375	0.0280126	Cpq	carboxypeptidase Q
1089	ENSMUSG00000040128	4495.29	-0.540777	0.209733	-2.5784	0.0099258	0.0889173	Pnrc1	proline-rich nuclear receptor coactivator 1
1374	ENSMUSG00000059586	754.66	-0.540947	0.187482	-2.88533	0.00391009	0.0457236	Nsmce2	NSE2/MMS21 homolog, SMC5-SMC6 complex SUMO ligase
614	ENSMUSG00000028152	1379.63	-0.541435	0.172414	-3.14031	0.00168767	0.0245644	Tspan5	tetraspanin 5
14	ENSMUSG00000000631	7251.17	-0.543136	0.18715	-2.90215	0.00370613	0.0442747	Myo18a	myosin XVIIIA
1208	ENSMUSG00000046814	586.855	-0.547885	0.194515	-2.81667	0.00485249	0.0532975	Gchfr	GTP cyclohydrolase I feedback regulator
1363	ENSMUSG00000058587	3765.51	-0.548972	0.169419	-3.24032	0.00119397	0.0191207	Tmod3	tropomodulin 3
1111	ENSMUSG00000041025	2175.61	-0.550919	0.218421	-2.52228	0.0116596	0.0991251	Iffo2	intermediate filament family orphan 2
1450	ENSMUSG00000070327	9880.19	-0.554007	0.200518	-2.76288	0.00572939	0.0601114	Rnf213	ring finger protein 213
1145	ENSMUSG00000042506	4896.77	-0.556331	0.177515	-3.13399	0.00172445	0.024961	Usp22	ubiquitin specific peptidase 22
313	ENSMUSG00000022175	7201.39	-0.558869	0.209804	-2.66377	0.00772704	0.0737424	Lrp10	low-density lipoprotein receptor-related protein 10
1149	ENSMUSG00000042726	3317.36	-0.559387	0.189945	-2.945	0.00322954	0.0399756	Trafd1	TRAF type zinc finger domain containing 1
1489	ENSMUSG00000075284	1390.23	-0.560637	0.199123	-2.81554	0.00486959	0.0533402	Wipf1	WAS/WASL interacting protein family, member 1
1125	ENSMUSG00000041598	1216.94	-0.560999	0.211137	-2.65704	0.00788312	0.0746716	Cdc42ep4	CDC42 effector protein (Rho GTPase binding) 4
274	ENSMUSG00000021371	1643.4	-0.563764	0.175922	-3.20463	0.00135235	0.0208809	Mcur1	mitochondrial calcium uniporter regulator 1
482	ENSMUSG00000026535	2588.55	-0.56389	0.219415	-2.56997	0.0101708	0.0902376	Ifi202b	interferon activated gene 202B
890	ENSMUSG00000034445	1039.49	-0.564658	0.158848	-3.5547	0.000378413	0.00820467	Cyb561a3	cytochrome b561 family, member A3
815	ENSMUSG00000032058	1560.36	-0.569126	0.16841	-3.3794	0.000726437	0.0133209	Ppp2r1b	protein phosphatase 2, regulatory subunit A, beta
1117	ENSMUSG00000041135	1048.13	-0.573314	0.156931	-3.65328	0.000258914	0.0061422	Ripk2	receptor (TNFRSF)-interacting serine-threonine kinase 2
1136	ENSMUSG00000042292	2587.39	-0.574914	0.216741	-2.65254	0.00798883	0.0754588	Mrtfa	myocardin related transcription factor A
1087	ENSMUSG00000040097	4297.61	-0.575571	0.148729	-3.86993	0.000108868	0.0029614	Flywch1	FLYWCH-type zinc finger 1
1184	ENSMUSG00000045312	2169.5	-0.577425	0.169159	-3.41351	0.000641316	0.012289	Lhfpl2	lipoma HMGIC fusion partner-like 2
706	ENSMUSG00000029833	3896.27	-0.580812	0.22087	-2.62965	0.00854728	0.0794416	Trim24	tripartite motif-containing 24
879	ENSMUSG00000034190	773.375	-0.58538	0.202959	-2.88423	0.00392372	0.0457604	Chmp7	charged multivesicular body protein 7
118	ENSMUSG00000009995	1318.99	-0.585798	0.228033	-2.56892	0.0102016	0.0902935	Taz	tafazzin
45	ENSMUSG00000002365	3755.15	-0.590469	0.209394	-2.8199	0.00480384	0.0528502	Snx9	sorting nexin 9
651	ENSMUSG00000029016	1805.79	-0.591337	0.230113	-2.56977	0.0101766	0.0902376	Clcn6	chloride channel, voltage-sensitive 6
1291	ENSMUSG00000052609	683.991	-0.594267	0.18306	-3.24629	0.0011692	0.0188143	Plekhg3	pleckstrin homology domain containing, family G (with RhoGef domain) member 3
392	ENSMUSG00000024238	2659.26	-0.595498	0.188688	-3.156	0.00159948	0.0236574	Zeb1	zinc finger E-box binding homeobox 1
1378	ENSMUSG00000060216	801.053	-0.59723	0.236197	-2.52853	0.0114541	0.0978199	Arrb2	arrestin, beta 2
787	ENSMUSG00000031555	4128.49	-0.597294	0.206251	-2.89595	0.0037801	0.044758	Adam9	a disintegrin and metallopeptidase domain 9 (meltrin gamma)
1210	ENSMUSG00000047181	2700.57	-0.598024	0.219932	-2.71913	0.00654532	0.0656301	Samd14	sterile alpha motif domain containing 14
766	ENSMUSG00000031274	10761.4	-0.598833	0.206953	-2.89358	0.00380881	0.0449783	Col4a5	collagen, type IV, alpha 5
58	ENSMUSG00000003344	1703.25	-0.599106	0.180089	-3.32672	0.00087876	0.0153823	Btbd2	BTB (POZ) domain containing 2
878	ENSMUSG00000034175	519.696	-0.599753	0.231788	-2.5875	0.00966741	0.0871241	Rhbdd3	rhomboid domain containing 3
1026	ENSMUSG00000038650	3268.18	-0.602034	0.211711	-2.84366	0.00445985	0.0501396	Rnh1	ribonuclease/angiogenin inhibitor 1
234	ENSMUSG00000020572	2504.8	-0.603577	0.236049	-2.557	0.010558	0.092407	Nampt	nicotinamide phosphoribosyltransferase
993	ENSMUSG00000037992	1663.48	-0.604274	0.201924	-2.99258	0.00276631	0.0355943	Rara	retinoic acid receptor, alpha
693	ENSMUSG00000029705	3063.71	-0.604714	0.196374	-3.07941	0.00207414	0.0286773	Cux1	cut-like homeobox 1
425	ENSMUSG00000024942	1376.82	-0.605199	0.200045	-3.02532	0.00248374	0.0330406	Capn1	calpain 1
376	ENSMUSG00000024053	1814.26	-0.605843	0.147967	-4.09445	4.23176e-05	0.00138868	Emilin2	elastin microfibril interfacer 2
504	ENSMUSG00000026887	922.657	-0.606096	0.236211	-2.56591	0.0102907	0.0908042	Mrrf	mitochondrial ribosome recycling factor
1251	ENSMUSG00000049502	1563.08	-0.607421	0.213121	-2.85012	0.00437025	0.0496758	Dtx3l	deltex 3-like, E3 ubiquitin ligase
428	ENSMUSG00000024962	1468.76	-0.608302	0.206994	-2.93874	0.00329549	0.040529	Vegfb	vascular endothelial growth factor B
1257	ENSMUSG00000049823	810.56	-0.60872	0.180996	-3.36316	0.000770552	0.0139074	Zbtb12	zinc finger and BTB domain containing 12
929	ENSMUSG00000035919	924.784	-0.610498	0.215473	-2.83329	0.00460714	0.0513756	Bbs9	Bardet-Biedl syndrome 9 (human)
763	ENSMUSG00000031214	803.853	-0.612311	0.204637	-2.99219	0.00276988	0.0356059	Ophn1	oligophrenin 1
819	ENSMUSG00000032194	5203.77	-0.612495	0.180635	-3.39079	0.000696921	0.0129459	Kank2	KN motif and ankyrin repeat domains 2
308	ENSMUSG00000022075	385.795	-0.614551	0.209156	-2.93824	0.00330077	0.0405474	Rhobtb2	Rho-related BTB domain containing 2
698	ENSMUSG00000029772	1798.64	-0.615581	0.238719	-2.57868	0.00991773	0.0889173	Ahcyl2	S-adenosylhomocysteine hydrolase-like 2
1534	ENSMUSG00000089945	3771.97	-0.617661	0.228174	-2.70697	0.00678998	0.0670265	Pakap	paralemmin A kinase anchor protein
464	ENSMUSG00000026107	614.051	-0.617851	0.218171	-2.83195	0.00462651	0.051536	Nabp1	nucleic acid binding protein 1
1102	ENSMUSG00000040687	614.136	-0.618425	0.186238	-3.32061	0.000898213	0.0155799	Madd	MAP-kinase activating death domain
965	ENSMUSG00000037103	761.807	-0.619314	0.180929	-3.42296	0.000619437	0.0120425	Dcaf15	DDB1 and CUL4 associated factor 15
933	ENSMUSG00000036103	11505.2	-0.61982	0.219914	-2.81847	0.00482533	0.0530429	Colec12	collectin sub-family member 12
225	ENSMUSG00000020387	2476.25	-0.621028	0.183231	-3.38931	0.000700682	0.0129977	Jade2	jade family PHD finger 2
731	ENSMUSG00000030498	267.456	-0.621166	0.24671	-2.5178	0.011809	0.0998866	Gas2	growth arrest specific 2
252	ENSMUSG00000020871	472.958	-0.62315	0.229831	-2.71134	0.00670113	0.066543	Dlx4	distal-less homeobox 4
889	ENSMUSG00000034430	2155.54	-0.624483	0.148072	-4.21743	2.47102e-05	0.000884796	Zxdc	ZXD family zinc finger C
1515	ENSMUSG00000079334	607.221	-0.626516	0.236814	-2.64561	0.00815448	0.0765902	Naa80	N(alpha)-acetyltransferase 80, NatH catalytic subunit
453	ENSMUSG00000025815	737.79	-0.626731	0.228057	-2.74813	0.00599364	0.0621032	Dhtkd1	dehydrogenase E1 and transketolase domain containing 1
267	ENSMUSG00000021094	1475.73	-0.632255	0.192335	-3.28726	0.00101169	0.0169113	Dhrs7	dehydrogenase/reductase (SDR family) member 7
307	ENSMUSG00000022074	720.875	-0.632778	0.171393	-3.69196	0.000222533	0.00544349	Tnfrsf10b	tumor necrosis factor receptor superfamily, member 10b
867	ENSMUSG00000033712	822.107	-0.632875	0.232111	-2.72661	0.00639895	0.0648501	Ccar2	cell cycle activator and apoptosis regulator 2
314	ENSMUSG00000022178	2980.91	-0.634455	0.211501	-2.99977	0.00270181	0.0350003	Ajuba	ajuba LIM protein
255	ENSMUSG00000020888	2676.22	-0.635477	0.194429	-3.26843	0.00108146	0.0177662	Dvl2	dishevelled segment polarity protein 2
658	ENSMUSG00000029156	3249.41	-0.639168	0.224115	-2.85197	0.00434493	0.0495145	Sgcb	sarcoglycan, beta (dystrophin-associated glycoprotein)
297	ENSMUSG00000021944	526.145	-0.640952	0.216769	-2.95684	0.00310805	0.0387955	Gata4	GATA binding protein 4
70	ENSMUSG00000004383	2223.58	-0.641329	0.236903	-2.70713	0.00678669	0.0670265	Large1	LARGE xylosyl- and glucuronyltransferase 1
1398	ENSMUSG00000062373	2429.7	-0.64695	0.153876	-4.20437	2.61811e-05	0.000927521	Tmem65	transmembrane protein 65
1065	ENSMUSG00000039623	1189.52	-0.647258	0.241456	-2.68065	0.00734801	0.0708593	Ap5z1	adaptor-related protein complex 5, zeta 1 subunit
135	ENSMUSG00000014547	628.569	-0.64771	0.204971	-3.16001	0.00157763	0.0233861	Wdfy2	WD repeat and FYVE domain containing 2
650	ENSMUSG00000029009	2704.97	-0.648099	0.174631	-3.71125	0.000206238	0.00513903	Mthfr	methylenetetrahydrofolate reductase
44	ENSMUSG00000002332	1633.85	-0.64904	0.247392	-2.62353	0.00870234	0.0805464	Dhrs1	dehydrogenase/reductase (SDR family) member 1
1129	ENSMUSG00000041801	721.117	-0.649626	0.218159	-2.97776	0.00290364	0.0368923	Phlda3	pleckstrin homology like domain, family A, member 3
793	ENSMUSG00000031666	2443.15	-0.650406	0.158248	-4.11005	3.95574e-05	0.00131753	Rbl2	RB transcriptional corepressor like 2
399	ENSMUSG00000024381	2126.19	-0.650638	0.229915	-2.8299	0.00465625	0.0516948	Bin1	bridging integrator 1
92	ENSMUSG00000005802	5090.19	-0.650842	0.175229	-3.71424	0.000203816	0.00508817	Slc30a4	solute carrier family 30 (zinc transporter), member 4
1305	ENSMUSG00000053580	4052.33	-0.653731	0.233747	-2.79674	0.00516207	0.0555109	Tanc2	tetratricopeptide repeat, ankyrin repeat and coiled-coil containing 2
637	ENSMUSG00000028656	13332.2	-0.656299	0.25541	-2.56959	0.0101818	0.0902376	Cap1	CAP, adenylate cyclase-associated protein 1 (yeast)
498	ENSMUSG00000026821	1542.61	-0.657831	0.246569	-2.66794	0.00763177	0.0731204	Ralgds	ral guanine nucleotide dissociation stimulator
497	ENSMUSG00000026797	3023.81	-0.662782	0.184995	-3.5827	0.000340062	0.00754911	Stxbp1	syntaxin binding protein 1
509	ENSMUSG00000026958	2818.41	-0.663416	0.189818	-3.495	0.000474055	0.00980105	Dpp7	dipeptidylpeptidase 7
912	ENSMUSG00000035199	5971.33	-0.665272	0.20418	-3.25826	0.00112099	0.0182362	Arl6ip5	ADP-ribosylation factor-like 6 interacting protein 5
1395	ENSMUSG00000061981	2590.79	-0.6655	0.244559	-2.72122	0.00650405	0.0653425	Flot2	flotillin 2
1249	ENSMUSG00000049313	1598.38	-0.666834	0.227492	-2.93124	0.00337607	0.0411478	Sorl1	sortilin-related receptor, LDLR class A repeats-containing
778	ENSMUSG00000031398	1351.75	-0.667488	0.206384	-3.23421	0.00121982	0.0194233	Plxna3	plexin A3
426	ENSMUSG00000024944	2388.06	-0.670342	0.21649	-3.09641	0.00195877	0.0275369	Arl2	ADP-ribosylation factor-like 2
373	ENSMUSG00000024042	515.108	-0.670497	0.252926	-2.65096	0.00802624	0.0757051	Sik1	salt inducible kinase 1
1242	ENSMUSG00000048807	2270.39	-0.672138	0.257429	-2.61096	0.00902882	0.0828221	Slc35e4	solute carrier family 35, member E4
797	ENSMUSG00000031749	4283.33	-0.672304	0.211373	-3.18064	0.00146948	0.0222018	St3gal2	ST3 beta-galactoside alpha-2,3-sialyltransferase 2
1165	ENSMUSG00000043895	1318.11	-0.673296	0.161758	-4.16237	3.14968e-05	0.00109265	S1pr2	sphingosine-1-phosphate receptor 2
507	ENSMUSG00000026930	1536.28	-0.675258	0.259336	-2.6038	0.00921975	0.0840539	Gpsm1	G-protein signalling modulator 1 (AGS3-like, C. elegans)
114	ENSMUSG00000009575	6551.38	-0.676765	0.119824	-5.64799	1.62338e-08	1.91874e-06	Cbx5	chromobox 5
1106	ENSMUSG00000040721	1185.19	-0.676999	0.225584	-3.00109	0.00269011	0.0348827	Zfhx2	zinc finger homeobox 2
860	ENSMUSG00000033545	2249.92	-0.677408	0.170421	-3.97491	7.04065e-05	0.00207125	Znrf1	zinc and ring finger 1
1362	ENSMUSG00000058486	766.614	-0.679457	0.25197	-2.69658	0.0070056	0.0683504	Wdr91	WD repeat domain 91
254	ENSMUSG00000020875	4608.15	-0.679594	0.262218	-2.59172	0.00954985	0.086356	Hoxb9	homeobox B9
68	ENSMUSG00000004270	2129.16	-0.680809	0.209601	-3.24812	0.0011617	0.0187613	Lpcat3	lysophosphatidylcholine acyltransferase 3
128	ENSMUSG00000013033	2437.2	-0.681281	0.250249	-2.72241	0.00648078	0.065277	Adgrl1	adhesion G protein-coupled receptor L1
179	ENSMUSG00000018740	422.114	-0.68164	0.269582	-2.52851	0.0114548	0.0978199	Slc25a35	solute carrier family 25, member 35
1085	ENSMUSG00000040033	2278.23	-0.683361	0.214155	-3.19096	0.00141799	0.0215703	Stat2	signal transducer and activator of transcription 2
1248	ENSMUSG00000049307	242.484	-0.68356	0.252949	-2.70236	0.00688492	0.0675147	Fut4	fucosyltransferase 4
357	ENSMUSG00000023050	827.209	-0.68543	0.198526	-3.45259	0.000555239	0.0110754	Map3k12	mitogen-activated protein kinase kinase kinase 12
1030	ENSMUSG00000038721	1465.46	-0.686656	0.252451	-2.71996	0.00652902	0.0655158	Hoxb7	homeobox B7
123	ENSMUSG00000010663	5984.71	-0.688704	0.207603	-3.31741	0.000908561	0.0157015	Fads1	fatty acid desaturase 1
980	ENSMUSG00000037568	601.996	-0.691007	0.22163	-3.11784	0.00182179	0.0260234	Vash2	vasohibin 2
444	ENSMUSG00000025453	1205.01	-0.692019	0.22311	-3.10169	0.00192416	0.0271661	Nnt	nicotinamide nucleotide transhydrogenase
119	ENSMUSG00000010025	2458.02	-0.692531	0.139711	-4.95687	7.16362e-07	4.76006e-05	Aldh3a2	aldehyde dehydrogenase family 3, subfamily A2
1531	ENSMUSG00000089739	952.49	-0.692861	0.236375	-2.93119	0.00337661	0.0411478	Gm20431	predicted gene 20431
927	ENSMUSG00000035914	3074.57	-0.697139	0.159176	-4.37967	1.18859e-05	0.000491481	Cd276	CD276 antigen
1180	ENSMUSG00000044813	390.305	-0.69788	0.230067	-3.03338	0.00241833	0.0324615	Shb	src homology 2 domain-containing transforming protein B
168	ENSMUSG00000017734	390.096	-0.698776	0.265493	-2.63199	0.0084886	0.0790061	Dbndd2	dysbindin (dystrobrevin binding protein 1) domain containing 2
1496	ENSMUSG00000076435	2327.86	-0.699877	0.163347	-4.28459	1.83073e-05	0.000704912	Acsf2	acyl-CoA synthetase family member 2
759	ENSMUSG00000031150	1220.26	-0.700945	0.211299	-3.31732	0.000908859	0.0157015	Ccdc120	coiled-coil domain containing 120
270	ENSMUSG00000021273	703.605	-0.704553	0.266003	-2.64866	0.00808108	0.0761686	Fdft1	farnesyl diphosphate farnesyl transferase 1
322	ENSMUSG00000022257	4373.18	-0.705565	0.218162	-3.23413	0.00122014	0.0194233	Laptm4b	lysosomal-associated protein transmembrane 4B
981	ENSMUSG00000037580	2156.12	-0.705866	0.254926	-2.7689	0.00562458	0.0592911	Gch1	GTP cyclohydrolase 1
620	ENSMUSG00000028194	251.048	-0.706642	0.273202	-2.58652	0.00969497	0.0873136	Ddah1	dimethylarginine dimethylaminohydrolase 1
1285	ENSMUSG00000052331	1319.48	-0.707965	0.228662	-3.09612	0.00196073	0.0275369	Ankrd44	ankyrin repeat domain 44
259	ENSMUSG00000020900	7265.5	-0.709322	0.194639	-3.6443	0.000268119	0.00632685	Myh10	myosin, heavy polypeptide 10, non-muscle
737	ENSMUSG00000030616	1055.07	-0.711787	0.167124	-4.25903	2.05312e-05	0.000763831	Sytl2	synaptotagmin-like 2
750	ENSMUSG00000031016	869.621	-0.714069	0.200056	-3.56935	0.000357872	0.00787436	Wee1	WEE 1 homolog 1 (S. pombe)
440	ENSMUSG00000025372	1857.08	-0.715321	0.192189	-3.72197	0.000197676	0.00496271	Baiap2	brain-specific angiogenesis inhibitor 1-associated protein 2
1168	ENSMUSG00000044068	3060.8	-0.715815	0.178062	-4.02002	5.81935e-05	0.00176644	Zrsr1	zinc finger (CCCH type), RNA binding motif and serine/arginine rich 1
757	ENSMUSG00000031103	1414.65	-0.715843	0.153905	-4.65119	3.30028e-06	0.000163861	Elf4	E74-like factor 4 (ets domain transcription factor)
722	ENSMUSG00000030203	2244.91	-0.717879	0.265075	-2.70821	0.00676472	0.066993	Dusp16	dual specificity phosphatase 16
445	ENSMUSG00000025465	974.489	-0.721417	0.247334	-2.91677	0.00353673	0.0427868	Echs1	enoyl Coenzyme A hydratase, short chain, 1, mitochondrial
995	ENSMUSG00000038042	1400.65	-0.721482	0.223459	-3.22871	0.00124351	0.019723	Ptpdc1	protein tyrosine phosphatase domain containing 1
676	ENSMUSG00000029406	3581.86	-0.722102	0.152121	-4.74689	2.06572e-06	0.0001117	Pitpnm2	phosphatidylinositol transfer protein, membrane-associated 2
352	ENSMUSG00000023008	4126.43	-0.722615	0.269733	-2.679	0.00738415	0.071105	Fmnl3	formin-like 3
1324	ENSMUSG00000054863	300.286	-0.724212	0.262816	-2.75558	0.00585873	0.0611322	Tafa5	TAFA chemokine like family member 5
734	ENSMUSG00000030539	567.818	-0.724415	0.281849	-2.57022	0.0101633	0.0902376	Sema4b	sema domain, immunoglobulin domain (Ig), transmembrane domain (TM) and short cytoplasmic domain, (semaphorin) 4B
291	ENSMUSG00000021820	2690.39	-0.724419	0.208645	-3.47202	0.00051656	0.0104533	Camk2g	calcium/calmodulin-dependent protein kinase II gamma
10	ENSMUSG00000000346	4976.13	-0.726897	0.200602	-3.62357	0.000290562	0.00671088	Dazap2	DAZ associated protein 2
1532	ENSMUSG00000089832	473.376	-0.727602	0.287527	-2.53055	0.0113883	0.0973913	Shkbp1	Sh3kbp1 binding protein 1
237	ENSMUSG00000020605	1265.16	-0.727906	0.200958	-3.62217	0.000292137	0.00672721	Hs1bp3	HCLS1 binding protein 3
531	ENSMUSG00000027624	2719.12	-0.72899	0.233343	-3.12411	0.00178341	0.0255839	Epb41l1	erythrocyte membrane protein band 4.1 like 1
764	ENSMUSG00000031227	1208.17	-0.729487	0.210614	-3.46361	0.000532976	0.0107367	Magee1	melanoma antigen, family E, 1
696	ENSMUSG00000029762	1499.54	-0.730135	0.164443	-4.44006	8.99357e-06	0.000391264	Akr1b8	aldo-keto reductase family 1, member B8
718	ENSMUSG00000030122	9695.05	-0.730496	0.211365	-3.45609	0.000548065	0.0109717	Ptms	parathymosin
702	ENSMUSG00000029798	1027.81	-0.732496	0.259065	-2.82746	0.00469183	0.0520466	Herc6	hect domain and RLD 6
1267	ENSMUSG00000050730	1138.9	-0.741161	0.25178	-2.94368	0.00324331	0.0400718	Arhgap42	Rho GTPase activating protein 42
1238	ENSMUSG00000048612	5297.33	-0.743101	0.282326	-2.63207	0.00848661	0.0790061	Myof	myoferlin
1334	ENSMUSG00000055926	780.28	-0.746413	0.294908	-2.53101	0.0113736	0.0973755	Gm14137	predicted gene 14137
1435	ENSMUSG00000068036	5007.72	-0.748569	0.244821	-3.05761	0.00223106	0.0303752	Afdn	afadin, adherens junction formation factor
893	ENSMUSG00000034573	4473.92	-0.752273	0.276726	-2.71847	0.00655839	0.0657118	Ptpn13	protein tyrosine phosphatase, non-receptor type 13
1254	ENSMUSG00000049562	223.652	-0.752322	0.294289	-2.5564	0.010576	0.0925036	Ap5b1	adaptor-related protein complex 5, beta 1 subunit
326	ENSMUSG00000022358	563.515	-0.754535	0.211556	-3.5666	0.000361648	0.00791831	Fbxo32	F-box protein 32
957	ENSMUSG00000036943	806.44	-0.755521	0.237938	-3.17529	0.00149687	0.0224379	Rab8b	RAB8B, member RAS oncogene family
654	ENSMUSG00000029094	2224.78	-0.755934	0.261427	-2.89157	0.00383324	0.0450481	Afap1	actin filament associated protein 1
1507	ENSMUSG00000078851	813.634	-0.760188	0.212806	-3.5722	0.00035399	0.00781469	H2aw	H2A.W histone
739	ENSMUSG00000030681	1906.73	-0.76238	0.213632	-3.56866	0.000358815	0.00788213	Mvp	major vault protein
882	ENSMUSG00000034341	4916.87	-0.762918	0.279982	-2.72488	0.0064324	0.0650076	Wbp2	WW domain binding protein 2
1490	ENSMUSG00000075289	883.963	-0.763198	0.237565	-3.21259	0.00131546	0.0205729	Carns1	carnosine synthase 1
324	ENSMUSG00000022351	2042.56	-0.764543	0.213034	-3.58884	0.000332157	0.00743097	Sqle	squalene epoxidase
391	ENSMUSG00000024236	1467.69	-0.765773	0.249561	-3.06848	0.0021515	0.0294118	Svil	supervillin
1344	ENSMUSG00000056888	1924.29	-0.765816	0.249236	-3.07266	0.00212162	0.0291205	Glipr1	GLI pathogenesis-related 1 (glioma)
1183	ENSMUSG00000045216	1548.89	-0.766065	0.295678	-2.59087	0.00957328	0.0865093	Hs6st1	heparan sulfate 6-O-sulfotransferase 1
370	ENSMUSG00000023972	2867.13	-0.768262	0.211668	-3.62957	0.000283899	0.0065829	Ptk7	PTK7 protein tyrosine kinase 7
364	ENSMUSG00000023805	1617.94	-0.768463	0.231937	-3.31324	0.00092221	0.0158317	Synj2	synaptojanin 2
1160	ENSMUSG00000043415	1092.82	-0.768751	0.190843	-4.02818	5.62098e-05	0.00171401	Otud1	OTU domain containing 1
283	ENSMUSG00000021699	444.103	-0.769044	0.278939	-2.75703	0.00583286	0.0609575	Pde4d	phosphodiesterase 4D, cAMP specific
139	ENSMUSG00000015222	757.264	-0.772618	0.237682	-3.25064	0.00115146	0.0186638	Map2	microtubule-associated protein 2
1232	ENSMUSG00000048285	3553.31	-0.774256	0.214663	-3.60684	0.000309952	0.00705233	Frmd6	FERM domain containing 6
1349	ENSMUSG00000057329	676.838	-0.778522	0.199342	-3.90546	9.40456e-05	0.00262777	Bcl2	B cell leukemia/lymphoma 2
974	ENSMUSG00000037369	1460.01	-0.778825	0.198101	-3.93146	8.44327e-05	0.00241997	Kdm6a	lysine (K)-specific demethylase 6A
877	ENSMUSG00000034168	3443.57	-0.779352	0.287251	-2.71314	0.00666493	0.0663602	Irf2bpl	interferon regulatory factor 2 binding protein-like
1569	ENSMUSG00000115018	163.25	-0.78099	0.303661	-2.57191	0.0101139	0.0898748	Ndor1	NADPH dependent diflavin oxidoreductase 1
760	ENSMUSG00000031166	3551.92	-0.783023	0.186182	-4.20569	2.60283e-05	0.000924557	Wdr13	WD repeat domain 13
894	ENSMUSG00000034591	1062.38	-0.787834	0.197576	-3.9875	6.67728e-05	0.00198182	Slc41a2	solute carrier family 41, member 2
931	ENSMUSG00000036030	1004.64	-0.789868	0.303056	-2.60634	0.00915144	0.0836973	Prtg	protogenin
83	ENSMUSG00000005142	2893.12	-0.790119	0.285478	-2.7677	0.00564526	0.0593446	Man2b1	mannosidase 2, alpha B1
63	ENSMUSG00000004044	11138.9	-0.790232	0.146093	-5.40909	6.3344e-08	5.95791e-06	Cavin1	caveolae associated 1
1207	ENSMUSG00000046733	228.719	-0.79054	0.291265	-2.71416	0.00664441	0.0662996	Gprc5a	G protein-coupled receptor, family C, group 5, member A
880	ENSMUSG00000034248	1145.16	-0.791917	0.291606	-2.71571	0.00661339	0.0661141	Slc25a37	solute carrier family 25, member 37
350	ENSMUSG00000022969	815.872	-0.792366	0.214001	-3.70263	0.000213372	0.00526765	Il10rb	interleukin 10 receptor, beta
356	ENSMUSG00000023048	534.431	-0.792913	0.236498	-3.35272	0.000800206	0.0142691	Prr13	proline rich 13
727	ENSMUSG00000030281	1761.79	-0.794774	0.305168	-2.60438	0.00920407	0.0840257	Il17rc	interleukin 17 receptor C
529	ENSMUSG00000027555	558.572	-0.794948	0.258747	-3.0723	0.00212415	0.0291205	Car13	carbonic anhydrase 13
1286	ENSMUSG00000052397	2447.3	-0.795236	0.294692	-2.69853	0.0069646	0.0681588	Ezr	ezrin
1217	ENSMUSG00000047747	1389.4	-0.79594	0.285539	-2.7875	0.00531159	0.0565723	Rnf150	ring finger protein 150
1318	ENSMUSG00000054509	1724.56	-0.798227	0.291955	-2.73408	0.00625552	0.0640221	Parp4	poly (ADP-ribose) polymerase family, member 4
729	ENSMUSG00000030352	2064.1	-0.800862	0.290142	-2.76024	0.00577591	0.0605518	Tspan9	tetraspanin 9
680	ENSMUSG00000029455	9691.91	-0.801258	0.198912	-4.0282	5.62064e-05	0.00171401	Aldh2	aldehyde dehydrogenase 2, mitochondrial
936	ENSMUSG00000036278	1162.42	-0.803048	0.282706	-2.84057	0.00450323	0.0504574	Macrod1	mono-ADP ribosylhydrolase 1
1574	ENSMUSG00000116207	1543.41	-0.804027	0.221908	-3.62325	0.000290925	0.00671088	Nnt	nicotinamide nucleotide transhydrogenase
1376	ENSMUSG00000059714	1763.15	-0.80411	0.311866	-2.57839	0.0099263	0.0889173	Flot1	flotillin 1
1383	ENSMUSG00000060802	13699.5	-0.804885	0.30666	-2.62468	0.00867308	0.080387	B2m	beta-2 microglobulin
1005	ENSMUSG00000038301	1236.46	-0.805516	0.204993	-3.92947	8.5132e-05	0.00243474	Snx10	sorting nexin 10
1113	ENSMUSG00000041075	1554.99	-0.811252	0.222699	-3.64282	0.000269672	0.00635212	Fzd7	frizzled class receptor 7
836	ENSMUSG00000032515	278.713	-0.812618	0.249747	-3.25377	0.00113884	0.0185041	Csrnp1	cysteine-serine-rich nuclear protein 1
641	ENSMUSG00000028793	2785.14	-0.81306	0.233765	-3.47811	0.000504968	0.0102967	Rnf19b	ring finger protein 19B
483	ENSMUSG00000026536	758.135	-0.815715	0.212726	-3.83457	0.000125783	0.00338702	Ifi211	interferon activated gene 211
137	ENSMUSG00000014786	652.149	-0.819272	0.311546	-2.6297	0.00854609	0.0794416	Slc9a5	solute carrier family 9 (sodium/hydrogen exchanger), member 5
61	ENSMUSG00000003617	18502	-0.819895	0.320551	-2.55777	0.0105346	0.0923591	Cp	ceruloplasmin
1467	ENSMUSG00000073489	1714.39	-0.821592	0.16686	-4.92386	8.48554e-07	5.47265e-05	Ifi204	interferon activated gene 204
1211	ENSMUSG00000047205	1702.47	-0.8291	0.242533	-3.4185	0.000629675	0.0121883	Dusp18	dual specificity phosphatase 18
397	ENSMUSG00000024339	2096.3	-0.834393	0.183716	-4.54177	5.57849e-06	0.000257336	Tap2	transporter 2, ATP-binding cassette, sub-family B (MDR/TAP)
1099	ENSMUSG00000040613	481.415	-0.836253	0.308883	-2.70735	0.00678228	0.0670265	Apobec1	apolipoprotein B mRNA editing enzyme, catalytic polypeptide 1
1197	ENSMUSG00000046417	432.403	-0.838388	0.285565	-2.93589	0.00332588	0.0407154	Lrrc75a	leucine rich repeat containing 75A
235	ENSMUSG00000020577	344.849	-0.839062	0.244227	-3.43558	0.000591284	0.0116052	Tspan13	tetraspanin 13
1420	ENSMUSG00000064210	3770.88	-0.842512	0.18266	-4.61247	3.97912e-06	0.00019186	Ano6	anoctamin 6
59	ENSMUSG00000003541	1173.86	-0.846622	0.2807	-3.01611	0.00256042	0.0337581	Ier3	immediate early response 3
424	ENSMUSG00000024901	456.561	-0.84665	0.258478	-3.27552	0.00105467	0.0175006	Peli3	pellino 3
301	ENSMUSG00000021996	1885.02	-0.847151	0.247955	-3.41655	0.000634197	0.012213	Esd	esterase D/formylglutathione hydrolase
288	ENSMUSG00000021752	784.078	-0.849625	0.322331	-2.63588	0.008392	0.0782707	Kctd6	potassium channel tetramerisation domain containing 6
164	ENSMUSG00000017405	555.327	-0.849875	0.299968	-2.83321	0.00460827	0.0513756	Nek8	NIMA (never in mitosis gene a)-related expressed kinase 8
678	ENSMUSG00000029419	196.84	-0.854055	0.2842	-3.00512	0.00265473	0.0345285	Ajm1	apical junction component 1
227	ENSMUSG00000020393	1695.93	-0.85563	0.238128	-3.59315	0.000326702	0.0073335	Kremen1	kringle containing transmembrane protein 1
1377	ENSMUSG00000060206	2295.92	-0.860607	0.219727	-3.91671	8.97669e-05	0.00252406	Zfp462	zinc finger protein 462
244	ENSMUSG00000020747	2997.72	-0.860814	0.286166	-3.00809	0.00262895	0.0343229	Tmem94	transmembrane protein 94
522	ENSMUSG00000027227	1331.18	-0.8647	0.244646	-3.53449	0.000408562	0.0087308	Sord	sorbitol dehydrogenase
773	ENSMUSG00000031367	1067.68	-0.868423	0.245026	-3.54421	0.000393789	0.00846932	Ap1s2	adaptor-related protein complex 1, sigma 2 subunit
958	ENSMUSG00000036995	759.452	-0.868464	0.304587	-2.85128	0.00435435	0.0495794	Asap3	ArfGAP with SH3 domain, ankyrin repeat and PH domain 3
176	ENSMUSG00000018427	1261.45	-0.869414	0.274851	-3.16322	0.00156036	0.0231814	Ypel2	yippee like 2
740	ENSMUSG00000030748	537.18	-0.870731	0.303308	-2.87078	0.00409461	0.0473611	Il4ra	interleukin 4 receptor, alpha
389	ENSMUSG00000024193	2525.11	-0.873014	0.21366	-4.08599	4.38884e-05	0.00142045	Phf1	PHD finger protein 1
1101	ENSMUSG00000040663	632.439	-0.879925	0.256212	-3.43437	0.000593941	0.0116315	Clcf1	cardiotrophin-like cytokine factor 1
758	ENSMUSG00000031119	2266.33	-0.884294	0.321743	-2.74845	0.00598782	0.0621032	Gpc4	glypican 4
1050	ENSMUSG00000039145	2078.47	-0.88458	0.272488	-3.24631	0.00116913	0.0188143	Camk1d	calcium/calmodulin-dependent protein kinase ID
321	ENSMUSG00000022253	748.955	-0.890017	0.331051	-2.68846	0.00717832	0.0696756	Nadk2	NAD kinase 2, mitochondrial
767	ENSMUSG00000031278	2710.48	-0.891597	0.23639	-3.77172	0.000162129	0.00425421	Acsl4	acyl-CoA synthetase long-chain family member 4
478	ENSMUSG00000026482	1245.04	-0.894497	0.245291	-3.64667	0.00026566	0.00627991	Rgl1	ral guanine nucleotide dissociation stimulator,-like 1
1135	ENSMUSG00000042156	624.008	-0.896433	0.240145	-3.73288	0.000189304	0.00479763	Dzip1	DAZ interacting protein 1
7	ENSMUSG00000000325	987.09	-0.900869	0.230927	-3.9011	9.57585e-05	0.00266448	Arvcf	armadillo repeat gene deleted in velocardiofacial syndrome
71	ENSMUSG00000004446	1596.06	-0.901601	0.14184	-6.35644	2.0648e-10	3.58149e-08	Bid	BH3 interacting domain death agonist
1032	ENSMUSG00000038729	8266.8	-0.9019	0.271294	-3.32444	0.000885965	0.0154276	Pakap	paralemmin A kinase anchor protein
437	ENSMUSG00000025203	19332.7	-0.903827	0.250897	-3.60238	0.000315318	0.00713794	Scd2	stearoyl-Coenzyme A desaturase 2
1283	ENSMUSG00000052151	710.193	-0.90482	0.316605	-2.85788	0.00426482	0.0488516	Plpp2	phospholipid phosphatase 2
72	ENSMUSG00000004562	3987.89	-0.905817	0.182203	-4.97147	6.64478e-07	4.48221e-05	Arhgef40	Rho guanine nucleotide exchange factor (GEF) 40
1100	ENSMUSG00000040631	247.872	-0.907872	0.322622	-2.81404	0.00489232	0.0533402	Dok4	docking protein 4
1343	ENSMUSG00000056737	4812.68	-0.911356	0.333148	-2.73559	0.00622694	0.0638274	Capg	capping protein (actin filament), gelsolin-like
66	ENSMUSG00000004221	5064.12	-0.911379	0.128038	-7.11804	1.09473e-12	3.24916e-10	Ikbkg	inhibitor of kappaB kinase gamma
1345	ENSMUSG00000056938	1028.22	-0.914029	0.215494	-4.24154	2.21988e-05	0.000816767	Acbd4	acyl-Coenzyme A binding domain containing 4
406	ENSMUSG00000024501	3748.02	-0.914645	0.349867	-2.61427	0.00894195	0.0822512	Dpysl3	dihydropyrimidinase-like 3
790	ENSMUSG00000031596	9886.11	-0.916181	0.216472	-4.23233	2.31285e-05	0.0008417	Slc7a2	solute carrier family 7 (cationic amino acid transporter, y+ system), member 2
1391	ENSMUSG00000061353	7570.86	-0.917186	0.282886	-3.24224	0.00118593	0.0190606	Cxcl12	chemokine (C-X-C motif) ligand 12
1157	ENSMUSG00000043154	1252.73	-0.92213	0.179908	-5.12556	2.96654e-07	2.27266e-05	Ppp2r3a	protein phosphatase 2, regulatory subunit B'', alpha
403	ENSMUSG00000024456	1914.69	-0.922505	0.176895	-5.21497	1.83844e-07	1.52511e-05	Diaph1	diaphanous related formin 1
247	ENSMUSG00000020814	3219.93	-0.926559	0.288376	-3.21302	0.00131345	0.0205656	Mxra7	matrix-remodelling associated 7
629	ENSMUSG00000028487	1121.76	-0.931199	0.361738	-2.57424	0.0100461	0.0893909	Bnc2	basonuclin 2
354	ENSMUSG00000023022	3660.96	-0.931361	0.216043	-4.31099	1.62523e-05	0.000640313	Lima1	LIM domain and actin binding 1
351	ENSMUSG00000022996	2269.9	-0.932482	0.317255	-2.93922	0.00329042	0.040504	Wnt10b	wingless-type MMTV integration site family, member 10B
1264	ENSMUSG00000050627	2176.91	-0.93492	0.209776	-4.45676	8.32077e-06	0.000364368	Gpd1l	glycerol-3-phosphate dehydrogenase 1-like
1224	ENSMUSG00000047989	436.615	-0.935757	0.274599	-3.40773	0.000655064	0.012463	Ino80c	INO80 complex subunit C
1320	ENSMUSG00000054619	905.606	-0.940187	0.243049	-3.86831	0.000109594	0.00297508	Mettl7a1	methyltransferase like 7A1
945	ENSMUSG00000036545	2365.16	-0.946217	0.228446	-4.14196	3.44346e-05	0.00117025	Adamts2	a disintegrin-like and metallopeptidase (reprolysin type) with thrombospondin type 1 motif, 2
556	ENSMUSG00000027800	3304.6	-0.948098	0.16341	-5.80197	6.55388e-09	8.84178e-07	Tm4sf1	transmembrane 4 superfamily member 1
891	ENSMUSG00000034522	719.717	-0.950791	0.305282	-3.11447	0.00184275	0.0261896	Zfp395	zinc finger protein 395
711	ENSMUSG00000029994	6172.19	-0.952771	0.281955	-3.37916	0.000727083	0.0133209	Anxa4	annexin A4
206	ENSMUSG00000019947	4960.93	-0.952894	0.167052	-5.70416	1.16917e-08	1.44588e-06	Arid5b	AT rich interactive domain 5B (MRF1-like)
854	ENSMUSG00000033282	3190.66	-0.955686	0.17297	-5.52517	3.29167e-08	3.51709e-06	Rpgrip1l	Rpgrip1-like
875	ENSMUSG00000033960	2906.02	-0.96069	0.176027	-5.45763	4.8254e-08	4.84571e-06	Jcad	junctional cadherin 5 associated
492	ENSMUSG00000026725	4234.34	-0.962129	0.336585	-2.8585	0.00425648	0.0488398	Tnn	tenascin N
991	ENSMUSG00000037940	961.516	-0.96472	0.322301	-2.99323	0.00276045	0.0355874	Inpp4b	inositol polyphosphate-4-phosphatase, type II
1293	ENSMUSG00000052684	2219.16	-0.965992	0.284849	-3.39124	0.000695771	0.0129425	Jun	jun proto-oncogene
328	ENSMUSG00000022421	1770.89	-0.966453	0.319368	-3.02614	0.00247695	0.0330406	Nptxr	neuronal pentraxin receptor
761	ENSMUSG00000031169	1643.11	-0.970035	0.27038	-3.58768	0.000333639	0.00745164	Porcn	porcupine O-acyltransferase
320	ENSMUSG00000022246	3561.88	-0.970255	0.285316	-3.40063	0.000672297	0.0126467	Rai14	retinoic acid induced 14
144	ENSMUSG00000015653	4156.55	-0.971482	0.298643	-3.25299	0.00114198	0.0185326	Steap2	six transmembrane epithelial antigen of prostate 2
1423	ENSMUSG00000065954	4255.23	-0.973007	0.267487	-3.63759	0.0002752	0.00643707	Tacc1	transforming, acidic coiled-coil containing protein 1
820	ENSMUSG00000032221	353.244	-0.97357	0.378098	-2.57491	0.0100265	0.0893354	Mns1	meiosis-specific nuclear structural protein 1
330	ENSMUSG00000022438	627.708	-0.977588	0.280706	-3.48261	0.000496559	0.0101875	Parvb	parvin, beta
390	ENSMUSG00000024197	2912.51	-0.979528	0.313507	-3.12443	0.00178153	0.0255839	Plin3	perilipin 3
1037	ENSMUSG00000038843	1263.97	-0.981478	0.18806	-5.21897	1.79924e-07	1.50191e-05	Gcnt1	glucosaminyl (N-acetyl) transferase 1, core 2
415	ENSMUSG00000024665	2201.81	-0.981975	0.270272	-3.63329	0.000279834	0.00652566	Fads2	fatty acid desaturase 2
221	ENSMUSG00000020262	4738.87	-0.982504	0.244093	-4.02512	5.6947e-05	0.00173254	Adarb1	adenosine deaminase, RNA-specific, B1
345	ENSMUSG00000022892	13124.7	-0.982967	0.173349	-5.67044	1.42428e-08	1.71375e-06	App	amyloid beta (A4) precursor protein
1094	ENSMUSG00000040253	868.375	-0.985591	0.33698	-2.92478	0.00344701	0.041845	Gbp7	guanylate binding protein 7
985	ENSMUSG00000037679	2617.72	-0.992919	0.310341	-3.19945	0.00137692	0.0210928	Inf2	inverted formin, FH2 and WH2 domain containing
704	ENSMUSG00000029822	2021.4	-1.00051	0.236511	-4.23032	2.33363e-05	0.000846954	Osbpl3	oxysterol binding protein-like 3
1252	ENSMUSG00000049521	2495.11	-1.00129	0.370727	-2.70087	0.00691575	0.0677672	Cdc42ep1	CDC42 effector protein (Rho GTPase binding) 1
749	ENSMUSG00000030956	500.992	-1.00638	0.294957	-3.41195	0.000644988	0.0123416	Fam53b	family with sequence similarity 53, member B
1469	ENSMUSG00000073600	240.813	-1.0073	0.356513	-2.82543	0.00472179	0.0523355	Prob1	proline rich basic protein 1
832	ENSMUSG00000032369	653.225	-1.01178	0.253118	-3.99726	6.40803e-05	0.00191039	Plscr1	phospholipid scramblase 1
800	ENSMUSG00000031765	3858.6	-1.01384	0.373577	-2.71386	0.00665036	0.0662996	Mt1	metallothionein 1
438	ENSMUSG00000025321	326.992	-1.01592	0.306909	-3.31017	0.000932385	0.0159449	Itgb8	integrin beta 8
1382	ENSMUSG00000060594	587.544	-1.01783	0.39009	-2.60923	0.00907464	0.0831852	Layn	layilin
1133	ENSMUSG00000042073	225.235	-1.01867	0.31897	-3.19363	0.00140498	0.0213968	Abhd14b	abhydrolase domain containing 14b
1542	ENSMUSG00000090877	1495.09	-1.02027	0.239963	-4.2518	2.12058e-05	0.000784557	Hspa1b	heat shock protein 1B
1354	ENSMUSG00000057706	1873.24	-1.02137	0.288921	-3.53512	0.000407591	0.00872401	Mex3b	mex3 RNA binding family member B
1012	ENSMUSG00000038456	1304.42	-1.02148	0.283043	-3.6089	0.000307497	0.00702039	Dennd2a	DENN/MADD domain containing 2A
831	ENSMUSG00000032350	4689.3	-1.02203	0.344652	-2.9654	0.00302286	0.038088	Gclc	glutamate-cysteine ligase, catalytic subunit
1074	ENSMUSG00000039883	1435.65	-1.02227	0.304109	-3.36153	0.000775121	0.0139522	Lrrc17	leucine rich repeat containing 17
845	ENSMUSG00000032849	390.114	-1.02826	0.378902	-2.71379	0.0066518	0.0662996	Abcc4	ATP-binding cassette, sub-family C (CFTR/MRP), member 4
1116	ENSMUSG00000041112	2109.55	-1.03078	0.330106	-3.12256	0.00179286	0.025638	Elmo1	engulfment and cell motility 1
796	ENSMUSG00000031740	21153.5	-1.0362	0.217919	-4.75495	1.98491e-06	0.00010865	Mmp2	matrix metallopeptidase 2
788	ENSMUSG00000031557	1543.95	-1.03846	0.338553	-3.06736	0.0021596	0.0294623	Plekha2	pleckstrin homology domain-containing, family A (phosphoinositide binding specific) member 2
302	ENSMUSG00000022003	903.107	-1.04111	0.306642	-3.39518	0.000685839	0.0128653	Slc25a30	solute carrier family 25, member 30
398	ENSMUSG00000024349	424.686	-1.04597	0.371605	-2.81473	0.00488179	0.0533402	Sting1	stimulator of interferon response cGAMP interactor 1
65	ENSMUSG00000004105	2750.01	-1.04702	0.162024	-6.46213	1.03239e-10	1.95263e-08	Angptl2	angiopoietin-like 2
1063	ENSMUSG00000039542	4489.77	-1.04884	0.310873	-3.37386	0.000741224	0.0135058	Ncam1	neural cell adhesion molecule 1
728	ENSMUSG00000030351	2178.06	-1.04926	0.386959	-2.71155	0.00669704	0.066543	Tspan11	tetraspanin 11
1465	ENSMUSG00000073411	16767.3	-1.05068	0.354856	-2.96085	0.00306792	0.0384743	H2-D1	histocompatibility 2, D region locus 1
1192	ENSMUSG00000045838	799.381	-1.05094	0.363466	-2.89143	0.00383496	0.0450481	Ccdc9b	coiled-coil domain containing 9B
1008	ENSMUSG00000038351	1108.18	-1.05112	0.373524	-2.81407	0.00489191	0.0533402	Sgsm2	small G protein signaling modulator 2
452	ENSMUSG00000025790	1125.17	-1.05223	0.32982	-3.19032	0.00142113	0.0215935	Slco3a1	solute carrier organic anion transporter family, member 3a1
1119	ENSMUSG00000041308	5262.7	-1.05285	0.194508	-5.41286	6.20244e-08	5.89969e-06	Sntb2	syntrophin, basic 2
243	ENSMUSG00000020696	180.674	-1.05612	0.388124	-2.72108	0.00650686	0.0653425	Rffl	ring finger and FYVE like domain containing protein
296	ENSMUSG00000021939	9016.4	-1.05656	0.160942	-6.56486	5.20811e-11	1.02406e-08	Ctsb	cathepsin B
546	ENSMUSG00000027750	33674.6	-1.05786	0.280763	-3.7678	0.000164692	0.004313	Postn	periostin, osteoblast specific factor
1316	ENSMUSG00000054364	2534.32	-1.05921	0.359219	-2.94865	0.0031916	0.03969	Rhob	ras homolog family member B
726	ENSMUSG00000030259	2560.19	-1.06007	0.25685	-4.12722	3.67178e-05	0.00124468	Rassf8	Ras association (RalGDS/AF-6) domain family (N-terminal) member 8
1204	ENSMUSG00000046711	531.693	-1.06335	0.36821	-2.88789	0.00387835	0.0454379	Hmga1	high mobility group AT-hook 1
1083	ENSMUSG00000039997	984.703	-1.06362	0.352938	-3.01362	0.00258149	0.0339354	Ifi203	interferon activated gene 203
1266	ENSMUSG00000050721	2366	-1.06399	0.263935	-4.03126	5.54779e-05	0.00170336	Plekho2	pleckstrin homology domain containing, family O member 2
82	ENSMUSG00000005125	7006.95	-1.06474	0.417486	-2.55036	0.0107613	0.0938173	Ndrg1	N-myc downstream regulated gene 1
950	ENSMUSG00000036718	279.924	-1.06644	0.405983	-2.62681	0.00861907	0.0799974	Micall2	MICAL-like 2
1049	ENSMUSG00000039114	4582.35	-1.06662	0.254743	-4.18706	2.82597e-05	0.000993254	Nrn1	neuritin 1
33	ENSMUSG00000001751	3447.72	-1.07461	0.293324	-3.66357	0.000248729	0.00597705	Naglu	alpha-N-acetylglucosaminidase (Sanfilippo disease IIIB)
630	ENSMUSG00000028497	1235.38	-1.07747	0.26483	-4.06854	4.73094e-05	0.00150803	Hacd4	3-hydroxyacyl-CoA dehydratase 4
341	ENSMUSG00000022799	3938.1	-1.07789	0.316522	-3.40543	0.000660606	0.0124972	Arhgap31	Rho GTPase activating protein 31
608	ENSMUSG00000028108	2589.17	-1.08252	0.379189	-2.85483	0.00430602	0.0492812	Ecm1	extracellular matrix protein 1
430	ENSMUSG00000024998	5277.97	-1.08316	0.310577	-3.48759	0.000487403	0.0100459	Plce1	phospholipase C, epsilon 1
715	ENSMUSG00000030089	244.584	-1.08346	0.409864	-2.64345	0.0082065	0.0769165	Slc41a3	solute carrier family 41, member 3
401	ENSMUSG00000024424	930.982	-1.08528	0.269081	-4.03327	5.50051e-05	0.00169665	Ttc39c	tetratricopeptide repeat domain 39C
627	ENSMUSG00000028464	1288.29	-1.08903	0.373901	-2.91262	0.0035841	0.0432423	Tpm2	tropomyosin 2, beta
1262	ENSMUSG00000050379	950.978	-1.08934	0.325906	-3.3425	0.000830267	0.0146681	Septin6	septin 6
110	ENSMUSG00000008734	910.886	-1.0936	0.322708	-3.38881	0.000701957	0.0130032	Gprc5b	G protein-coupled receptor, family C, group 5, member B
402	ENSMUSG00000024426	407.572	-1.09365	0.381137	-2.86945	0.00411185	0.0475068	Atat1	alpha tubulin acetyltransferase 1
1331	ENSMUSG00000055538	6393.34	-1.10066	0.332457	-3.31068	0.000930681	0.0159361	Zcchc24	zinc finger, CCHC domain containing 24
684	ENSMUSG00000029484	2769.28	-1.10148	0.362731	-3.03663	0.00239239	0.0322266	Anxa3	annexin A3
1205	ENSMUSG00000046718	4775.14	-1.10464	0.338957	-3.25895	0.00111826	0.0182362	Bst2	bone marrow stromal cell antigen 2
876	ENSMUSG00000034059	185.771	-1.10542	0.381706	-2.89599	0.00377966	0.044758	Ypel4	yippee like 4
17	ENSMUSG00000000957	25121.1	-1.10657	0.178291	-6.20652	5.41691e-10	8.86611e-08	Mmp14	matrix metallopeptidase 14 (membrane-inserted)
104	ENSMUSG00000007039	1600.06	-1.10789	0.303059	-3.65569	0.000256492	0.00610642	Ddah2	dimethylarginine dimethylaminohydrolase 2
292	ENSMUSG00000021822	427.157	-1.11032	0.371343	-2.99	0.0027898	0.0358274	Plau	plasminogen activator, urokinase
886	ENSMUSG00000034361	1177.97	-1.11349	0.243723	-4.56868	4.90816e-06	0.000231637	Cpne2	copine II
1414	ENSMUSG00000063605	831.549	-1.11632	0.323763	-3.44797	0.000564821	0.0111925	Ccdc102a	coiled-coil domain containing 102A
337	ENSMUSG00000022594	1171.08	-1.12075	0.328089	-3.41598	0.000635521	0.012213	Lynx1	Ly6/neurotoxin 1
967	ENSMUSG00000037148	1726.75	-1.12171	0.159658	-7.02572	2.12962e-12	5.80474e-10	Arhgap10	Rho GTPase activating protein 10
1134	ENSMUSG00000042109	178.515	-1.12269	0.305869	-3.6705	0.000242077	0.00584661	Csdc2	cold shock domain containing C2, RNA binding
204	ENSMUSG00000019889	2707.93	-1.12467	0.323173	-3.4801	0.000501226	0.0102517	Ptprk	protein tyrosine phosphatase, receptor type, K
499	ENSMUSG00000026825	3838.24	-1.12481	0.372053	-3.02326	0.00250065	0.0331994	Dnm1	dynamin 1
709	ENSMUSG00000029860	6015.34	-1.1253	0.160592	-7.0072	2.43134e-12	6.49459e-10	Zyx	zyxin
1457	ENSMUSG00000071537	167.025	-1.13078	0.373474	-3.02773	0.00246395	0.0329085	Klrg2	killer cell lectin-like receptor subfamily G, member 2
157	ENSMUSG00000016552	2369.51	-1.13152	0.225863	-5.00976	5.44988e-07	3.85125e-05	Foxred2	FAD-dependent oxidoreductase domain containing 2
1057	ENSMUSG00000039384	528.398	-1.13504	0.255725	-4.43854	9.05701e-06	0.000392745	Dusp10	dual specificity phosphatase 10
1407	ENSMUSG00000062991	1548.38	-1.13559	0.421568	-2.69372	0.00706596	0.0687849	Nrg1	neuregulin 1
1561	ENSMUSG00000102692	466.898	-1.13661	0.391131	-2.90596	0.00366132	0.0439358	Dchs2	dachsous cadherin related 2
11	ENSMUSG00000000409	124.562	-1.13715	0.357907	-3.17722	0.00148693	0.0223391	Lck	lymphocyte protein tyrosine kinase
47	ENSMUSG00000002602	5141.22	-1.13855	0.404279	-2.81625	0.00485873	0.0533222	Axl	AXL receptor tyrosine kinase
305	ENSMUSG00000022048	487.946	-1.1408	0.365197	-3.12381	0.00178528	0.0255839	Dpysl2	dihydropyrimidinase-like 2
99	ENSMUSG00000006378	392.298	-1.14116	0.314373	-3.62994	0.000283483	0.0065829	Gcat	glycine C-acetyltransferase (2-amino-3-ketobutyrate-coenzyme A ligase)
1278	ENSMUSG00000051586	4067.65	-1.1416	0.236224	-4.83267	1.34711e-06	7.96106e-05	Mical3	microtubule associated monooxygenase, calponin and LIM domain containing 3
1176	ENSMUSG00000044447	557.241	-1.14601	0.382252	-2.99804	0.00271725	0.0351322	Dock5	dedicator of cytokinesis 5
1498	ENSMUSG00000078249	1147.77	-1.1509	0.349269	-3.29518	0.000983578	0.0165658	Hmga1b	high mobility group AT-hook 1B
1578	ENSMUSG00000117819	483.203	-1.15381	0.330801	-3.48792	0.0004868	0.0100459	Gm50253	predicted gene, 50253
113	ENSMUSG00000009376	503.335	-1.1541	0.453712	-2.54368	0.0109693	0.0950716	Met	met proto-oncogene
686	ENSMUSG00000029552	1745.86	-1.15673	0.239911	-4.82151	1.42476e-06	8.34607e-05	Tes	testis derived transcript
719	ENSMUSG00000030123	2535.82	-1.15715	0.353727	-3.27129	0.00107057	0.0176525	Plxnd1	plexin D1
1103	ENSMUSG00000040690	2274.43	-1.15771	0.295211	-3.92164	8.79497e-05	0.00248592	Col16a1	collagen, type XVI, alpha 1
1108	ENSMUSG00000040848	1669.7	-1.16486	0.377634	-3.08462	0.00203815	0.0283557	Sft2d2	SFT2 domain containing 2
1255	ENSMUSG00000049580	267.798	-1.16699	0.433185	-2.69398	0.00706039	0.0687809	Tsku	tsukushi, small leucine rich proteoglycan
333	ENSMUSG00000022475	3004.23	-1.17254	0.28255	-4.14987	3.32664e-05	0.00113925	Hdac7	histone deacetylase 7
1523	ENSMUSG00000081534	7387.88	-1.17558	0.398932	-2.94682	0.00321059	0.039889	Slc48a1	solute carrier family 48 (heme transporter), member 1
1551	ENSMUSG00000093769	187.663	-1.17711	0.443807	-2.65229	0.00799474	0.0754613	H3c14	H3 clustered histone 14
222	ENSMUSG00000020312	875.346	-1.18035	0.465617	-2.53503	0.0112438	0.096698	Shc2	SHC (Src homology 2 domain containing) transforming protein 2
293	ENSMUSG00000021823	10005.7	-1.18102	0.343446	-3.43873	0.000584442	0.011513	Vcl	vinculin
175	ENSMUSG00000018334	516.916	-1.18509	0.386985	-3.06237	0.00219594	0.0299275	Ksr1	kinase suppressor of ras 1
1122	ENSMUSG00000041417	8234.64	-1.18707	0.274655	-4.32204	1.54596e-05	0.000610885	Pik3r1	phosphoinositide-3-kinase regulatory subunit 1
771	ENSMUSG00000031351	202.804	-1.18929	0.34236	-3.47381	0.000513115	0.0104151	Zfp185	zinc finger protein 185
260	ENSMUSG00000020937	1323.64	-1.19637	0.276077	-4.33347	1.46779e-05	0.000585188	Plcd3	phospholipase C, delta 3
127	ENSMUSG00000012396	106.9	-1.19723	0.358252	-3.34187	0.000832159	0.014682	Nanog	Nanog homeobox
868	ENSMUSG00000033715	639.898	-1.19852	0.373486	-3.20902	0.00133188	0.0206364	Akr1c14	aldo-keto reductase family 1, member C14
813	ENSMUSG00000031970	86.3955	-1.19924	0.4464	-2.68646	0.00722126	0.0699399	Dbndd1	dysbindin (dystrobrevin binding protein 1) domain containing 1
725	ENSMUSG00000030256	3465.8	-1.20624	0.307525	-3.9224	8.76698e-05	0.00248592	Bhlhe41	basic helix-loop-helix family, member e41
1047	ENSMUSG00000039063	227.287	-1.20625	0.36619	-3.29405	0.000987535	0.0166016	Echdc3	enoyl Coenzyme A hydratase domain containing 3
752	ENSMUSG00000031066	1516.57	-1.20787	0.343227	-3.51916	0.000432923	0.00912005	Usp11	ubiquitin specific peptidase 11
1482	ENSMUSG00000074896	2605.99	-1.21504	0.435864	-2.78767	0.00530887	0.0565723	Ifit3	interferon-induced protein with tetratricopeptide repeats 3
1078	ENSMUSG00000039943	1096.74	-1.21508	0.287929	-4.22007	2.44229e-05	0.000879226	Plcb4	phospholipase C, beta 4
1161	ENSMUSG00000043587	620.458	-1.21581	0.393478	-3.08991	0.0020022	0.0280126	Pxylp1	2-phosphoxylose phosphatase 1
149	ENSMUSG00000015766	2627.99	-1.2168	0.296253	-4.10732	4.00285e-05	0.0013266	Eps8	epidermal growth factor receptor pathway substrate 8
306	ENSMUSG00000022051	2955.22	-1.2183	0.350845	-3.47248	0.000515677	0.0104513	Bnip3l	BCL2/adenovirus E1B interacting protein 3-like
272	ENSMUSG00000021306	2227.87	-1.22052	0.340684	-3.58254	0.000340264	0.00754911	Gpr137b	G protein-coupled receptor 137B
395	ENSMUSG00000024308	11857.1	-1.22215	0.253948	-4.81261	1.48975e-06	8.61345e-05	Tapbp	TAP binding protein
335	ENSMUSG00000022565	18056.5	-1.22274	0.244572	-4.99953	5.74702e-07	3.99777e-05	Plec	plectin
95	ENSMUSG00000006205	8924.62	-1.22397	0.256243	-4.77659	1.7829e-06	0.000100052	Htra1	HtrA serine peptidase 1
182	ENSMUSG00000018899	952.747	-1.22398	0.287212	-4.2616	2.02971e-05	0.000761484	Irf1	interferon regulatory factor 1
1080	ENSMUSG00000039982	355.489	-1.22513	0.371293	-3.29963	0.000968126	0.0163882	Dtx4	deltex 4, E3 ubiquitin ligase
198	ENSMUSG00000019832	555.926	-1.22548	0.370028	-3.31187	0.000926758	0.0158893	Rab32	RAB32, member RAS oncogene family
755	ENSMUSG00000031093	1410.72	-1.22558	0.276711	-4.42908	9.46353e-06	0.000409045	Dock11	dedicator of cytokinesis 11
317	ENSMUSG00000022216	1718.69	-1.22923	0.217453	-5.65285	1.57806e-08	1.88183e-06	Psme1	proteasome (prosome, macropain) activator subunit 1 (PA28 alpha)
494	ENSMUSG00000026728	31020.7	-1.23675	0.182012	-6.79489	1.08392e-11	2.52862e-09	Vim	vimentin
1036	ENSMUSG00000038816	911.95	-1.24068	0.263128	-4.71512	2.41565e-06	0.000128029	Ctnnal1	catenin (cadherin associated protein), alpha-like 1
930	ENSMUSG00000035929	1612.05	-1.24068	0.340933	-3.63908	0.000273609	0.00641109	H2-Q4	histocompatibility 2, Q region locus 4
1393	ENSMUSG00000061751	1300.96	-1.24216	0.333287	-3.72699	0.00019378	0.00489249	Kalrn	kalirin, RhoGEF kinase
1483	ENSMUSG00000074934	3800.15	-1.2427	0.217343	-5.71768	1.07987e-08	1.36064e-06	Grem1	gremlin 1, DAN family BMP antagonist
1519	ENSMUSG00000079559	107.58	-1.24607	0.395104	-3.15377	0.00161178	0.0237953	Colca2	COLCA2 homolog
229	ENSMUSG00000020474	311.132	-1.2472	0.413015	-3.01973	0.00252996	0.0334888	Polm	polymerase (DNA directed), mu
93	ENSMUSG00000005968	318.554	-1.24999	0.457411	-2.73276	0.00628061	0.064085	Tuft1	tuftelin 1
62	ENSMUSG00000004035	116.606	-1.25435	0.40276	-3.11439	0.00184323	0.0261896	Gstm7	glutathione S-transferase, mu 7
1076	ENSMUSG00000039891	188.586	-1.25447	0.315213	-3.97975	6.89871e-05	0.00203398	Txlnb	taxilin beta
366	ENSMUSG00000023885	30173.1	-1.25503	0.320908	-3.91088	9.1961e-05	0.00258032	Thbs2	thrombospondin 2
971	ENSMUSG00000037217	336.933	-1.25854	0.369522	-3.40585	0.000659587	0.0124957	Syn1	synapsin I
1127	ENSMUSG00000041688	3653.09	-1.25915	0.306166	-4.11264	3.91156e-05	0.00130607	Amot	angiomotin
420	ENSMUSG00000024812	1013.56	-1.25965	0.327066	-3.85136	0.000117464	0.00316939	Tjp2	tight junction protein 2
1126	ENSMUSG00000041679	88.5798	-1.26079	0.408459	-3.0867	0.00202395	0.0282464	Lrrc29	leucine rich repeat containing 29
31	ENSMUSG00000001552	1468.44	-1.26182	0.477057	-2.645	0.00816902	0.0766325	Jup	junction plakoglobin
1340	ENSMUSG00000056648	425.444	-1.26611	0.256503	-4.93604	7.97253e-07	5.16898e-05	Hoxb8	homeobox B8
519	ENSMUSG00000027171	150.664	-1.26645	0.373387	-3.3918	0.000694354	0.0129425	Prrg4	proline rich Gla (G-carboxyglutamic acid) 4 (transmembrane)
979	ENSMUSG00000037419	988.916	-1.26736	0.304652	-4.16002	3.18226e-05	0.00109922	Endod1	endonuclease domain containing 1
994	ENSMUSG00000038022	1505.29	-1.26757	0.459305	-2.75976	0.00578443	0.0605936	Mindy4	MINDY lysine 48 deubiquitinase 4
840	ENSMUSG00000032589	208.22	-1.26861	0.427969	-2.96427	0.00303402	0.0381926	Bsn	bassoon
866	ENSMUSG00000033685	2046.28	-1.2692	0.451416	-2.81159	0.00492969	0.0536601	Ucp2	uncoupling protein 2 (mitochondrial, proton carrier)
300	ENSMUSG00000021991	299.673	-1.27797	0.298323	-4.28385	1.83688e-05	0.000704983	Cacna2d3	calcium channel, voltage-dependent, alpha2/delta subunit 3
56	ENSMUSG00000003228	1053.75	-1.28552	0.433962	-2.9623	0.0030535	0.0383656	Grk5	G protein-coupled receptor kinase 5
171	ENSMUSG00000017830	889.46	-1.28826	0.320541	-4.01902	5.84416e-05	0.00176994	Dhx58	DEXH (Asp-Glu-X-His) box polypeptide 58
1273	ENSMUSG00000051323	843.558	-1.28908	0.342513	-3.7636	0.000167486	0.00435204	Pcdh19	protocadherin 19
250	ENSMUSG00000020844	2154.43	-1.29967	0.345891	-3.75746	0.000171645	0.00443422	Nxn	nucleoredoxin
269	ENSMUSG00000021215	3552.3	-1.30177	0.272176	-4.78281	1.72858e-06	9.74134e-05	Net1	neuroepithelial cell transforming gene 1
1017	ENSMUSG00000038527	1673.16	-1.30287	0.513825	-2.53564	0.0112242	0.0965919	C1rl	complement component 1, r subcomponent-like
495	ENSMUSG00000026785	191.169	-1.30533	0.411773	-3.17003	0.00152425	0.0227717	Pkn3	protein kinase N3
503	ENSMUSG00000026880	1597.95	-1.30712	0.212391	-6.15431	7.54042e-10	1.18482e-07	Stom	stomatin
850	ENSMUSG00000033152	3567.25	-1.30766	0.255161	-5.12485	2.9778e-07	2.27266e-05	Podxl2	podocalyxin-like 2
1027	ENSMUSG00000038668	2483.56	-1.31022	0.240336	-5.45163	4.99104e-08	4.97465e-06	Lpar1	lysophosphatidic acid receptor 1
1426	ENSMUSG00000066607	446.836	-1.31145	0.417634	-3.14019	0.00168839	0.0245644	Insyn1	inhibitory synaptic factor 1
276	ENSMUSG00000021390	6856.7	-1.31213	0.370943	-3.53727	0.000404289	0.00866973	Ogn	osteoglycin
374	ENSMUSG00000024043	1674.14	-1.31545	0.409622	-3.21136	0.00132108	0.020589	Arhgap28	Rho GTPase activating protein 28
774	ENSMUSG00000031373	1103.63	-1.31678	0.348194	-3.78173	0.000155742	0.00409467	Car5b	carbonic anhydrase 5b, mitochondrial
631	ENSMUSG00000028517	1171.01	-1.31829	0.462233	-2.852	0.00434453	0.0495145	Plpp3	phospholipid phosphatase 3
177	ENSMUSG00000018474	3895.1	-1.3259	0.207692	-6.38396	1.72567e-10	3.10116e-08	Chd3	chromodomain helicase DNA binding protein 3
897	ENSMUSG00000034675	2409.02	-1.3337	0.315892	-4.222	2.42147e-05	0.000874085	Dbn1	drebrin 1
1298	ENSMUSG00000053007	1007.47	-1.33715	0.356058	-3.75544	0.000173036	0.00446151	Creb5	cAMP responsive element binding protein 5
776	ENSMUSG00000031387	1305.62	-1.34	0.50307	-2.66365	0.00772981	0.0737424	Renbp	renin binding protein
502	ENSMUSG00000026879	9603.44	-1.34404	0.263451	-5.10167	3.36677e-07	2.52621e-05	Gsn	gelsolin
973	ENSMUSG00000037321	1098.87	-1.34589	0.354847	-3.79288	0.000148911	0.0039665	Tap1	transporter 1, ATP-binding cassette, sub-family B (MDR/TAP)
873	ENSMUSG00000033880	5408.55	-1.34591	0.415319	-3.24066	0.00119255	0.0191207	Lgals3bp	lectin, galactoside-binding, soluble, 3 binding protein
454	ENSMUSG00000025875	586.092	-1.3528	0.287958	-4.69792	2.62826e-06	0.000138059	Tspan17	tetraspanin 17
908	ENSMUSG00000034993	12315.2	-1.35424	0.360784	-3.7536	0.000174311	0.00448573	Vat1	vesicle amine transport 1
197	ENSMUSG00000019823	774.59	-1.35466	0.401169	-3.37679	0.000733358	0.013386	Mical1	microtubule associated monooxygenase, calponin and LIM domain containing 1
1304	ENSMUSG00000053411	1223.19	-1.36313	0.368766	-3.69646	0.000218628	0.00536764	Cbx7	chromobox 7
50	ENSMUSG00000002900	2219.16	-1.36541	0.517569	-2.63813	0.00833645	0.0778613	Lamb1	laminin B1
199	ENSMUSG00000019850	376.306	-1.36624	0.296098	-4.61414	3.94724e-06	0.00019144	Tnfaip3	tumor necrosis factor, alpha-induced protein 3
410	ENSMUSG00000024589	475.754	-1.36842	0.437791	-3.12574	0.00177356	0.0255255	Nedd4l	neural precursor cell expressed, developmentally down-regulated gene 4-like
1427	ENSMUSG00000066829	434.122	-1.37039	0.495157	-2.76758	0.00564738	0.0593446	Zfp810	zinc finger protein 810
665	ENSMUSG00000029217	385.266	-1.37617	0.393667	-3.49578	0.000472676	0.00978769	Tec	tec protein tyrosine kinase
827	ENSMUSG00000032332	46995.1	-1.38389	0.463089	-2.98839	0.00280448	0.0359125	Col12a1	collagen, type XII, alpha 1
343	ENSMUSG00000022885	843.287	-1.38928	0.363875	-3.81802	0.000134525	0.00361513	St6gal1	beta galactoside alpha 2,6 sialyltransferase 1
165	ENSMUSG00000017446	867.973	-1.39347	0.278485	-5.00375	5.6227e-07	3.93177e-05	C1qtnf1	C1q and tumor necrosis factor related protein 1
769	ENSMUSG00000031342	808.334	-1.39611	0.474039	-2.94513	0.00322816	0.0399756	Gpm6b	glycoprotein m6b
169	ENSMUSG00000017754	7565.61	-1.3967	0.375677	-3.71783	0.000200944	0.00503528	Pltp	phospholipid transfer protein
295	ENSMUSG00000021895	634.929	-1.39743	0.461867	-3.0256	0.00248137	0.0330406	Arhgef3	Rho guanine nucleotide exchange factor (GEF) 3
724	ENSMUSG00000030220	1021.53	-1.39969	0.418508	-3.34448	0.000824362	0.0146277	Arhgdib	Rho, GDP dissociation inhibitor (GDI) beta
485	ENSMUSG00000026556	484.605	-1.4017	0.398823	-3.51459	0.000440435	0.00924066	Vangl2	VANGL planar cell polarity 2
248	ENSMUSG00000020828	576.37	-1.40178	0.429076	-3.26697	0.00108705	0.0178361	Pld2	phospholipase D2
633	ENSMUSG00000028599	548.357	-1.40328	0.183163	-7.6614	1.83918e-14	7.0183e-12	Tnfrsf1b	tumor necrosis factor receptor superfamily, member 1b
1471	ENSMUSG00000073802	4280.66	-1.40437	0.252466	-5.56263	2.65735e-08	2.95763e-06	Cdkn2b	cyclin dependent kinase inhibitor 2B
375	ENSMUSG00000024044	1864.36	-1.40647	0.266038	-5.28673	1.24521e-07	1.09414e-05	Epb41l3	erythrocyte membrane protein band 4.1 like 3
124	ENSMUSG00000010751	224.011	-1.40806	0.393026	-3.58261	0.00034018	0.00754911	Tnfrsf22	tumor necrosis factor receptor superfamily, member 22
1543	ENSMUSG00000090891	52.7608	-1.41475	0.505506	-2.79868	0.00513115	0.0552997	D6Ertd527e	DNA segment, Chr 6, ERATO Doi 527, expressed
224	ENSMUSG00000020334	169.135	-1.41593	0.489563	-2.89223	0.00382523	0.0450481	Slc22a4	solute carrier family 22 (organic cation transporter), member 4
344	ENSMUSG00000022887	3599.6	-1.41963	0.32374	-4.38508	1.15942e-05	0.000480909	Masp1	mannan-binding lectin serine peptidase 1
323	ENSMUSG00000022261	14527	-1.42068	0.446408	-3.18248	0.0014602	0.0221368	Sdc2	syndecan 2
1091	ENSMUSG00000040181	2372.78	-1.43547	0.205295	-6.99225	2.70516e-12	7.08433e-10	Fmo1	flavin containing monooxygenase 1
794	ENSMUSG00000031698	169.522	-1.43666	0.50748	-2.83096	0.0046408	0.051609	Mylk3	myosin light chain kinase 3
19	ENSMUSG00000001020	3801.5	-1.43765	0.415332	-3.46145	0.000537274	0.010807	S100a4	S100 calcium binding protein A4
1159	ENSMUSG00000043336	2065.05	-1.44535	0.400661	-3.60742	0.00030926	0.0070486	Filip1l	filamin A interacting protein 1-like
1170	ENSMUSG00000044197	432.389	-1.44735	0.348759	-4.14999	3.32483e-05	0.00113925	Gpr146	G protein-coupled receptor 146
1289	ENSMUSG00000052512	1049.96	-1.45355	0.478906	-3.03515	0.00240416	0.0323364	Nav2	neuron navigator 2
1294	ENSMUSG00000052688	371.093	-1.46067	0.29933	-4.87978	1.06205e-06	6.59754e-05	Rab7b	RAB7B, member RAS oncogene family
319	ENSMUSG00000022231	2535.48	-1.46521	0.51696	-2.83429	0.00459278	0.0513316	Sema5a	sema domain, seven thrombospondin repeats (type 1 and type 1-like), transmembrane domain (TM) and short cytoplasmic domain, (semaphorin) 5A
496	ENSMUSG00000026786	290.466	-1.4656	0.392548	-3.73357	0.000188788	0.00479365	Apbb1ip	amyloid beta (A4) precursor protein-binding, family B, member 1 interacting protein
146	ENSMUSG00000015709	4158.32	-1.46704	0.491997	-2.98182	0.00286543	0.0365179	Arnt2	aryl hydrocarbon receptor nuclear translocator 2
41	ENSMUSG00000002107	635.194	-1.4675	0.429885	-3.41372	0.000640833	0.012289	Celf2	CUGBP, Elav-like family member 2
898	ENSMUSG00000034684	793.067	-1.4691	0.409886	-3.58417	0.000338148	0.00753974	Sema3f	sema domain, immunoglobulin domain (Ig), short basic domain, secreted, (semaphorin) 3F
996	ENSMUSG00000038068	314.173	-1.47	0.446568	-3.29177	0.0009956	0.0167051	Rnf144b	ring finger protein 144B
1500	ENSMUSG00000078532	363.911	-1.47082	0.335276	-4.3869	1.14978e-05	0.000478734	Nkain1	Na+/K+ transporting ATPase interacting 1
363	ENSMUSG00000023411	3739.94	-1.47267	0.523237	-2.81453	0.00488484	0.0533402	Nfatc4	nuclear factor of activated T cells, cytoplasmic, calcineurin dependent 4
674	ENSMUSG00000029381	727.669	-1.47363	0.3448	-4.27387	1.9211e-05	0.000728926	Shroom3	shroom family member 3
888	ENSMUSG00000034422	907.11	-1.47512	0.324182	-4.55027	5.3577e-06	0.000248464	Parp14	poly (ADP-ribose) polymerase family, member 14
1110	ENSMUSG00000040957	294.225	-1.48205	0.409514	-3.61906	0.000295678	0.00678535	Cables1	CDK5 and Abl enzyme substrate 1
23	ENSMUSG00000001313	968.02	-1.4856	0.347066	-4.28045	1.86515e-05	0.000713781	Rnd2	Rho family GTPase 2
1323	ENSMUSG00000054728	3070.13	-1.48949	0.496628	-2.99921	0.00270684	0.0350316	Phactr1	phosphatase and actin regulator 1
742	ENSMUSG00000030774	1128.23	-1.49074	0.276656	-5.38843	7.10742e-08	6.50183e-06	Pak1	p21 (RAC1) activated kinase 1
1381	ENSMUSG00000060550	413.36	-1.49187	0.585541	-2.54785	0.010839	0.0943097	H2-Q7	histocompatibility 2, Q region locus 7
814	ENSMUSG00000032014	1124.38	-1.49322	0.332595	-4.48962	7.1352e-06	0.000317659	Oaf	out at first homolog
107	ENSMUSG00000007655	1348.31	-1.49809	0.345696	-4.33355	1.46723e-05	0.000585188	Cav1	caveolin 1, caveolae protein
900	ENSMUSG00000034758	297.607	-1.49936	0.482988	-3.10435	0.00190698	0.0269806	Tle6	transducin-like enhancer of split 6
29	ENSMUSG00000001507	4363.14	-1.50045	0.272616	-5.50391	3.71451e-08	3.90638e-06	Itga3	integrin alpha 3
298	ENSMUSG00000021948	627.291	-1.50087	0.323519	-4.63918	3.49791e-06	0.00017303	Prkcd	protein kinase C, delta
1171	ENSMUSG00000044217	2063.93	-1.50116	0.464388	-3.23255	0.00122689	0.0195075	Aqp5	aquaporin 5
1358	ENSMUSG00000058135	3396.37	-1.50628	0.37352	-4.03268	5.51452e-05	0.00169705	Gstm1	glutathione S-transferase, mu 1
490	ENSMUSG00000026655	990.32	-1.50806	0.269967	-5.5861	2.32226e-08	2.60639e-06	Fam107b	family with sequence similarity 107, member B
327	ENSMUSG00000022419	1637.81	-1.51329	0.294636	-5.13614	2.8044e-07	2.17765e-05	Deptor	DEP domain containing MTOR-interacting protein
51	ENSMUSG00000002997	842.21	-1.51466	0.5617	-2.69656	0.00700597	0.0683504	Prkar2b	protein kinase, cAMP dependent regulatory, type II beta
1341	ENSMUSG00000056665	500.829	-1.5183	0.457741	-3.31695	0.000910068	0.0157015	Them6	thioesterase superfamily member 6
741	ENSMUSG00000030772	1050.49	-1.51847	0.571807	-2.65557	0.00791743	0.0749435	Dkk3	dickkopf WNT signaling pathway inhibitor 3
332	ENSMUSG00000022469	913.847	-1.52039	0.42626	-3.56682	0.000361346	0.00791831	Rapgef3	Rap guanine nucleotide exchange factor (GEF) 3
1539	ENSMUSG00000090272	321.827	-1.52791	0.446515	-3.42186	0.000621942	0.0120597	Mndal	myeloid nuclear differentiation antigen like
414	ENSMUSG00000024663	829.565	-1.52969	0.275107	-5.56036	2.69217e-08	2.97162e-06	Rab3il1	RAB3A interacting protein (rabin3)-like 1
231	ENSMUSG00000020486	107.649	-1.53095	0.416567	-3.67516	0.000237699	0.0057774	Septin4	septin 4
594	ENSMUSG00000028037	2572.02	-1.53221	0.561018	-2.73111	0.00631206	0.064305	Ifi44	interferon-induced protein 44
1240	ENSMUSG00000048706	951.536	-1.53423	0.528429	-2.90338	0.0036916	0.0441721	Lurap1l	leucine rich adaptor protein 1-like
1479	ENSMUSG00000074676	89.4652	-1.53459	0.533557	-2.87615	0.00402558	0.0467934	Foxs1	forkhead box S1
1147	ENSMUSG00000042644	2877.27	-1.54241	0.381554	-4.04244	5.28979e-05	0.00165458	Itpr3	inositol 1,4,5-triphosphate receptor 3
911	ENSMUSG00000035177	857.4	-1.54542	0.601552	-2.56906	0.0101974	0.0902935	Nlrp2	NLR family, pyrin domain containing 2
612	ENSMUSG00000028128	557.267	-1.55142	0.325912	-4.76026	1.93347e-06	0.000106269	F3	coagulation factor III
1380	ENSMUSG00000060548	524.013	-1.55418	0.593517	-2.6186	0.00882919	0.0814383	Tnfrsf19	tumor necrosis factor receptor superfamily, member 19
806	ENSMUSG00000031808	2683.37	-1.55723	0.348139	-4.473	7.71284e-06	0.000341102	Slc27a1	solute carrier family 27 (fatty acid transporter), member 1
1284	ENSMUSG00000052302	70.9807	-1.55786	0.576034	-2.70447	0.00684142	0.0672362	Tbc1d30	TBC1 domain family, member 30
1389	ENSMUSG00000061232	10119.5	-1.55903	0.426673	-3.65392	0.000258264	0.00613767	H2-K1	histocompatibility 2, K1, K region
433	ENSMUSG00000025037	2955.68	-1.55927	0.35545	-4.38674	1.1506e-05	0.000478734	Maoa	monoamine oxidase A
1366	ENSMUSG00000059060	121.577	-1.57089	0.425301	-3.69359	0.00022111	0.00541862	Rad51b	RAD51 paralog B
682	ENSMUSG00000029468	599.907	-1.57096	0.549136	-2.86078	0.00422595	0.0485312	P2rx7	purinergic receptor P2X, ligand-gated ion channel, 7
597	ENSMUSG00000028047	458.831	-1.57795	0.421983	-3.73938	0.000184478	0.00470207	Thbs3	thrombospondin 3
1438	ENSMUSG00000068245	155.418	-1.58278	0.333914	-4.74007	2.13642e-06	0.000115056	Phf11d	PHD finger protein 11D
1002	ENSMUSG00000038235	216.438	-1.58323	0.605988	-2.61264	0.00898446	0.0825285	F11r	F11 receptor
48	ENSMUSG00000002831	196.361	-1.59296	0.317701	-5.01401	5.33068e-07	3.78705e-05	Plin4	perilipin 4
1310	ENSMUSG00000053965	717.403	-1.59909	0.343605	-4.65386	3.25774e-06	0.00016266	Pde5a	phosphodiesterase 5A, cGMP-specific
475	ENSMUSG00000026430	269.733	-1.61248	0.318361	-5.06494	4.08525e-07	2.99373e-05	Rassf5	Ras association (RalGDS/AF-6) domain family member 5
312	ENSMUSG00000022144	331.599	-1.61518	0.407768	-3.96103	7.46277e-05	0.00218581	Gdnf	glial cell line derived neurotrophic factor
1480	ENSMUSG00000074796	55.8897	-1.61697	0.550666	-2.93639	0.00332052	0.040687	Slc4a11	solute carrier family 4, sodium bicarbonate transporter-like, member 11
1175	ENSMUSG00000044433	79.5356	-1.61803	0.514133	-3.1471	0.00164899	0.0242261	Camsap3	calmodulin regulated spectrin-associated protein family, member 3
210	ENSMUSG00000020042	206.949	-1.61887	0.519706	-3.11498	0.00183959	0.0261896	Btbd11	BTB (POZ) domain containing 11
689	ENSMUSG00000029641	264.235	-1.62148	0.487512	-3.32604	0.000880904	0.0153913	Rasl11a	RAS-like, family 11, member A
521	ENSMUSG00000027215	646.868	-1.62826	0.206987	-7.86651	3.64671e-15	1.62351e-12	Cd82	CD82 antigen
1337	ENSMUSG00000056300	45.2208	-1.62852	0.588073	-2.76925	0.00561857	0.0592745	Zfp981	zinc finger protein 981
331	ENSMUSG00000022468	194.576	-1.62923	0.499506	-3.26169	0.00110749	0.0181049	Endou	endonuclease, polyU-specific
1068	ENSMUSG00000039742	53.7478	-1.63035	0.584193	-2.79078	0.00525816	0.0562725	Fam71f1	family with sequence similarity 71, member F1
990	ENSMUSG00000037921	300.522	-1.63173	0.56415	-2.89237	0.0038235	0.0450481	Ddx60	DEAD (Asp-Glu-Ala-Asp) box polypeptide 60
183	ENSMUSG00000018909	270.45	-1.63194	0.6166	-2.64668	0.0081286	0.0764009	Arrb1	arrestin, beta 1
802	ENSMUSG00000031778	2322.68	-1.63513	0.291601	-5.6074	2.0539e-08	2.32474e-06	Cx3cl1	chemokine (C-X3-C motif) ligand 1
1186	ENSMUSG00000045441	2431.41	-1.64834	0.446999	-3.68758	0.000226398	0.00552793	Gprin3	GPRIN family member 3
1044	ENSMUSG00000039031	432.062	-1.66848	0.282314	-5.91003	3.42045e-09	4.9656e-07	Arhgap18	Rho GTPase activating protein 18
1521	ENSMUSG00000081058	71.7296	-1.67461	0.510504	-3.2803	0.00103697	0.0172475	H3c15	H3 clustered histone 15
524	ENSMUSG00000027339	333.612	-1.67765	0.508282	-3.30062	0.000964712	0.0163511	Rassf2	Ras association (RalGDS/AF-6) domain family member 2
653	ENSMUSG00000029093	752.318	-1.67902	0.456885	-3.67493	0.000237913	0.0057774	Sorcs2	sortilin-related VPS10 domain containing receptor 2
1530	ENSMUSG00000089736	96.5753	-1.67936	0.578847	-2.90121	0.00371728	0.0443277	Tgfbr3l	transforming growth factor, beta receptor III-like
1275	ENSMUSG00000051335	502.162	-1.67964	0.579553	-2.89817	0.00375352	0.0445618	Gfod1	glucose-fructose oxidoreductase domain containing 1
285	ENSMUSG00000021728	1148.86	-1.68198	0.663834	-2.53374	0.0112853	0.096806	Emb	embigin
903	ENSMUSG00000034855	88.0299	-1.68314	0.488682	-3.44424	0.000572663	0.0113143	Cxcl10	chemokine (C-X-C motif) ligand 10
190	ENSMUSG00000019590	335.069	-1.68897	0.369451	-4.57158	4.84053e-06	0.000230364	Cyb561	cytochrome b-561
970	ENSMUSG00000037206	1388.11	-1.68985	0.496448	-3.40389	0.000664332	0.01255	Islr	immunoglobulin superfamily containing leucine-rich repeat
1326	ENSMUSG00000055044	647.397	-1.69727	0.550971	-3.08051	0.00206645	0.0286599	Pdlim1	PDZ and LIM domain 1 (elfin)
946	ENSMUSG00000036565	3008.23	-1.69762	0.313518	-5.41476	6.13704e-08	5.89969e-06	Ttyh3	tweety family member 3
448	ENSMUSG00000025650	760.73	-1.7	0.361483	-4.70284	2.56569e-06	0.000135444	Col7a1	collagen, type VII, alpha 1
1193	ENSMUSG00000045954	717.306	-1.70363	0.254461	-6.69506	2.15587e-11	4.57044e-09	Cavin2	caveolae associated 2
1142	ENSMUSG00000042428	1568.69	-1.70759	0.312152	-5.47037	4.49091e-08	4.57867e-06	Mgat3	mannoside acetylglucosaminyltransferase 3
1463	ENSMUSG00000072812	6797.35	-1.71035	0.291992	-5.85753	4.69816e-09	6.53631e-07	Ahnak2	AHNAK nucleoprotein 2
1246	ENSMUSG00000048960	2528.54	-1.7122	0.505925	-3.38429	0.000713633	0.0131466	Prex2	phosphatidylinositol-3,4,5-trisphosphate-dependent Rac exchange factor 2
721	ENSMUSG00000030157	118.499	-1.71516	0.602736	-2.84562	0.00443256	0.0499714	Clec2d	C-type lectin domain family 2, member d
325	ENSMUSG00000022353	2158.95	-1.71595	0.315746	-5.43458	5.49249e-08	5.39395e-06	Mtss1	MTSS I-BAR domain containing 1
628	ENSMUSG00000028480	637.093	-1.71889	0.384895	-4.46587	7.97445e-06	0.000351508	Glipr2	GLI pathogenesis-related 2
1079	ENSMUSG00000039960	1380.5	-1.71983	0.545343	-3.15366	0.00161237	0.0237953	Rhou	ras homolog family member U
798	ENSMUSG00000031750	349.761	-1.72469	0.236496	-7.2927	3.03798e-13	9.66079e-11	Il34	interleukin 34
826	ENSMUSG00000032313	48.4169	-1.72687	0.51635	-3.34437	0.0008247	0.0146277	Tmem266	transmembrane protein 266
915	ENSMUSG00000035279	276.6	-1.73334	0.560955	-3.08998	0.00200173	0.0280126	Ssc5d	scavenger receptor cysteine rich family, 5 domains
447	ENSMUSG00000025498	1031.51	-1.73782	0.578671	-3.00313	0.00267222	0.0346843	Irf7	interferon regulatory factor 7
463	ENSMUSG00000026069	220.191	-1.74404	0.610993	-2.85444	0.00431133	0.0492997	Il1rl1	interleukin 1 receptor-like 1
294	ENSMUSG00000021872	46.6933	-1.74466	0.636263	-2.74204	0.00610588	0.0629628	Rnase10	ribonuclease, RNase A family, 10 (non-active)
516	ENSMUSG00000027078	385	-1.74558	0.445144	-3.92139	8.80383e-05	0.00248592	Ube2l6	ubiquitin-conjugating enzyme E2L 6
484	ENSMUSG00000026547	2013.67	-1.75047	0.433974	-4.03358	5.49338e-05	0.00169665	Tagln2	transgelin 2
1105	ENSMUSG00000040717	431.85	-1.75146	0.259965	-6.7373	1.61352e-11	3.59169e-09	Il17rd	interleukin 17 receptor D
1302	ENSMUSG00000053395	34.7222	-1.75984	0.694488	-2.53401	0.0112765	0.0967921	Cacng8	calcium channel, voltage-dependent, gamma subunit 8
817	ENSMUSG00000032135	202.195	-1.76051	0.520565	-3.38192	0.000719812	0.0132422	Mcam	melanoma cell adhesion molecule
181	ENSMUSG00000018849	355.083	-1.78068	0.592043	-3.00769	0.00263242	0.0343346	Wwc1	WW, C2 and coiled-coil domain containing 1
304	ENSMUSG00000022032	2017.37	-1.78733	0.62793	-2.84638	0.00442192	0.0499655	Scara5	scavenger receptor class A, member 5
1239	ENSMUSG00000048644	432.672	-1.79461	0.438579	-4.09188	4.27894e-05	0.00140042	Ctxn1	cortexin 1
1472	ENSMUSG00000074063	456.51	-1.80247	0.437484	-4.12008	3.78742e-05	0.00127418	Osgin1	oxidative stress induced growth inhibitor 1
1138	ENSMUSG00000042331	1239.49	-1.80814	0.264435	-6.83773	8.04584e-12	1.91893e-09	Specc1	sperm antigen with calponin homology and coiled-coil domains 1
1182	ENSMUSG00000045165	155.789	-1.80889	0.57442	-3.14907	0.00163789	0.0241186	AI467606	expressed sequence AI467606
311	ENSMUSG00000022103	769.153	-1.81365	0.509471	-3.55987	0.000371042	0.00805795	Gfra2	glial cell line derived neurotrophic factor family receptor alpha 2
136	ENSMUSG00000014782	718.724	-1.81594	0.427815	-4.24468	2.18903e-05	0.000807644	Plekhg4	pleckstrin homology domain containing, family G (with RhoGef domain) member 4
1563	ENSMUSG00000105504	101.973	-1.81843	0.572631	-3.17556	0.00149546	0.0224379	Gbp5	guanylate binding protein 5
1325	ENSMUSG00000054871	316.226	-1.81843	0.608445	-2.98866	0.00280205	0.0359125	Tmem158	transmembrane protein 158
309	ENSMUSG00000022091	457.629	-1.8241	0.666898	-2.7352	0.00623421	0.0638528	Sorbs3	sorbin and SH3 domain containing 3
1215	ENSMUSG00000047638	120.298	-1.82721	0.453392	-4.03008	5.57569e-05	0.001708	Nr1h4	nuclear receptor subfamily 1, group H, member 4
359	ENSMUSG00000023092	976.592	-1.82819	0.41617	-4.39289	1.11855e-05	0.000472765	Fhl1	four and a half LIM domains 1
1449	ENSMUSG00000070287	181.352	-1.82937	0.384924	-4.75255	2.00867e-06	0.000109501	Slc35g2	solute carrier family 35, member G2
416	ENSMUSG00000024727	177.773	-1.83128	0.419977	-4.36043	1.29807e-05	0.000533445	Trpm6	transient receptor potential cation channel, subfamily M, member 6
786	ENSMUSG00000031530	357.052	-1.8314	0.338292	-5.41366	6.17504e-08	5.89969e-06	Dusp4	dual specificity phosphatase 4
925	ENSMUSG00000035778	152.663	-1.83261	0.670611	-2.73275	0.00628087	0.064085	Ggta1	glycoprotein galactosyltransferase alpha 1, 3
174	ENSMUSG00000018102	672.141	-1.83598	0.314492	-5.83792	5.28563e-09	7.27782e-07	H2bc4	H2B clustered histone 4
187	ENSMUSG00000019256	3791.21	-1.83857	0.587038	-3.13193	0.00173659	0.0251017	Ahr	aryl-hydrocarbon receptor
64	ENSMUSG00000004098	123.217	-1.83874	0.578463	-3.17866	0.00147957	0.0222587	Col5a3	collagen, type V, alpha 3
355	ENSMUSG00000023031	82.432	-1.83908	0.587318	-3.13132	0.00174021	0.0251267	Cela1	chymotrypsin-like elastase family, member 1
1041	ENSMUSG00000038984	267.341	-1.84315	0.613073	-3.00641	0.00264349	0.0344453	Tspyl5	testis-specific protein, Y-encoded-like 5
67	ENSMUSG00000004267	1005.84	-1.84526	0.387287	-4.76459	1.89238e-06	0.000104441	Eno2	enolase 2, gamma neuronal
1199	ENSMUSG00000046532	655.146	-1.84996	0.55325	-3.3438	0.000826406	0.0146386	Ar	androgen receptor
245	ENSMUSG00000020774	68.1665	-1.85022	0.505671	-3.65893	0.000253269	0.00605128	Aspa	aspartoacylase
405	ENSMUSG00000024486	317.261	-1.85472	0.546167	-3.39589	0.000684063	0.01285	Hbegf	heparin-binding EGF-like growth factor
821	ENSMUSG00000032232	889.976	-1.86627	0.337678	-5.52676	3.26192e-08	3.5134e-06	Cgnl1	cingulin-like 1
383	ENSMUSG00000024087	6058.35	-1.87232	0.432934	-4.32471	1.52734e-05	0.000607118	Cyp1b1	cytochrome P450, family 1, subfamily b, polypeptide 1
834	ENSMUSG00000032401	1566.53	-1.88128	0.486734	-3.86511	0.000111039	0.0030082	Lctl	lactase-like
861	ENSMUSG00000033576	388.301	-1.88252	0.290959	-6.47003	9.79841e-11	1.89663e-08	Apol6	apolipoprotein L 6
1437	ENSMUSG00000068227	33.2846	-1.88317	0.731202	-2.57545	0.010011	0.0892656	Il2rb	interleukin 2 receptor, beta chain
1533	ENSMUSG00000089901	695.934	-1.89069	0.61041	-3.09741	0.00195217	0.0275034	Gm8113	predicted gene 8113
1556	ENSMUSG00000096727	147.368	-1.89537	0.567463	-3.34008	0.000837546	0.0147382	Psmb9	proteasome (prosome, macropain) subunit, beta type 9 (large multifunctional peptidase 2)
703	ENSMUSG00000029816	824.801	-1.90704	0.467417	-4.07995	4.50448e-05	0.00144968	Gpnmb	glycoprotein (transmembrane) nmb
446	ENSMUSG00000025492	2889.43	-1.9094	0.301033	-6.34283	2.25589e-10	3.86278e-08	Ifitm3	interferon induced transmembrane protein 3
117	ENSMUSG00000009731	109.227	-1.90989	0.412673	-4.6281	3.69031e-06	0.000181874	Kcnd1	potassium voltage-gated channel, Shal-related family, member 1
976	ENSMUSG00000037386	58.9365	-1.92856	0.667731	-2.88822	0.00387424	0.0454297	Rims2	regulating synaptic membrane exocytosis 2
1123	ENSMUSG00000041482	538.106	-1.92888	0.615242	-3.13516	0.00171761	0.0249124	Piezo2	piezo-type mechanosensitive ion channel component 2
852	ENSMUSG00000033170	150.647	-1.92913	0.658096	-2.93139	0.00337454	0.0411478	Card10	caspase recruitment domain family, member 10
1153	ENSMUSG00000042751	256.769	-1.92971	0.381052	-5.06417	4.10192e-07	2.99373e-05	Nmnat2	nicotinamide nucleotide adenylyltransferase 2
720	ENSMUSG00000030124	47.6068	-1.93034	0.589364	-3.27529	0.00105552	0.0175006	Lag3	lymphocyte-activation gene 3
1487	ENSMUSG00000075225	53.9521	-1.93845	0.551672	-3.51378	0.000441782	0.00924834	Ccdc162	coiled-coil domain containing 162
822	ENSMUSG00000032246	73.0352	-1.93947	0.630723	-3.07499	0.00210507	0.0290147	Calml4	calmodulin-like 4
655	ENSMUSG00000029096	476.174	-1.94127	0.429642	-4.51834	6.23249e-06	0.000283133	Htra3	HtrA serine peptidase 3
152	ENSMUSG00000016179	96.7927	-1.94342	0.747041	-2.60148	0.00928211	0.0844654	Camk1g	calcium/calmodulin-dependent protein kinase I gamma
810	ENSMUSG00000031927	35.7908	-1.9466	0.708272	-2.74838	0.005989	0.0621032	1700012B09Rik	RIKEN cDNA 1700012B09 gene
924	ENSMUSG00000035547	371.351	-1.95657	0.236444	-8.27495	1.28512e-16	6.60155e-14	Capn5	calpain 5
1439	ENSMUSG00000068246	1254.02	-1.96296	0.536002	-3.66222	0.000250041	0.00598486	Apol9b	apolipoprotein L 9b
2	ENSMUSG00000000184	5235.01	-1.97248	0.607226	-3.24834	0.00116079	0.0187613	Ccnd2	cyclin D2
1575	ENSMUSG00000116461	86.0855	-1.97464	0.508132	-3.88607	0.000101879	0.0028035	Gm44502	predicted readthrough transcript (NMD candidate), 44502
687	ENSMUSG00000029561	2548.96	-1.98233	0.50169	-3.95131	7.77246e-05	0.00226163	Oasl2	2'-5' oligoadenylate synthetase-like 2
100	ENSMUSG00000006435	107.355	-1.98322	0.745622	-2.65982	0.00781826	0.0741823	Neurl1a	neuralized E3 ubiquitin protein ligase 1A
1329	ENSMUSG00000055407	214.702	-1.98771	0.466574	-4.26023	2.04221e-05	0.000763831	Map6	microtubule-associated protein 6
754	ENSMUSG00000031070	1103.98	-1.99244	0.470157	-4.23781	2.25707e-05	0.000823644	Mrgprf	MAS-related GPR, member F
1128	ENSMUSG00000041731	9384.96	-1.99389	0.426463	-4.6754	2.93376e-06	0.000149822	Pgm5	phosphoglucomutase 5
22	ENSMUSG00000001123	1022.56	-1.99534	0.216189	-9.2296	2.71645e-20	2.26756e-17	Lgals9	lectin, galactose binding, soluble 9
577	ENSMUSG00000027931	74.9828	-1.99836	0.595308	-3.35686	0.000788342	0.014152	Npr1	natriuretic peptide receptor 1
1443	ENSMUSG00000068876	32.4733	-2.0016	0.692183	-2.89172	0.00383133	0.0450481	Cgn	cingulin
86	ENSMUSG00000005397	50.6852	-2.00304	0.706095	-2.83679	0.00455691	0.0509732	Nid1	nidogen 1
828	ENSMUSG00000032334	3978.15	-2.00575	0.275452	-7.28169	3.29663e-13	1.02395e-10	Loxl1	lysyl oxidase-like 1
984	ENSMUSG00000037638	78.1435	-2.00592	0.506665	-3.95908	7.52403e-05	0.00219893	Zbtb42	zinc finger and BTB domain containing 42
90	ENSMUSG00000005686	1106.04	-2.0089	0.180668	-11.1193	1.01074e-28	4.49982e-25	Ampd3	adenosine monophosphate deaminase 3
1274	ENSMUSG00000051331	756.978	-2.0262	0.657874	-3.07992	0.00207054	0.0286621	Cacna1c	calcium channel, voltage-dependent, L type, alpha 1C subunit
1544	ENSMUSG00000090958	114.343	-2.03365	0.437018	-4.65347	3.26392e-06	0.00016266	Lrrc32	leucine rich repeat containing 32
690	ENSMUSG00000029648	144.357	-2.03552	0.474917	-4.28605	1.81881e-05	0.000704116	Flt1	FMS-like tyrosine kinase 1
1034	ENSMUSG00000038776	2805	-2.03575	0.435525	-4.67425	2.95023e-06	0.000149822	Ephx1	epoxide hydrolase 1, microsomal
125	ENSMUSG00000011256	824.45	-2.04035	0.481401	-4.23835	2.25167e-05	0.000823644	Adam19	a disintegrin and metallopeptidase domain 19 (meltrin beta)
708	ENSMUSG00000029859	49.9685	-2.04055	0.744172	-2.74204	0.00610583	0.0629628	Epha1	Eph receptor A1
382	ENSMUSG00000024084	236.603	-2.0435	0.693878	-2.94504	0.00322914	0.0399756	Qpct	glutaminyl-peptide cyclotransferase (glutaminyl cyclase)
818	ENSMUSG00000032172	47.1192	-2.07496	0.59339	-3.4968	0.00047088	0.00976564	Olfm2	olfactomedin 2
1459	ENSMUSG00000071656	1444.98	-2.08066	0.675416	-3.08056	0.00206613	0.0286599	Lrrn4cl	LRRN4 C-terminal like
439	ENSMUSG00000025355	709.483	-2.08291	0.452129	-4.60689	4.08742e-06	0.000196373	Mmp19	matrix metallopeptidase 19
388	ENSMUSG00000024164	79.5206	-2.08665	0.763948	-2.7314	0.00630663	0.0642987	C3	complement component 3
493	ENSMUSG00000026726	152.597	-2.09023	0.511575	-4.08588	4.39099e-05	0.00142045	Cubn	cubilin (intrinsic factor-cobalamin receptor)
514	ENSMUSG00000027070	143.997	-2.09024	0.806237	-2.59259	0.0095257	0.086196	Lrp2	low density lipoprotein receptor-related protein 2
1221	ENSMUSG00000047878	593.724	-2.09048	0.198367	-10.5384	5.74535e-26	1.5347e-22	A4galt	alpha 1,4-galactosyltransferase
803	ENSMUSG00000031785	243.829	-2.09776	0.688173	-3.0483	0.0023014	0.0312373	Adgrg1	adhesion G protein-coupled receptor G1
792	ENSMUSG00000031659	1396.62	-2.10184	0.246331	-8.53256	1.43141e-17	8.68998e-15	Adcy7	adenylate cyclase 7
921	ENSMUSG00000035459	254.457	-2.10762	0.835364	-2.523	0.0116358	0.0990907	Stab2	stabilin 2
368	ENSMUSG00000023918	711.221	-2.10926	0.802403	-2.62868	0.00857164	0.0796125	Adgrf4	adhesion G protein-coupled receptor F4
783	ENSMUSG00000031486	2155.7	-2.11057	0.434983	-4.85207	1.2218e-06	7.31763e-05	Adgra2	adhesion G protein-coupled receptor A2
1195	ENSMUSG00000046314	95.5731	-2.11179	0.636779	-3.31637	0.000911963	0.0157015	Stxbp6	syntaxin binding protein 6 (amisyn)
1219	ENSMUSG00000047821	532.598	-2.11247	0.315148	-6.70312	2.04015e-11	4.46692e-09	Trim16	tripartite motif-containing 16
640	ENSMUSG00000028782	216.684	-2.11432	0.787779	-2.6839	0.00727683	0.0703251	Adgrb2	adhesion G protein-coupled receptor B2
805	ENSMUSG00000031790	87.059	-2.11564	0.781253	-2.708	0.00676891	0.066993	Mmp15	matrix metallopeptidase 15
986	ENSMUSG00000037686	545.494	-2.12772	0.647968	-3.28368	0.00102462	0.0170846	Aspg	asparaginase
1327	ENSMUSG00000055368	1032.78	-2.13821	0.522615	-4.09136	4.28851e-05	0.00140042	Slc6a2	solute carrier family 6 (neurotransmitter transporter, noradrenalin), member 2
1317	ENSMUSG00000054453	240.912	-2.14745	0.374771	-5.73005	1.00403e-08	1.27713e-06	Sytl5	synaptotagmin-like 5
1190	ENSMUSG00000045761	59.3496	-2.14874	0.650677	-3.30232	0.000958886	0.016273	Togaram2	TOG array regulator of axonemal microtubules 2
902	ENSMUSG00000034845	66.9056	-2.15942	0.700791	-3.08141	0.00206024	0.0286332	Plvap	plasmalemma vesicle associated protein
239	ENSMUSG00000020614	1312.05	-2.17764	0.233125	-9.34108	9.53591e-21	9.79705e-18	Fam20a	family with sequence similarity 20, member A
1201	ENSMUSG00000046613	41.235	-2.18245	0.788575	-2.76758	0.00564742	0.0593446	Vwa5b2	von Willebrand factor A domain containing 5B2
1342	ENSMUSG00000056679	143.289	-2.1832	0.809051	-2.69847	0.00696592	0.0681588	Gpr173	G-protein coupled receptor 173
1350	ENSMUSG00000057346	1715.8	-2.18843	0.549211	-3.98468	6.75718e-05	0.00200109	Apol9a	apolipoprotein L 9a
1508	ENSMUSG00000078920	500.216	-2.19178	0.533816	-4.10587	4.02798e-05	0.00133163	Ifi47	interferon gamma inducible protein 47
1412	ENSMUSG00000063450	1978.46	-2.19433	0.41453	-5.29354	1.19974e-07	1.06117e-05	Syne2	spectrin repeat containing, nuclear envelope 2
1011	ENSMUSG00000038415	984.512	-2.19469	0.342256	-6.41244	1.43212e-10	2.62019e-08	Foxq1	forkhead box Q1
80	ENSMUSG00000004951	3188.96	-2.19863	0.340277	-6.46131	1.03801e-10	1.95263e-08	Hspb1	heat shock protein 1
841	ENSMUSG00000032596	239.362	-2.20201	0.324626	-6.78324	1.17513e-11	2.66017e-09	Uba7	ubiquitin-like modifier activating enzyme 7
1263	ENSMUSG00000050390	523.299	-2.2108	0.766571	-2.88401	0.00392643	0.0457604	C77080	expressed sequence C77080
747	ENSMUSG00000030921	677.789	-2.21872	0.744756	-2.97912	0.00289074	0.0368053	Trim30a	tripartite motif-containing 30A
120	ENSMUSG00000010080	97.5142	-2.24499	0.617993	-3.63271	0.000280458	0.00652578	Epn3	epsin 3
816	ENSMUSG00000032066	97.2909	-2.25999	0.435912	-5.18452	2.16572e-07	1.76374e-05	Bco2	beta-carotene oxygenase 2
5	ENSMUSG00000000303	92.934	-2.26752	0.559221	-4.05479	5.01799e-05	0.0015844	Cdh1	cadherin 1
751	ENSMUSG00000031026	21.9955	-2.26877	0.880351	-2.57712	0.00996279	0.089065	Trim66	tripartite motif-containing 66
57	ENSMUSG00000003341	25.3793	-2.26909	0.738257	-3.07357	0.00211513	0.0290901	Atp8b3	ATPase, class I, type 8B, member 3
1403	ENSMUSG00000062727	46.0321	-2.27905	0.816247	-2.79211	0.00523658	0.0561314	H2bc12	H2B clustered histone 12
1090	ENSMUSG00000040140	26.2197	-2.27974	0.8975	-2.5401	0.0110822	0.095678	Tdrd6	tudor domain containing 6
775	ENSMUSG00000031380	153.047	-2.28031	0.422431	-5.39807	6.73619e-08	6.24782e-06	Vegfd	vascular endothelial growth factor D
1024	ENSMUSG00000038605	72.6287	-2.28162	0.642105	-3.55334	0.000380369	0.00820713	Samd10	sterile alpha motif domain containing 10
429	ENSMUSG00000024987	19.7528	-2.28239	0.862181	-2.64723	0.00811552	0.076352	Cyp26a1	cytochrome P450, family 26, subfamily a, polypeptide 1
188	ENSMUSG00000019326	174.562	-2.28272	0.816558	-2.79554	0.00518132	0.0556283	Aoc3	amine oxidase, copper containing 3
1387	ENSMUSG00000061082	31.9503	-2.29183	0.873347	-2.62419	0.00868554	0.0804466	Plac1	placental specific protein 1
470	ENSMUSG00000026255	141.962	-2.29198	0.475942	-4.81567	1.46703e-06	8.51899e-05	Efhd1	EF hand domain containing 1
353	ENSMUSG00000023009	2514.53	-2.29694	0.544405	-4.21917	2.45205e-05	0.000880365	Nckap5l	NCK-associated protein 5-like
1558	ENSMUSG00000097789	920.913	-2.30088	0.493699	-4.6605	3.15446e-06	0.000158985	Gm2115	predicted gene 2115
1311	ENSMUSG00000054072	280.038	-2.3059	0.509513	-4.52568	6.02006e-06	0.000276302	Iigp1	interferon inducible GTPase 1
1357	ENSMUSG00000057969	294.297	-2.30687	0.475246	-4.85405	1.20964e-06	7.27744e-05	Sema3b	sema domain, immunoglobulin domain (Ig), short basic domain, secreted, (semaphorin) 3B
1077	ENSMUSG00000039903	250.021	-2.31018	0.484659	-4.76661	1.87353e-06	0.000104262	Eva1c	eva-1 homolog C (C. elegans)
1338	ENSMUSG00000056313	191.41	-2.31265	0.616646	-3.75037	0.000176575	0.00453525	Tcim	transcriptional and immune response regulator
142	ENSMUSG00000015568	729.604	-2.31751	0.478643	-4.84184	1.28642e-06	7.67026e-05	Lpl	lipoprotein lipase
969	ENSMUSG00000037185	120.954	-2.31832	0.568863	-4.07536	4.59441e-05	0.00147153	Krt80	keratin 80
881	ENSMUSG00000034330	2242.92	-2.33957	0.545488	-4.28895	1.79522e-05	0.000699013	Plcg2	phospholipase C, gamma 2
1097	ENSMUSG00000040543	173.641	-2.34012	0.70845	-3.30316	0.000956027	0.0162452	Pitpnm3	PITPNM family member 3
287	ENSMUSG00000021751	536.603	-2.34526	0.577805	-4.05891	4.93024e-05	0.00156039	Acox2	acyl-Coenzyme A oxidase 2, branched chain
1236	ENSMUSG00000048572	4897.69	-2.3524	0.45278	-5.19547	2.04208e-07	1.67325e-05	Tmem252	transmembrane protein 252
520	ENSMUSG00000027202	232.592	-2.35369	0.407318	-5.7785	7.53675e-09	9.77289e-07	Slc12a1	solute carrier family 12, member 1
1308	ENSMUSG00000053835	41.4149	-2.35458	0.606359	-3.88315	0.000103113	0.00282787	H2-T24	histocompatibility 2, T region locus 24
1139	ENSMUSG00000042349	142.999	-2.35561	0.542391	-4.343	1.40549e-05	0.000568842	Ikbke	inhibitor of kappaB kinase epsilon
1007	ENSMUSG00000038319	125.538	-2.36514	0.82257	-2.87531	0.00403629	0.0468771	Kcnh2	potassium voltage-gated channel, subfamily H (eag-related), member 2
1016	ENSMUSG00000038521	2736.27	-2.36887	0.597534	-3.96441	7.35774e-05	0.00215978	C1s1	complement component 1, s subcomponent 1
200	ENSMUSG00000019851	208.491	-2.38421	0.678242	-3.51527	0.0004393	0.00923982	Perp	PERP, TP53 apoptosis effector
1576	ENSMUSG00000116477	78.4972	-2.38956	0.685364	-3.48656	0.000489273	0.0100689
170	ENSMUSG00000017817	35.676	-2.39065	0.872625	-2.73961	0.00615119	0.063247	Jph2	junctophilin 2
1013	ENSMUSG00000038463	257.355	-2.39579	0.833632	-2.87392	0.00405413	0.0469884	Olfml2b	olfactomedin-like 2B
712	ENSMUSG00000030000	126.262	-2.39735	0.507121	-4.72738	2.27438e-06	0.000121506	Add2	adducin 2 (beta)
1245	ENSMUSG00000048852	43.6157	-2.3995	0.708262	-3.38787	0.000704376	0.01303	Gm12185	predicted gene 12185
555	ENSMUSG00000027797	1000.33	-2.40515	0.229197	-10.4938	9.22491e-26	2.05346e-22	Dclk1	doublecortin-like kinase 1
1545	ENSMUSG00000091455	29.6331	-2.4083	0.826612	-2.91346	0.00357447	0.0431957	Otogl	otogelin-like
40	ENSMUSG00000002020	569.197	-2.41662	0.69998	-3.45241	0.000555596	0.0110754	Ltbp2	latent transforming growth factor beta binding protein 2
342	ENSMUSG00000022871	660.93	-2.41688	0.517554	-4.66981	3.01473e-06	0.000152518	Fetub	fetuin beta
367	ENSMUSG00000023911	46.4094	-2.42165	0.910488	-2.65973	0.00782036	0.0741823	Flywch2	FLYWCH family member 2
505	ENSMUSG00000026921	31.204	-2.42229	0.945758	-2.56121	0.0104307	0.0917134	Egfl7	EGF-like domain 7
1222	ENSMUSG00000047894	580.184	-2.44002	0.794552	-3.07094	0.00213389	0.0292011	Ang2	angiogenin, ribonuclease A family, member 2
20	ENSMUSG00000001021	42.5659	-2.44541	0.666643	-3.66824	0.000244225	0.00588784	S100a3	S100 calcium binding protein A3
1229	ENSMUSG00000048148	20.4005	-2.44599	0.921252	-2.65507	0.0079291	0.0750008	Nwd1	NACHT and WD repeat domain containing 1
1004	ENSMUSG00000038267	1875.72	-2.44729	0.530382	-4.6142	3.94609e-06	0.00019144	Slc22a23	solute carrier family 22, member 23
1379	ENSMUSG00000060429	85.6892	-2.45999	0.751364	-3.27403	0.00106027	0.0175476	Sntb1	syntrophin, basic 1
642	ENSMUSG00000028834	112.933	-2.46013	0.797199	-3.08597	0.00202889	0.0282858	Trim63	tripartite motif-containing 63
1033	ENSMUSG00000038738	365.926	-2.46774	0.491818	-5.01758	5.23257e-07	3.73723e-05	Shank1	SH3 and multiple ankyrin repeat domains 1
143	ENSMUSG00000015647	2366.92	-2.46798	0.629086	-3.92313	8.74076e-05	0.00248386	Lama5	laminin, alpha 5
24	ENSMUSG00000001333	160.969	-2.47363	0.569556	-4.34308	1.40498e-05	0.000568842	Sync	syncoilin
1518	ENSMUSG00000079491	40.205	-2.47431	0.631454	-3.91843	8.91289e-05	0.0025114	H2-T10	histocompatibility 2, T region locus 10
862	ENSMUSG00000033581	577.416	-2.48033	0.530548	-4.67504	2.93901e-06	0.000149822	Igf2bp2	insulin-like growth factor 2 mRNA binding protein 2
88	ENSMUSG00000005611	427.174	-2.48188	0.583011	-4.257	2.07188e-05	0.000768667	Mrvi1	MRV integration site 1
282	ENSMUSG00000021684	77.0959	-2.48358	0.530536	-4.68126	2.85115e-06	0.000146462	Pde8b	phosphodiesterase 8B
1514	ENSMUSG00000079173	71.7091	-2.49178	0.83477	-2.98499	0.00283586	0.0362101	Zan	zonadhesin
701	ENSMUSG00000029797	308.714	-2.49979	0.758552	-3.29547	0.000982564	0.0165658	Sspo	SCO-spondin
96	ENSMUSG00000006219	499.037	-2.50201	0.895282	-2.79466	0.0051955	0.0557358	Fblim1	filamin binding LIM protein 1
1233	ENSMUSG00000048368	1489.57	-2.50833	0.33077	-7.58332	3.36823e-14	1.24961e-11	Omd	osteomodulin
526	ENSMUSG00000027460	105.704	-2.51082	0.92087	-2.72657	0.00639956	0.0648501	Angpt4	angiopoietin 4
1156	ENSMUSG00000042988	31.7775	-2.51435	0.747198	-3.36504	0.000765327	0.0138693	Notum	notum palmitoleoyl-protein carboxylesterase
417	ENSMUSG00000024803	523.697	-2.52557	0.566006	-4.46209	8.11629e-06	0.000356583	Ankrd1	ankyrin repeat domain 1 (cardiac muscle)
1131	ENSMUSG00000041957	366.148	-2.54767	0.356196	-7.15242	8.52592e-13	2.58801e-10	Pkp2	plakophilin 2
240	ENSMUSG00000020638	272.008	-2.56097	0.807132	-3.17292	0.00150915	0.0225966	Cmpk2	cytidine monophosphate (UMP-CMP) kinase 2, mitochondrial
1505	ENSMUSG00000078771	319.62	-2.56285	0.451171	-5.68045	1.34341e-08	1.64611e-06	Evi2a	ecotropic viral integration site 2a
1372	ENSMUSG00000059456	107.194	-2.5659	0.579781	-4.42564	9.61568e-06	0.000414001	Ptk2b	PTK2 protein tyrosine kinase 2 beta
316	ENSMUSG00000022208	70.3389	-2.56997	0.731265	-3.51442	0.000440723	0.00924066	Jph4	junctophilin 4
16	ENSMUSG00000000791	167.314	-2.57134	0.405963	-6.33391	2.39019e-10	4.04094e-08	Il12rb1	interleukin 12 receptor, beta 1
97	ENSMUSG00000006345	48.6514	-2.57507	0.823739	-3.12608	0.00177153	0.0255238	Ggt1	gamma-glutamyltransferase 1
38	ENSMUSG00000001930	213.461	-2.58055	0.546481	-4.72212	2.33398e-06	0.000124194	Vwf	Von Willebrand factor
730	ENSMUSG00000030468	88.0474	-2.58597	0.822442	-3.14425	0.00166511	0.0243051	Siglecg	sialic acid binding Ig-like lectin G
966	ENSMUSG00000037106	36.5372	-2.58619	0.813457	-3.17926	0.00147653	0.0222579	Fer1l6	fer-1-like 6 (C. elegans)
899	ENSMUSG00000034687	68.509	-2.59352	0.764593	-3.39203	0.000693779	0.0129425	Fras1	Fraser extracellular matrix complex subunit 1
582	ENSMUSG00000027962	250.464	-2.59516	0.415984	-6.23862	4.41459e-10	7.37015e-08	Vcam1	vascular cell adhesion molecule 1
215	ENSMUSG00000020101	210.673	-2.59705	0.642956	-4.03923	5.36271e-05	0.00166568	Vsir	V-set immunoregulatory receptor
329	ENSMUSG00000022425	558.552	-2.60008	0.542628	-4.79165	1.65415e-06	9.40118e-05	Enpp2	ectonucleotide pyrophosphatase/phosphodiesterase 2
1474	ENSMUSG00000074151	345.105	-2.60698	0.463445	-5.62521	1.8528e-08	2.13328e-06	Nlrc5	NLR family, CARD domain containing 5
611	ENSMUSG00000028125	24.4506	-2.60788	0.828777	-3.14667	0.00165144	0.0242261	Abca4	ATP-binding cassette, sub-family A (ABC1), member 4
564	ENSMUSG00000027827	58.5671	-2.637	0.74008	-3.56313	0.000366458	0.00800111	Kcnab1	potassium voltage-gated channel, shaker-related subfamily, beta member 1
1529	ENSMUSG00000089694	85.0786	-2.65031	1.03579	-2.55873	0.0105054	0.092209	Nat8f7	N-acetyltransferase 8 (GCN5-related) family member 7
667	ENSMUSG00000029223	619.174	-2.65164	0.543704	-4.877	1.07712e-06	6.66018e-05	Uchl1	ubiquitin carboxy-terminal hydrolase L1
870	ENSMUSG00000033768	32.8804	-2.65701	0.81199	-3.27222	0.00106706	0.0176382	Nrxn2	neurexin II
273	ENSMUSG00000021367	104.398	-2.65772	1.02406	-2.59527	0.00945157	0.0856412	Edn1	endothelin 1
468	ENSMUSG00000026207	489.121	-2.69995	0.496702	-5.43575	5.45658e-08	5.39395e-06	Speg	SPEG complex locus
1072	ENSMUSG00000039787	225.719	-2.70842	0.588252	-4.60419	4.14073e-06	0.000198221	Cercam	cerebral endothelial cell adhesion molecule
713	ENSMUSG00000030004	94.7845	-2.71006	0.851958	-3.18098	0.00146779	0.0222018	Nat8	N-acetyltransferase 8 (GCN5-related)
953	ENSMUSG00000036862	25.304	-2.72845	0.906529	-3.00978	0.00261436	0.0342328	Dchs1	dachsous cadherin related 1
1164	ENSMUSG00000043811	183.303	-2.7302	0.498755	-5.47404	4.39882e-08	4.55432e-06	Rtn4r	reticulon 4 receptor
1370	ENSMUSG00000059336	58.9917	-2.73523	1.06242	-2.57454	0.0100374	0.0893727	Slc14a1	solute carrier family 14 (urea transporter), member 1
1132	ENSMUSG00000041992	39.0706	-2.74488	0.850683	-3.22668	0.00125235	0.0197946	Rapgef5	Rap guanine nucleotide exchange factor (GEF) 5
1386	ENSMUSG00000060961	2216.76	-2.74723	0.481305	-5.70787	1.14397e-08	1.42793e-06	Slc4a4	solute carrier family 4 (anion exchanger), member 4
1022	ENSMUSG00000038578	62.7413	-2.75926	0.930482	-2.96541	0.00302279	0.038088	Susd1	sushi domain containing 1
849	ENSMUSG00000033066	540.831	-2.75959	0.565369	-4.88104	1.05527e-06	6.58605e-05	Gas7	growth arrest specific 7
1536	ENSMUSG00000090066	51.3444	-2.7756	0.811156	-3.42178	0.000622129	0.0120597	1110002E22Rik	RIKEN cDNA 1110002E22 gene
226	ENSMUSG00000020388	209.138	-2.77934	0.463762	-5.99304	2.05958e-09	3.09075e-07	Pdlim4	PDZ and LIM domain 4
799	ENSMUSG00000031762	421.923	-2.78038	0.673836	-4.12619	3.68815e-05	0.00124706	Mt2	metallothionein 2
804	ENSMUSG00000031789	39.4646	-2.79828	0.968547	-2.88915	0.00386279	0.0453351	Cngb1	cyclic nucleotide gated channel beta 1
1003	ENSMUSG00000038257	237.61	-2.80037	0.564213	-4.96333	6.92958e-07	4.65082e-05	Glra3	glycine receptor, alpha 3 subunit
1448	ENSMUSG00000069893	216.491	-2.80919	0.721951	-3.89111	9.97867e-05	0.00276504	9930111J21Rik1	RIKEN cDNA 9930111J21 gene 1
707	ENSMUSG00000029838	6863.01	-2.81696	0.523651	-5.37946	7.47081e-08	6.78777e-06	Ptn	pleiotrophin
1447	ENSMUSG00000069892	422.195	-2.82093	0.672428	-4.19514	2.727e-05	0.00096354	9930111J21Rik2	RIKEN cDNA 9930111J21 gene 2
241	ENSMUSG00000020641	342.965	-2.82426	0.626185	-4.51027	6.47449e-06	0.000292139	Rsad2	radical S-adenosyl methionine domain containing 2
829	ENSMUSG00000032348	876.28	-2.82807	0.500998	-5.64487	1.65303e-08	1.93666e-06	Gsta4	glutathione S-transferase, alpha 4
238	ENSMUSG00000020609	56.7797	-2.82912	1.02553	-2.75871	0.00580308	0.0607414	Apob	apolipoprotein B
1413	ENSMUSG00000063558	786.739	-2.83349	0.640601	-4.42318	9.72608e-06	0.000416351	Aox1	aldehyde oxidase 1
263	ENSMUSG00000021061	47.4942	-2.83527	1.0654	-2.66124	0.00778542	0.0740713	Sptb	spectrin beta, erythrocytic
156	ENSMUSG00000016494	311.989	-2.84469	0.846534	-3.36039	0.000778314	0.0139908	Cd34	CD34 antigen
853	ENSMUSG00000033174	328.041	-2.84549	0.751303	-3.7874	0.000152229	0.00402609	Mgll	monoglyceride lipase
1046	ENSMUSG00000039062	1708.35	-2.8531	0.484481	-5.88898	3.88595e-09	5.52135e-07	Anpep	alanyl (membrane) aminopeptidase
422	ENSMUSG00000024885	627.986	-2.85477	0.270524	-10.5528	4.93315e-26	1.5347e-22	Aldh3b1	aldehyde dehydrogenase 3 family, member B1
1527	ENSMUSG00000085500	40.9669	-2.88268	0.916773	-3.14438	0.00166442	0.0243051	Gm16976	predicted gene, 16976
491	ENSMUSG00000026692	63.7927	-2.88331	0.614325	-4.69345	2.68634e-06	0.000139606	Fmo4	flavin containing monooxygenase 4
1421	ENSMUSG00000064267	97.4977	-2.88809	0.978054	-2.95289	0.00314811	0.0391857	Hvcn1	hydrogen voltage-gated channel 1
281	ENSMUSG00000021614	510.16	-2.9013	0.325055	-8.92557	4.43392e-19	3.28997e-16	Vcan	versican
1371	ENSMUSG00000059430	527.127	-2.90294	0.849573	-3.41694	0.000633295	0.012213	Actg2	actin, gamma 2, smooth muscle, enteric
1202	ENSMUSG00000046623	222.971	-2.90588	0.345933	-8.40011	4.4605e-17	2.38298e-14	Gjb4	gap junction protein, beta 4
1235	ENSMUSG00000048562	23.4014	-2.90791	1.08199	-2.68756	0.00719768	0.0697621	Sp8	trans-acting transcription factor 8
1120	ENSMUSG00000041329	36.1359	-2.90957	0.964242	-3.01747	0.00254898	0.0336404	Atp1b2	ATPase, Na+/K+ transporting, beta 2 polypeptide
69	ENSMUSG00000004347	168.881	-2.91615	0.731309	-3.98758	6.67514e-05	0.00198182	Pde1c	phosphodiesterase 1C
465	ENSMUSG00000026109	44.4696	-2.93064	0.984252	-2.97752	0.00290586	0.0368923	Tmeff2	transmembrane protein with EGF-like and two follistatin-like domains 2
913	ENSMUSG00000035208	45.1728	-2.93996	0.984899	-2.98504	0.00283541	0.0362101	Slfn8	schlafen 8
84	ENSMUSG00000005360	6270.48	-2.94461	1.03185	-2.85371	0.00432116	0.0493699	Slc1a3	solute carrier family 1 (glial high affinity glutamate transporter), member 3
166	ENSMUSG00000017491	39.0077	-2.96835	0.953636	-3.11267	0.00185405	0.0263153	Rarb	retinoic acid receptor, beta
710	ENSMUSG00000029861	145.645	-2.97468	0.514424	-5.78254	7.35795e-09	9.72997e-07	Fam131b	family with sequence similarity 131, member B
442	ENSMUSG00000025422	67.3178	-2.98698	1.15302	-2.59056	0.00958188	0.0865285	Agap2	ArfGAP with GTPase domain, ankyrin repeat and PH domain 2
1258	ENSMUSG00000050014	24.6584	-2.98766	1.04902	-2.84804	0.004399	0.0497485	Apol10b	apolipoprotein L 10B
789	ENSMUSG00000031594	24.9633	-3.00371	1.10992	-2.70623	0.00680513	0.067077	Fgl1	fibrinogen-like protein 1
1537	ENSMUSG00000090071	65.9838	-3.00863	1.14601	-2.62532	0.0086568	0.0802918	Cdk5r2	cyclin-dependent kinase 5, regulatory subunit 2 (p39)
1276	ENSMUSG00000051457	189.943	-3.01507	0.384282	-7.84599	4.2954e-15	1.85062e-12	Spn	sialophorin
1417	ENSMUSG00000063704	52.2905	-3.01527	0.890313	-3.38676	0.000707241	0.0130624	Mapk15	mitogen-activated protein kinase 15
523	ENSMUSG00000027254	762.29	-3.03129	0.356632	-8.49977	1.89974e-17	1.10317e-14	Map1a	microtubule-associated protein 1 A
972	ENSMUSG00000037254	215.797	-3.04071	0.578909	-5.25249	1.50057e-07	1.26846e-05	Itih2	inter-alpha trypsin inhibitor, heavy chain 2
1270	ENSMUSG00000051262	281.864	-3.04682	0.916198	-3.32551	0.000882573	0.0153913	Nat8f3	N-acetyltransferase 8 (GCN5-related) family member 3
1458	ENSMUSG00000071552	19.3749	-3.05004	1.1372	-2.68206	0.00731699	0.0706461	Tigit	T cell immunoreceptor with Ig and ITIM domains
1018	ENSMUSG00000038530	590.545	-3.05266	0.571939	-5.33739	9.42924e-08	8.39579e-06	Rgs4	regulator of G-protein signaling 4
49	ENSMUSG00000002847	175.248	-3.07556	0.753485	-4.08179	4.4691e-05	0.00144177	Pla1a	phospholipase A1 member A
1169	ENSMUSG00000044177	45.0381	-3.08887	0.636077	-4.85613	1.197e-06	7.23399e-05	Wfikkn2	WAP, follistatin/kazal, immunoglobulin, kunitz and netrin domain containing 2
256	ENSMUSG00000020890	292	-3.1119	0.604657	-5.14656	2.65305e-07	2.09669e-05	Gucy2e	guanylate cyclase 2e
1446	ENSMUSG00000069607	29.4847	-3.12192	1.05998	-2.94525	0.00322693	0.0399756	Cd300ld3	CD300 molecule like family member D3
479	ENSMUSG00000026483	1269.61	-3.12928	0.653031	-4.79193	1.65187e-06	9.40118e-05	Fam129a	family with sequence similarity 129, member A
623	ENSMUSG00000028339	457.831	-3.1474	0.78421	-4.01347	5.98322e-05	0.00180388	Col15a1	collagen, type XV, alpha 1
336	ENSMUSG00000022587	7636.58	-3.18896	0.513871	-6.20576	5.4434e-10	8.86611e-08	Ly6e	lymphocyte antigen 6 complex, locus E
275	ENSMUSG00000021388	2164	-3.21779	0.546181	-5.89144	3.82852e-09	5.49825e-07	Aspn	asporin
593	ENSMUSG00000028036	666.849	-3.22192	0.719711	-4.47669	7.58091e-06	0.000336381	Ptgfr	prostaglandin F receptor
27	ENSMUSG00000001435	357.023	-3.23666	0.720297	-4.49351	7.00603e-06	0.000314002	Col18a1	collagen, type XVIII, alpha 1
1361	ENSMUSG00000058420	156.803	-3.2397	0.590007	-5.49096	3.99757e-08	4.17122e-06	Syt17	synaptotagmin XVII
697	ENSMUSG00000029771	27.7632	-3.2451	1.07151	-3.02853	0.00245744	0.0328874	Irf5	interferon regulatory factor 5
103	ENSMUSG00000006930	195.774	-3.24662	0.677971	-4.78874	1.67835e-06	9.49832e-05	Hap1	huntingtin-associated protein 1
115	ENSMUSG00000009654	81.51	-3.25254	0.682533	-4.76539	1.88488e-06	0.000104441	Oit3	oncoprotein induced transcript 3
408	ENSMUSG00000024565	82.0761	-3.25346	1.00548	-3.23572	0.00121335	0.0193846	Sall3	spalt like transcription factor 3
1218	ENSMUSG00000047810	44.012	-3.26512	0.842713	-3.87453	0.000106829	0.00291186	Ccdc88b	coiled-coil domain containing 88B
1564	ENSMUSG00000108900	60.2575	-3.27094	1.02167	-3.20156	0.00136684	0.0209834	Ccdc194	coiled-coil domain containing 194
151	ENSMUSG00000016024	711.215	-3.29009	0.807831	-4.07275	4.64618e-05	0.00148456	Lbp	lipopolysaccharide binding protein
318	ENSMUSG00000022217	53.2144	-3.29712	0.935859	-3.52309	0.000426544	0.00904273	Emc9	ER membrane protein complex subunit 9
266	ENSMUSG00000021070	20.7998	-3.30322	0.935918	-3.52939	0.000416513	0.0088582	Bdkrb2	bradykinin receptor, beta 2
923	ENSMUSG00000035493	932.948	-3.30429	0.413046	-7.99983	1.24595e-15	5.73824e-13	Tgfbi	transforming growth factor, beta induced
626	ENSMUSG00000028463	3252.02	-3.34364	0.945279	-3.53719	0.000404406	0.00866973	Car9	carbonic anhydrase 9
1562	ENSMUSG00000105096	1148.02	-3.3486	0.707621	-4.73219	2.22105e-06	0.000119134	Gbp10	guanylate-binding protein 10
4	ENSMUSG00000000290	81.5153	-3.36134	0.474516	-7.08372	1.40336e-12	3.98793e-10	Itgb2	integrin beta 2
477	ENSMUSG00000026479	806.612	-3.367	0.543744	-6.19226	5.93088e-10	9.4301e-08	Lamc2	laminin, gamma 2
694	ENSMUSG00000029716	51.4976	-3.37774	0.766256	-4.40811	1.04277e-05	0.00044496	Tfr2	transferrin receptor 2
1064	ENSMUSG00000039601	1481.54	-3.38318	0.456433	-7.41221	1.24211e-13	4.25374e-11	Rcan2	regulator of calcineurin 2
1548	ENSMUSG00000092021	214.54	-3.3967	0.69849	-4.86292	1.15667e-06	7.05412e-05	Gbp11	guanylate binding protein 11
648	ENSMUSG00000028965	97.062	-3.42614	0.588497	-5.82184	5.82047e-09	7.93246e-07	Tnfrsf9	tumor necrosis factor receptor superfamily, member 9
1517	ENSMUSG00000079363	1498.28	-3.44588	1.17826	-2.92456	0.00344948	0.041845	Gbp4	guanylate binding protein 4
121	ENSMUSG00000010154	43.184	-3.4758	1.17695	-2.95322	0.00314481	0.0391811	Spire2	spire type actin nucleation factor 2
1130	ENSMUSG00000041886	25.9781	-3.55072	0.991668	-3.58055	0.000342867	0.00759425	Macc1	metastasis associated in colon cancer 1
1347	ENSMUSG00000057060	42.5196	-3.55391	1.11173	-3.19673	0.00138993	0.0212402	Slc35f3	solute carrier family 35, member F3
944	ENSMUSG00000036528	91.5462	-3.58689	0.738184	-4.85907	1.17938e-06	7.15989e-05	Ppfibp2	PTPRF interacting protein, binding protein 2 (liprin beta 2)
486	ENSMUSG00000026564	51.5666	-3.59051	0.941035	-3.81549	0.000135912	0.00363776	Dusp27	dual specificity phosphatase 27 (putative)
3	ENSMUSG00000000197	180.016	-3.64974	1.13942	-3.20314	0.00135936	0.0209249	Nalcn	sodium leak channel, non-selective
943	ENSMUSG00000036523	326.525	-3.67868	0.613541	-5.99582	2.02466e-09	3.07289e-07	Greb1	gene regulated by estrogen in breast cancer protein
1466	ENSMUSG00000073418	554.883	-3.68134	0.756751	-4.86466	1.14653e-06	7.02432e-05	C4b	complement component 4B (Chido blood group)
122	ENSMUSG00000010601	69.7551	-3.68978	0.716734	-5.14805	2.63204e-07	2.09247e-05	Apol7a	apolipoprotein L 7a
644	ENSMUSG00000028876	29.139	-3.73187	0.88569	-4.21351	2.51429e-05	0.000897884	Epha10	Eph receptor A10
451	ENSMUSG00000025784	57.9169	-3.74041	0.649779	-5.75643	8.591e-09	1.10328e-06	Clec3b	C-type lectin domain family 3, member b
999	ENSMUSG00000038146	119.574	-3.80526	0.539262	-7.05643	1.70832e-12	4.7534e-10	Notch3	notch 3
76	ENSMUSG00000004885	298.604	-3.80843	0.549159	-6.93502	4.06161e-12	1.02353e-09	Crabp2	cellular retinoic acid binding protein II
1468	ENSMUSG00000073490	473.998	-3.81841	0.409341	-9.32819	1.07699e-20	1.02745e-17	Ifi207	interferon activated gene 207
1268	ENSMUSG00000050762	22.1116	-3.83805	1.05984	-3.62135	0.000293069	0.00673707	Prss27	protease, serine 27
1460	ENSMUSG00000071713	142.444	-3.83839	0.559091	-6.86542	6.62937e-12	1.60985e-09	Csf2rb	colony stimulating factor 2 receptor, beta, low-affinity (granulocyte-macrophage)
1301	ENSMUSG00000053199	219.835	-3.85543	0.772468	-4.99105	6.00521e-07	4.11311e-05	Arhgap20	Rho GTPase activating protein 20
185	ENSMUSG00000019102	1076.85	-3.8597	0.73777	-5.23158	1.68071e-07	1.4118e-05	Aldh3a1	aldehyde dehydrogenase family 3, subfamily A1
1510	ENSMUSG00000078922	345.779	-3.87243	0.781193	-4.95707	7.15641e-07	4.76006e-05	Tgtp1	T cell specific GTPase 1
419	ENSMUSG00000024810	133.728	-3.876	0.640156	-6.05478	1.40607e-09	2.15856e-07	Il33	interleukin 33
673	ENSMUSG00000029361	153.973	-3.8953	1.03422	-3.76642	0.000165608	0.00432004	Nos1	nitric oxide synthase 1, neuronal
1243	ENSMUSG00000048826	293.233	-3.89713	0.328026	-11.8806	1.4937e-32	9.9749e-29	Dact2	dishevelled-binding antagonist of beta-catenin 2
340	ENSMUSG00000022758	123.06	-3.91931	0.564641	-6.94124	3.88672e-12	9.98288e-10	P2rx6	purinergic receptor P2X, ligand-gated ion channel, 6
1430	ENSMUSG00000067212	872.038	-3.96443	0.447284	-8.86335	7.76442e-19	5.45798e-16	H2-T23	histocompatibility 2, T region locus 23
922	ENSMUSG00000035473	22.0782	-4.0518	1.4395	-2.81472	0.00488196	0.0533402	Galm	galactose mutarotase
639	ENSMUSG00000028751	33.5817	-4.06725	1.29582	-3.13874	0.00169677	0.0246594	Pla2g2e	phospholipase A2, group IIE
857	ENSMUSG00000033327	745.568	-4.06989	0.397696	-10.2337	1.401e-24	2.6731e-21	Tnxb	tenascin XB
431	ENSMUSG00000025002	115.078	-4.07871	1.43136	-2.84954	0.00437824	0.0497243	Cyp2c55	cytochrome P450, family 2, subfamily c, polypeptide 55
1295	ENSMUSG00000052776	441.517	-4.11746	0.440008	-9.35771	8.14867e-21	9.06947e-18	Oas1a	2'-5' oligoadenylate synthetase 1A
1355	ENSMUSG00000057716	60.6338	-4.21203	0.775931	-5.42835	5.68763e-08	5.54481e-06	Tmem178b	transmembrane protein 178B
6	ENSMUSG00000000317	90.9172	-4.23537	0.869747	-4.86966	1.11789e-06	6.88043e-05	Bcl6b	B cell CLL/lymphoma 6, member B
909	ENSMUSG00000035042	112.868	-4.25167	0.718929	-5.9139	3.34104e-09	4.90362e-07	Ccl5	chemokine (C-C motif) ligand 5
997	ENSMUSG00000038115	379.503	-4.28694	0.645277	-6.64356	3.06194e-11	6.29158e-09	Ano2	anoctamin 2
782	ENSMUSG00000031465	57.9697	-4.29261	1.25659	-3.41607	0.000635327	0.012213	Angpt2	angiopoietin 2
377	ENSMUSG00000024066	1245.22	-4.29906	0.447664	-9.60332	7.74121e-22	1.03392e-18	Xdh	xanthine dehydrogenase
823	ENSMUSG00000032271	125.547	-4.31424	0.570199	-7.56621	3.84268e-14	1.3871e-11	Nnmt	nicotinamide N-methyltransferase
1247	ENSMUSG00000049107	19.9779	-4.32906	1.52386	-2.84086	0.00449924	0.050455	Ntf3	neurotrophin 3
130	ENSMUSG00000013367	32.4457	-4.34608	1.50134	-2.89479	0.00379407	0.0448677	Iglon5	IgLON family member 5
75	ENSMUSG00000004609	26.6285	-4.38096	1.06439	-4.11594	3.85599e-05	0.00129074	Cd33	CD33 antigen
956	ENSMUSG00000036912	69.8603	-4.39067	0.655591	-6.69727	2.12348e-11	4.57044e-09	Piwil4	piwi-like RNA-mediated gene silencing 4
1520	ENSMUSG00000079592	101.303	-4.40712	0.917286	-4.80452	1.55121e-06	8.89181e-05	C1qtnf5	C1q and tumor necrosis factor related protein 5
411	ENSMUSG00000024610	144.805	-4.42822	1.06755	-4.14801	3.35371e-05	0.00114558	Cd74	CD74 antigen (invariant polypeptide of major histocompatibility complex, class II antigen-associated)
1502	ENSMUSG00000078606	128.418	-4.47833	0.827463	-5.41212	6.22833e-08	5.89969e-06	Gm4070	predicted gene 4070
1538	ENSMUSG00000090145	357.097	-4.48139	0.522646	-8.57442	9.95835e-18	6.33351e-15	Ugt1a6b	UDP glucuronosyltransferase 1 family, polypeptide A6B
838	ENSMUSG00000032572	126.771	-4.5325	0.731107	-6.1995	5.66422e-10	9.11461e-08	Col6a4	collagen, type VI, alpha 4
396	ENSMUSG00000024338	242.69	-4.53418	0.463941	-9.77319	1.46757e-22	2.17788e-19	Psmb8	proteasome (prosome, macropain) subunit, beta type 8 (large multifunctional peptidase 7)
1509	ENSMUSG00000078921	49.1443	-4.54758	0.7125	-6.38257	1.74144e-10	3.10116e-08	Tgtp2	T cell specific GTPase 2
846	ENSMUSG00000032899	151.924	-4.56883	1.05301	-4.33881	1.43255e-05	0.000578042	Styk1	serine/threonine/tyrosine kinase 1
1368	ENSMUSG00000059108	65.7156	-4.57541	1.03397	-4.42509	9.64018e-06	0.000414001	Ifitm6	interferon induced transmembrane protein 6
268	ENSMUSG00000021211	27.7663	-4.60521	1.29335	-3.56067	0.000369909	0.00805795	Akr1c12	aldo-keto reductase family 1, member C12
859	ENSMUSG00000033501	60.9312	-4.62472	0.878831	-5.26236	1.42221e-07	1.21775e-05	Crygs	crystallin, gamma S
1461	ENSMUSG00000071714	220.95	-4.63342	0.824864	-5.61719	1.94088e-08	2.21559e-06	Csf2rb2	colony stimulating factor 2 receptor, beta 2, low-affinity (granulocyte-macrophage)
1428	ENSMUSG00000066861	152.883	-4.6374	0.621389	-7.46296	8.45993e-14	2.97344e-11	Oas1g	2'-5' oligoadenylate synthetase 1G
372	ENSMUSG00000024030	40.7649	-4.66951	0.853289	-5.47236	4.44075e-08	4.56236e-06	Abcg1	ATP binding cassette subfamily G member 1
843	ENSMUSG00000032690	214.44	-4.67092	0.781479	-5.97703	2.27247e-09	3.37234e-07	Oas2	2'-5' oligoadenylate synthetase 2
1540	ENSMUSG00000090667	137.853	-4.67816	1.09577	-4.26928	1.96107e-05	0.000739889	Gm765	predicted gene 765
1051	ENSMUSG00000039146	222.906	-4.82079	0.695764	-6.92878	4.2448e-12	1.04988e-09	Ifi44l	interferon-induced protein 44 like
1359	ENSMUSG00000058163	26.3491	-4.89634	1.3969	-3.50515	0.000456358	0.00950876	Gm5431	predicted gene 5431
1281	ENSMUSG00000051920	345.017	-4.90975	0.954206	-5.14538	2.66981e-07	2.09753e-05	Rspo2	R-spondin 2
1319	ENSMUSG00000054545	581.014	-4.96454	0.539876	-9.1957	3.72563e-20	2.92703e-17	Ugt1a6a	UDP glucuronosyltransferase 1 family, polypeptide A6A
1230	ENSMUSG00000048218	270.112	-4.99394	1.10596	-4.51549	6.31701e-06	0.000286	Amigo2	adhesion molecule with Ig like domain 2
1282	ENSMUSG00000052026	52.6964	-5.02852	0.973826	-5.16367	2.42154e-07	1.94832e-05	Slc6a7	solute carrier family 6 (neurotransmitter transporter, L-proline), member 7
1497	ENSMUSG00000076928	85.6529	-5.06048	0.76299	-6.63244	3.30179e-11	6.68163e-09	Trac	T cell receptor alpha constant
106	ENSMUSG00000007480	121.952	-5.09849	0.717627	-7.10465	1.2063e-12	3.50247e-10	Mc5r	melanocortin 5 receptor
1495	ENSMUSG00000075707	60.2033	-5.19187	1.77093	-2.93172	0.00337093	0.0411478	Dio3	deiodinase, iodothyronine type III
528	ENSMUSG00000027514	142.58	-5.20212	1.01763	-5.11199	3.18787e-07	2.40549e-05	Zbp1	Z-DNA binding protein 1
360	ENSMUSG00000023224	221.919	-5.28589	1.16037	-4.55535	5.22986e-06	0.00024338	Serping1	serine (or cysteine) peptidase inhibitor, clade G, member 1
918	ENSMUSG00000035385	24.4911	-5.38544	1.31065	-4.10899	3.97388e-05	0.00132028	Ccl2	chemokine (C-C motif) ligand 2
1511	ENSMUSG00000079018	326.816	-5.39735	0.581303	-9.28491	1.61845e-20	1.44106e-17	Ly6c1	lymphocyte antigen 6 complex, locus C1
1163	ENSMUSG00000043719	232.332	-5.40246	1.18563	-4.5566	5.19873e-06	0.000242777	Col6a6	collagen, type VI, alpha 6
917	ENSMUSG00000035373	23.7763	-5.41919	1.28242	-4.22576	2.38139e-05	0.000861948	Ccl7	chemokine (C-C motif) ligand 7
1174	ENSMUSG00000044349	247.917	-5.42096	0.736751	-7.35792	1.86796e-13	6.22097e-11	Snhg11	small nucleolar RNA host gene 11
1404	ENSMUSG00000062783	22.9285	-5.43401	1.34478	-4.04083	5.32625e-05	0.00166209	Csprs	component of Sp100-rs
361	ENSMUSG00000023232	113.752	-5.50057	1.1127	-4.94346	7.67472e-07	5.02469e-05	Serinc2	serine incorporator 2
1580	ENSMUSG00000118607	30.6114	-5.58808	1.15532	-4.83684	1.31918e-06	7.83068e-05
1058	ENSMUSG00000039457	102.718	-5.59818	1.12387	-4.98117	6.32018e-07	4.29897e-05	Ppl	periplakin
286	ENSMUSG00000021750	160.079	-5.68493	0.983775	-5.77869	7.52847e-09	9.77289e-07	Fam107a	family with sequence similarity 107, member A
1572	ENSMUSG00000115886	76.597	-5.69482	1.16326	-4.89556	9.80249e-07	6.17425e-05	Tgtp1	T cell specific GTPase 1
1573	ENSMUSG00000115886	76.597	-5.69482	1.16326	-4.89556	9.80249e-07	6.17425e-05	Tgtp2	T cell specific GTPase 2
1418	ENSMUSG00000063975	280.753	-5.86718	0.968631	-6.05719	1.38524e-09	2.1513e-07	Slco1a5	solute carrier organic anion transporter family, member 1a5
1557	ENSMUSG00000097352	178.723	-5.88422	1.19525	-4.923	8.52285e-07	5.47265e-05	C920009B18Rik	RIKEN cDNA C920009B18 gene
1143	ENSMUSG00000042436	150.045	-5.90481	1.1214	-5.26558	1.39744e-07	1.21196e-05	Mfap4	microfibrillar-associated protein 4
1348	ENSMUSG00000057074	857.732	-5.93484	1.61616	-3.67219	0.000240483	0.00581864	Ces1g	carboxylesterase 1G
1554	ENSMUSG00000095887	72.7919	-5.93596	1.12314	-5.28513	1.25617e-07	1.09656e-05	Gm10096	predicted gene 10096
163	ENSMUSG00000017400	84.5791	-5.98815	1.16811	-5.12636	2.95401e-07	2.27266e-05	Stac2	SH3 and cysteine rich domain 2
1098	ENSMUSG00000040562	58.8363	-6.06849	1.15319	-5.26234	1.42235e-07	1.21775e-05	Gstm2	glutathione S-transferase, mu 2
277	ENSMUSG00000021403	105.289	-6.22234	1.23605	-5.03407	4.80185e-07	3.46668e-05	Serpinb9b	serine (or cysteine) peptidase inhibitor, clade B, member 9b
1454	ENSMUSG00000071047	301.834	-6.42642	0.63604	-10.1038	5.31436e-24	8.87233e-21	Ces1a	carboxylesterase 1A
842	ENSMUSG00000032661	439.651	-6.595	0.852819	-7.73318	1.04894e-14	4.24534e-12	Oas3	2'-5' oligoadenylate synthetase 3
1492	ENSMUSG00000075602	863.118	-6.71255	0.420761	-15.9533	2.70059e-57	3.6069e-53	Ly6a	lymphocyte antigen 6 complex, locus A
1455	ENSMUSG00000071317	80.9013	-6.77566	1.332	-5.08684	3.64071e-07	2.70141e-05	Bves	blood vessel epicardial substance
959	ENSMUSG00000037005	172.456	-6.82678	0.81023	-8.42573	3.58511e-17	1.99512e-14	Xpnpep2	X-prolyl aminopeptidase (aminopeptidase P) 2, membrane-bound
1154	ENSMUSG00000042763	59.5181	-6.9064	2.11958	-3.25838	0.00112051	0.0182362	Maneal	mannosidase, endo-alpha-like
1512	ENSMUSG00000079092	69.0889	-6.95352	1.40872	-4.93605	7.97198e-07	5.16898e-05	Prl2c2	prolactin family 2, subfamily c, member 2
469	ENSMUSG00000026222	163.339	-7.02168	0.738984	-9.50181	2.06268e-21	2.50447e-18	Sp100	nuclear antigen Sp100
638	ENSMUSG00000028713	41.0265	-7.70828	1.3996	-5.50747	3.64026e-08	3.85867e-06	Cyp4b1	cytochrome P450, family 4, subfamily b, polypeptide 1
98	ENSMUSG00000006369	458.224	-9.0949	2.44283	-3.72311	0.000196785	0.00494964	Fbln1	fibulin 1
1516	ENSMUSG00000079362	341.955	-10.4108	2.63458	-3.95159	7.76341e-05	0.00226163	Gm43302	predicted gene 43302
