# Supplementary material for: Growth deficiency in a mouse model of Kabuki syndrome 2 bears mechanistic similarities to Kabuki syndrome 1
Source: PLoS Genet. 2024 Jun 10;20(6):e1011310. doi: 10.1371/journal.pgen.1011310 (PMC11192384; doi:10.1371/journal.pgen.1011310)
Supplement: S7 Appendix — List of differentially expressed genes in Kmt2d-/- vs Kmt2d+/+ chondrocytes after 7 days of differentiation. (XLSX) [file pgen.1011310.s018.xlsx]

## Sheet: S7_Appendix
S7 Appendix. KS1 and KS2 combined RNA-seq experiment differentially expressed genes: Kmt2d-/- vs Kmt2d+/+, Day 7
	ensembl_gene_id	baseMean	log2FoldChange	lfcSE	stat	pvalue	padj	mgi_symbol	mgi_description
1844	ENSMUSG00000038257	447.738	8.92942	2.57183	3.47201	0.000516569	0.00572035	Glra3	glycine receptor, alpha 3 subunit
2897	ENSMUSG00000115302	103.107	8.68652	1.22753	7.07642	1.47925e-12	1.33867e-10	Gm49394	predicted gene, 49394
2258	ENSMUSG00000048583	25929.8	8.47966	0.420739	20.1542	2.47205e-90	8.44514e-87	Igf2	insulin-like growth factor 2
1616	ENSMUSG00000034336	524.25	8.40466	0.809058	10.3882	2.8058e-25	9.12887e-23	Ina	internexin neuronal intermediate filament protein, alpha
1387	ENSMUSG00000031298	1742.45	8.22154	0.395036	20.8121	3.36063e-96	1.53077e-92	Adgrg2	adhesion G protein-coupled receptor G2
557	ENSMUSG00000021457	407.82	8.00392	0.764312	10.4721	1.16087e-25	4.05692e-23	Syk	spleen tyrosine kinase
850	ENSMUSG00000024899	2135.79	7.55652	0.396657	19.0505	6.50425e-81	1.77761e-77	Papss2	3'-phosphoadenosine 5'-phosphosulfate synthase 2
611	ENSMUSG00000022025	906.241	7.55463	0.589467	12.816	1.33373e-37	9.11271e-35	Cnmd	chondromodulin
1337	ENSMUSG00000030607	13958.3	7.14571	1.05815	6.75299	1.44826e-11	1.1181e-09	Acan	aggrecan
649	ENSMUSG00000022483	326065	7.03928	0.248398	28.3387	1.1538e-176	1.57666e-172	Col2a1	collagen, type II, alpha 1
1031	ENSMUSG00000027004	5203.55	6.88231	0.456429	15.0786	2.23986e-51	3.40085e-48	Frzb	frizzled-related protein
2826	ENSMUSG00000090084	915.825	6.72499	1.19657	5.62023	1.90708e-08	8.01854e-07	Srpx	sushi-repeat-containing protein
1089	ENSMUSG00000027661	154.181	6.69469	1.12465	5.95268	2.63793e-09	1.34005e-07	Slc2a10	solute carrier family 2 (facilitated glucose transporter), member 10
2112	ENSMUSG00000043342	185.21	6.63024	1.00329	6.60848	3.8829e-11	2.74921e-09	Hoxd9	homeobox D9
1894	ENSMUSG00000038879	64.4978	6.54104	1.38505	4.7226	2.32848e-06	6.00352e-05	Nipal2	NIPA-like domain containing 2
1884	ENSMUSG00000038765	100.217	6.28392	1.12911	5.56539	2.61565e-08	1.06695e-06	Lmx1b	LIM homeobox transcription factor 1 beta
2879	ENSMUSG00000107724	17.8541	6.26354	1.96561	3.18657	0.0014397	0.0127502	Gm16042	predicted gene 16042
2461	ENSMUSG00000056671	25.8254	6.21426	1.58315	3.92525	8.66399e-05	0.00129251	Prelid2	PRELI domain containing 2
2468	ENSMUSG00000056966	1086.79	6.09451	1.2149	5.01648	5.26259e-07	1.63812e-05	Gjc3	gap junction protein, gamma 3
963	ENSMUSG00000026258	122.901	6.04337	0.884614	6.83165	8.3944e-12	6.74762e-10	Snorc	secondary ossification center associated regulator of chondrocyte maturation
2146	ENSMUSG00000044550	733.039	5.86381	1.53127	3.82937	0.000128472	0.00180614	Tceal3	transcription elongation factor A (SII)-like 3
407	ENSMUSG00000020363	202.889	5.74835	0.549035	10.4699	1.18754e-25	4.05692e-23	Gfpt2	glutamine fructose-6-phosphate transaminase 2
1415	ENSMUSG00000031613	106.192	5.72515	1.13123	5.06102	4.17023e-07	1.32526e-05	Hpgd	hydroxyprostaglandin dehydrogenase 15 (NAD)
1099	ENSMUSG00000027820	7745.4	5.64874	0.372243	15.1749	5.18861e-52	8.86279e-49	Mme	membrane metallo endopeptidase
2230	ENSMUSG00000047686	181.801	5.40807	0.629573	8.59007	8.69196e-18	1.44848e-15	Rtl3	retrotransposon Gag like 3
286	ENSMUSG00000016995	154.042	5.35684	0.764634	7.00576	2.45646e-12	2.16565e-10	Matn4	matrilin 4
808	ENSMUSG00000024578	53.6046	5.32965	0.966862	5.51231	3.54145e-08	1.39464e-06	Il17b	interleukin 17B
568	ENSMUSG00000021613	14584.3	5.32766	0.84456	6.30821	2.82283e-10	1.74543e-08	Hapln1	hyaluronan and proteoglycan link protein 1
291	ENSMUSG00000017417	165.427	5.147	0.720994	7.13876	9.41779e-13	8.99959e-11	Plxdc1	plexin domain containing 1
2393	ENSMUSG00000053310	127.552	5.1346	1.32824	3.86573	0.000110757	0.0015848	Nrgn	neurogranin
187	ENSMUSG00000007850	2967.38	5.13313	1.23088	4.17029	3.04219e-05	0.000542001	Hnrnph1	heterogeneous nuclear ribonucleoprotein H1
957	ENSMUSG00000026147	9300.02	5.12345	0.404757	12.6581	1.00902e-36	6.26737e-34	Col9a1	collagen, type IX, alpha 1
2819	ENSMUSG00000089661	64.0912	5.03831	1.00897	4.99352	5.92877e-07	1.81652e-05	Mia	melanoma inhibitory activity
1255	ENSMUSG00000029675	54.5822	4.96975	1.04495	4.75595	1.97515e-06	5.17057e-05	Eln	elastin
2662	ENSMUSG00000069835	24.4861	4.94759	1.44748	3.41807	0.000630669	0.00669627	Sat2	spermidine/spermine N1-acetyl transferase 2
2507	ENSMUSG00000059003	232.562	4.94419	1.81482	2.72434	0.00644302	0.0416086	Grin2a	glutamate receptor, ionotropic, NMDA2A (epsilon 1)
1766	ENSMUSG00000037025	278.077	4.91634	0.7143	6.88274	5.87138e-12	4.98338e-10	Foxa2	forkhead box A2
1675	ENSMUSG00000035258	8030.63	4.87114	0.367902	13.2403	5.13119e-40	4.38236e-37	Abi3bp	ABI gene family, member 3 (NESH) binding protein
1533	ENSMUSG00000032649	393.989	4.74942	0.449883	10.557	4.71493e-26	1.69551e-23	Colgalt2	collagen beta(1-O)galactosyltransferase 2
2201	ENSMUSG00000046598	389.748	4.73935	0.669483	7.07911	1.45081e-12	1.32169e-10	Bdh1	3-hydroxybutyrate dehydrogenase, type 1
1002	ENSMUSG00000026668	1129.07	4.73587	0.598866	7.90807	2.61415e-15	3.37004e-13	Ucma	upper zone of growth plate and cartilage matrix associated
1732	ENSMUSG00000036304	19.8103	4.73163	1.51021	3.13309	0.00172975	0.0147547	Zdhhc23	zinc finger, DHHC domain containing 23
33	ENSMUSG00000001270	187.92	4.69036	0.83375	5.62562	1.84843e-08	7.82006e-07	Ckb	creatine kinase, brain
2530	ENSMUSG00000059921	711.696	4.61838	0.444438	10.3915	2.71027e-25	9.03315e-23	Unc5c	unc-5 netrin receptor C
2866	ENSMUSG00000096225	88.1228	4.59748	0.691535	6.64821	2.96671e-11	2.14278e-09	Lhx8	LIM homeobox protein 8
654	ENSMUSG00000022548	99.9833	4.59124	1.25491	3.65863	0.000253563	0.00317593	Apod	apolipoprotein D
2002	ENSMUSG00000040759	89.7432	4.5619	1.14137	3.99687	6.41854e-05	0.00100931	Cmtm5	CKLF-like MARVEL transmembrane domain containing 5
2603	ENSMUSG00000063687	106.14	4.55413	0.791631	5.75285	8.77519e-09	3.97063e-07	Pcdhb5	protocadherin beta 5
2565	ENSMUSG00000061517	105.885	4.495	0.76563	5.87099	4.33208e-09	2.11421e-07	Sox21	SRY (sex determining region Y)-box 21
250	ENSMUSG00000014776	60.9923	4.48486	0.876806	5.11499	3.13751e-07	1.03063e-05	Nol3	nucleolar protein 3 (apoptosis repressor with CARD domain)
387	ENSMUSG00000020140	782.379	4.46076	0.495127	9.00931	2.0736e-19	4.2933e-17	Lgr5	leucine rich repeat containing G protein coupled receptor 5
1546	ENSMUSG00000032925	1232.11	4.4193	0.370336	11.9332	7.9447e-33	4.0209e-30	Itgbl1	integrin, beta-like 1
1080	ENSMUSG00000027546	214.999	4.41121	0.934487	4.72047	2.35305e-06	6.05546e-05	Atp9a	ATPase, class II, type 9A
1925	ENSMUSG00000039323	2525.84	4.38384	0.521639	8.40397	4.31631e-17	6.62723e-15	Igfbp2	insulin-like growth factor binding protein 2
2025	ENSMUSG00000041372	212.849	4.38123	0.570935	7.67378	1.67006e-14	1.92426e-12	B4galnt3	beta-1,4-N-acetyl-galactosaminyl transferase 3
1112	ENSMUSG00000027966	91905.4	4.37774	0.171841	25.4756	3.67515e-143	2.51105e-139	Col11a1	collagen, type XI, alpha 1
421	ENSMUSG00000020583	145.63	4.35658	0.831596	5.23882	1.61611e-07	5.72127e-06	Matn3	matrilin 3
2345	ENSMUSG00000051486	45.8398	4.35105	1.2228	3.55827	0.000373304	0.00440898	Pcdhb11	protocadherin beta 11
2335	ENSMUSG00000051262	38.9014	4.32608	0.963914	4.48803	7.18833e-06	0.000155179	Nat8f3	N-acetyltransferase 8 (GCN5-related) family member 3
1159	ENSMUSG00000028626	137.5	4.28088	0.692562	6.18123	6.36046e-10	3.68287e-08	Col9a2	collagen, type IX, alpha 2
408	ENSMUSG00000020376	449.875	4.27772	0.667516	6.40842	1.47039e-10	9.84945e-09	Rnf130	ring finger protein 130
2744	ENSMUSG00000074971	866.37	4.25026	0.290702	14.6207	2.07305e-48	2.83282e-45	Fibin	fin bud initiation factor homolog (zebrafish)
706	ENSMUSG00000022987	37.9889	4.18699	1.28217	3.26555	0.0010925	0.0103459	Zfp641	zinc finger protein 641
2171	ENSMUSG00000045573	7829.77	4.15073	0.29163	14.2329	5.72963e-46	7.11776e-43	Penk	preproenkephalin
2566	ENSMUSG00000061718	1040	4.11524	0.55384	7.43038	1.08285e-13	1.15603e-11	Ppp1r1b	protein phosphatase 1, regulatory inhibitor subunit 1B
1368	ENSMUSG00000031098	400.494	4.11355	0.711033	5.78532	7.2376e-09	3.30775e-07	Syt8	synaptotagmin VIII
2177	ENSMUSG00000045672	7852.02	4.08292	0.379912	10.747	6.1212e-27	2.38989e-24	Col27a1	collagen, type XXVII, alpha 1
1973	ENSMUSG00000040146	150.597	4.07261	0.95783	4.25191	2.11953e-05	0.000397848	Rgl3	ral guanine nucleotide dissociation stimulator-like 3
974	ENSMUSG00000026442	641.224	4.05041	1.28113	3.16158	0.00156914	0.0136575	Nfasc	neurofascin
390	ENSMUSG00000020173	75.4017	4.03186	0.662416	6.0866	1.15331e-09	6.18038e-08	Cobl	cordon-bleu WH2 repeat
1117	ENSMUSG00000028036	146.675	4.01373	1.06725	3.76082	0.000169355	0.00226442	Ptgfr	prostaglandin F receptor
1383	ENSMUSG00000031273	99.2737	4.00926	0.664591	6.03268	1.61265e-09	8.50846e-08	Col4a6	collagen, type IV, alpha 6
2282	ENSMUSG00000049551	1527.47	4.00247	0.285935	13.9978	1.60706e-44	1.83004e-41	Fzd9	frizzled class receptor 9
2817	ENSMUSG00000087149	531.425	3.98961	0.752327	5.30302	1.139e-07	4.15051e-06	Itih5l-ps	inter-alpha (globulin) inhibitor H5-like, pseudogene
486	ENSMUSG00000021062	72.6053	3.96426	0.977828	4.05415	5.03168e-05	0.000828408	Rab15	RAB15, member RAS oncogene family
1699	ENSMUSG00000035778	71.0757	3.95309	0.847017	4.66707	3.05526e-06	7.52484e-05	Ggta1	glycoprotein galactosyltransferase alpha 1, 3
1211	ENSMUSG00000029126	926.149	3.93903	1.15002	3.4252	0.000614351	0.0065533	Nsg1	neuron specific gene family member 1
1275	ENSMUSG00000030000	92.3296	3.91949	0.804812	4.87007	1.11559e-06	3.14869e-05	Add2	adducin 2 (beta)
1298	ENSMUSG00000030228	50.3273	3.83506	1.23999	3.09281	0.0019827	0.0164803	Pik3c2g	phosphatidylinositol-4-phosphate 3-kinase catalytic subunit type 2 gamma
125	ENSMUSG00000004637	75.8772	3.80759	0.651148	5.8475	4.99017e-09	2.39265e-07	Wwox	WW domain-containing oxidoreductase
2049	ENSMUSG00000041750	39.7739	3.7762	1.13195	3.33601	0.000849911	0.00852094	Cd1d2	CD1d2 antigen
402	ENSMUSG00000020309	34.7033	3.69404	1.13881	3.24378	0.00117956	0.010992	Chac2	ChaC, cation transport regulator 2
1340	ENSMUSG00000030630	53.1668	3.69232	0.910635	4.05467	5.02053e-05	0.00082757	Fah	fumarylacetoacetate hydrolase
2582	ENSMUSG00000062329	144.801	3.67274	1.04294	3.52152	0.000429085	0.00488214	Cytl1	cytokine-like 1
2751	ENSMUSG00000075592	72.9222	3.67066	1.29716	2.82977	0.00465811	0.0325213	Nynrin	NYN domain and retroviral integrase containing
2305	ENSMUSG00000050222	299.44	3.66871	0.467906	7.8407	4.48055e-15	5.48682e-13	Il17d	interleukin 17D
569	ENSMUSG00000021614	1133.81	3.65714	0.315773	11.5816	5.11073e-31	2.32794e-28	Vcan	versican
1367	ENSMUSG00000031097	150.587	3.65523	0.903167	4.04712	5.18508e-05	0.000848553	Tnni2	troponin I, skeletal, fast 2
7	ENSMUSG00000000197	340.341	3.6517	0.915701	3.98787	6.66689e-05	0.00104261	Nalcn	sodium leak channel, non-selective
2117	ENSMUSG00000043458	32.607	3.64276	0.964393	3.77726	0.000158564	0.00214227	Pcdhb12	protocadherin beta 12
1989	ENSMUSG00000040533	3798.9	3.62719	0.509651	7.11701	1.10297e-12	1.03233e-10	Matn1	matrilin 1, cartilage matrix protein
2336	ENSMUSG00000051279	79.2253	3.61821	1.28433	2.81719	0.00484454	0.0334346	Gdf6	growth differentiation factor 6
295	ENSMUSG00000017639	2489.94	3.61772	0.275085	13.1513	1.6735e-39	1.27046e-36	Rab11fip4	RAB11 family interacting protein 4 (class II)
826	ENSMUSG00000024769	338.586	3.60185	0.432334	8.33116	8.00508e-17	1.20208e-14	Cdc42bpg	CDC42 binding protein kinase gamma (DMPK-like)
1062	ENSMUSG00000027386	584.097	3.59188	0.378725	9.48414	2.44395e-21	5.96367e-19	Fbln7	fibulin 7
1102	ENSMUSG00000027832	314.381	3.5819	0.936	3.82682	0.000129809	0.00181932	Ptx3	pentraxin related gene
918	ENSMUSG00000025572	55.317	3.56279	0.882664	4.03641	5.42758e-05	0.000882952	Tmc6	transmembrane channel-like gene family 6
228	ENSMUSG00000011589	115.129	3.55505	0.743688	4.78031	1.75029e-06	4.68058e-05	Fsd1	fibronectin type 3 and SPRY domain-containing protein
2497	ENSMUSG00000058297	309.471	3.47545	0.675728	5.14326	2.70008e-07	8.95549e-06	Spock2	sparc/osteonectin, cwcv and kazal-like domains proteoglycan 2
547	ENSMUSG00000021379	127.994	3.46901	0.707515	4.90309	9.43411e-07	2.7313e-05	Id4	inhibitor of DNA binding 4
2510	ENSMUSG00000059049	69.4651	3.45434	1.44448	2.39141	0.0167838	0.0837658	Frem1	Fras1 related extracellular matrix protein 1
243	ENSMUSG00000014158	3261.07	3.44445	0.910066	3.78483	0.000153812	0.00208309	Trpv4	transient receptor potential cation channel, subfamily V, member 4
1121	ENSMUSG00000028073	18.7135	3.43788	1.3965	2.46179	0.0138244	0.0727978	Pear1	platelet endothelial aggregation receptor 1
1595	ENSMUSG00000033965	1059.18	3.34571	0.391798	8.53939	1.34935e-17	2.22155e-15	Slc16a2	solute carrier family 16 (monocarboxylic acid transporters), member 2
2347	ENSMUSG00000051527	130.433	3.32437	1.07829	3.083	0.00204926	0.0168979	Usp29	ubiquitin specific peptidase 29
950	ENSMUSG00000026051	75.9368	3.3073	0.980903	3.37169	0.000747073	0.00766999	Ecrg4	ECRG4 augurin precursor
1835	ENSMUSG00000038115	60.9495	3.29467	0.901392	3.6551	0.000257085	0.00321121	Ano2	anoctamin 2
2783	ENSMUSG00000079029	47.238	3.27421	0.786697	4.16197	3.1551e-05	0.000560656	Gm5662	predicted gene 5662
1666	ENSMUSG00000035112	1116.99	3.26255	0.308791	10.5655	4.30458e-26	1.58978e-23	Wnk4	WNK lysine deficient protein kinase 4
667	ENSMUSG00000022661	2338.01	3.24525	0.540853	6.00025	1.97018e-09	1.01979e-07	Cd200	CD200 antigen
55	ENSMUSG00000001864	132.173	3.23881	0.641921	5.0455	4.52335e-07	1.43082e-05	Aif1l	allograft inflammatory factor 1-like
2162	ENSMUSG00000045136	186.802	3.21836	1.0309	3.12189	0.00179693	0.0152138	Tubb2b	tubulin, beta 2B class IIB
2708	ENSMUSG00000072676	91.2689	3.20441	0.957025	3.3483	0.00081308	0.00823017	Tmem254a	transmembrane protein 254a
64	ENSMUSG00000002265	14085.6	3.20195	1.31195	2.44059	0.0146632	0.0756692	Peg3	paternally expressed 3
238	ENSMUSG00000013418	70.967	3.17312	0.812119	3.90721	9.33674e-05	0.00137338	B4galnt2	beta-1,4-N-acetyl-galactosaminyl transferase 2
1556	ENSMUSG00000033249	109.728	3.17234	0.894623	3.54601	0.000391112	0.00458759	Hsf4	heat shock transcription factor 4
1904	ENSMUSG00000039062	621.573	3.16506	0.453909	6.9729	3.10483e-12	2.70239e-10	Anpep	alanyl (membrane) aminopeptidase
872	ENSMUSG00000025017	17.8074	3.16446	1.36744	2.31415	0.0206595	0.0976522	Pik3ap1	phosphoinositide-3-kinase adaptor protein 1
666	ENSMUSG00000022657	31.316	3.16367	1.09663	2.88489	0.00391545	0.0281752	Cd96	CD96 antigen
1139	ENSMUSG00000028360	289.118	3.1401	0.599963	5.23383	1.66029e-07	5.8474e-06	Slc44a5	solute carrier family 44, member 5
536	ENSMUSG00000021303	141.48	3.13313	0.692631	4.52352	6.08185e-06	0.000135798	Gng4	guanine nucleotide binding protein (G protein), gamma 4
1258	ENSMUSG00000029727	69.6671	3.12497	1.186	2.63488	0.00841673	0.0508015	Cyp3a13	cytochrome P450, family 3, subfamily a, polypeptide 13
2567	ENSMUSG00000061723	26.5186	3.11016	0.947569	3.28225	0.00102983	0.00982729	Tnnt3	troponin T3, skeletal, fast
838	ENSMUSG00000024846	110.663	3.0928	0.55028	5.62042	1.90491e-08	8.01854e-07	Cst6	cystatin E/M
2905	ENSMUSG00000117406	328.989	3.06547	0.483896	6.33497	2.37385e-10	1.49487e-08	Ntn3	netrin 3
1286	ENSMUSG00000030088	41.676	3.03805	0.9251	3.28402	0.00102336	0.00977916	Aldh1l1	aldehyde dehydrogenase 1 family, member L1
1182	ENSMUSG00000028927	1193.25	3.02923	0.336298	9.00757	2.10682e-19	4.29696e-17	Padi2	peptidyl arginine deiminase, type II
1216	ENSMUSG00000029167	1234.47	3.02769	0.372956	8.1181	4.73529e-16	6.60282e-14	Ppargc1a	peroxisome proliferative activated receptor, gamma, coactivator 1 alpha
2368	ENSMUSG00000052544	141.843	3.02121	1.03989	2.90533	0.00366868	0.0267768	St6galnac3	ST6 (alpha-N-acetyl-neuraminyl-2,3-beta-galactosyl-1,3)-N-acetylgalactosaminide alpha-2,6-sialyltransferase 3
2755	ENSMUSG00000076617	161.339	3.01297	0.977551	3.08216	0.00205506	0.0169235	Ighm	immunoglobulin heavy constant mu
413	ENSMUSG00000020435	98.1664	3.0118	0.854589	3.52426	0.000424664	0.00483989	Osbp2	oxysterol binding protein 2
1610	ENSMUSG00000034285	365.193	2.99811	0.556856	5.384	7.28474e-08	2.71242e-06	Nipsnap1	nipsnap homolog 1
2132	ENSMUSG00000044043	191.698	2.9603	0.606086	4.8843	1.03798e-06	2.94275e-05	Pcdhb14	protocadherin beta 14
2711	ENSMUSG00000072875	441.457	2.94656	0.40615	7.25486	4.0209e-13	4.04011e-11	Gpr27	G protein-coupled receptor 27
1899	ENSMUSG00000039004	300.249	2.94635	0.540108	5.45512	4.89403e-08	1.88386e-06	Bmp6	bone morphogenetic protein 6
2001	ENSMUSG00000040732	181.369	2.92857	0.50162	5.83822	5.27624e-09	2.50346e-07	Erg	ETS transcription factor
585	ENSMUSG00000021803	50.173	2.9241	0.833696	3.50739	0.000452528	0.00511057	Cdhr1	cadherin-related family member 1
2406	ENSMUSG00000054252	2408.55	2.92201	0.317132	9.21387	3.14579e-20	7.04709e-18	Fgfr3	fibroblast growth factor receptor 3
701	ENSMUSG00000022947	77.7218	2.90789	1.00138	2.90389	0.00368553	0.0268314	Cbr3	carbonyl reductase 3
2357	ENSMUSG00000052085	1038.68	2.89573	0.367494	7.87966	3.28269e-15	4.19234e-13	Dock8	dedicator of cytokinesis 8
269	ENSMUSG00000015968	37.1186	2.8952	1.17063	2.4732	0.0133908	0.070998	Cacna1d	calcium channel, voltage-dependent, L type, alpha 1D subunit
1370	ENSMUSG00000031112	1889.89	2.87726	0.255069	11.2803	1.64164e-29	7.0103e-27	Stk26	serine/threonine kinase 26
1402	ENSMUSG00000031503	4016.75	2.87601	1.1754	2.44684	0.0144114	0.0747934	Col4a2	collagen, type IV, alpha 2
2366	ENSMUSG00000052415	100.404	2.85699	0.682067	4.18872	2.80527e-05	0.000505725	Tchh	trichohyalin
1840	ENSMUSG00000038233	157.738	2.83396	0.615716	4.60271	4.17038e-06	9.87731e-05	Gask1a	golgi associated kinase 1A
1178	ENSMUSG00000028838	697.324	2.82398	0.50565	5.58485	2.33897e-08	9.62712e-07	Extl1	exostosin-like glycosyltransferase 1
635	ENSMUSG00000022367	148.886	2.81971	0.610383	4.61958	3.84517e-06	9.20215e-05	Has2	hyaluronan synthase 2
1955	ENSMUSG00000039883	1357.86	2.81335	0.32547	8.64394	5.43052e-18	9.276e-16	Lrrc17	leucine rich repeat containing 17
1751	ENSMUSG00000036800	1680.52	2.80894	0.433571	6.47862	9.25642e-11	6.32445e-09	Fam135b	family with sequence similarity 135, member B
2738	ENSMUSG00000074766	119.13	2.77292	0.648862	4.27351	1.92418e-05	0.000365701	Ism1	isthmin 1, angiogenesis inhibitor
2334	ENSMUSG00000051242	45.1238	2.76908	1.01553	2.72673	0.00639662	0.0414502	Pcdhb9	protocadherin beta 9
831	ENSMUSG00000024810	41.769	2.75693	0.806739	3.41738	0.00063227	0.00670034	Il33	interleukin 33
1607	ENSMUSG00000034258	129.46	2.75107	0.891105	3.08725	0.00202015	0.0167125	Flvcr2	feline leukemia virus subgroup C cellular receptor 2
2743	ENSMUSG00000074934	2098.9	2.73926	1.16786	2.34553	0.0189998	0.0916135	Grem1	gremlin 1, DAN family BMP antagonist
161	ENSMUSG00000006179	38.9541	2.73529	0.906804	3.01641	0.00255791	0.020102	Prss16	protease, serine 16 (thymus)
1740	ENSMUSG00000036446	53.4221	2.73352	0.803696	3.40119	0.000670928	0.00705249	Lum	lumican
60	ENSMUSG00000002032	95.2321	2.7317	0.698624	3.91012	9.22516e-05	0.00135843	Tmem25	transmembrane protein 25
885	ENSMUSG00000025207	322.417	2.73075	0.419873	6.50375	7.83421e-11	5.40679e-09	Sema4g	sema domain, immunoglobulin domain (Ig), transmembrane domain (TM) and short cytoplasmic domain, (semaphorin) 4G
580	ENSMUSG00000021751	272.202	2.72081	0.459908	5.91599	3.29889e-09	1.64523e-07	Acox2	acyl-Coenzyme A oxidase 2, branched chain
1702	ENSMUSG00000035835	566.687	2.70782	0.606042	4.46804	7.89393e-06	0.000169076	Plppr3	phospholipid phosphatase related 3
684	ENSMUSG00000022842	212.589	2.69942	0.554739	4.8661	1.1382e-06	3.19374e-05	Ece2	endothelin converting enzyme 2
1401	ENSMUSG00000031502	2533.37	2.67471	1.07562	2.48666	0.0128947	0.0690194	Col4a1	collagen, type IV, alpha 1
1083	ENSMUSG00000027580	767.523	2.67346	0.682839	3.91521	9.03244e-05	0.0013387	Helz2	helicase with zinc finger 2, transcriptional coactivator
2808	ENSMUSG00000083012	462.475	2.66528	0.837875	3.181	0.00146766	0.0129391	Fam220a	family with sequence similarity 220, member A
1122	ENSMUSG00000028076	315.09	2.66431	0.677376	3.93328	8.37959e-05	0.0012597	Cd1d1	CD1d1 antigen
1281	ENSMUSG00000030064	696.825	2.66247	0.436274	6.10275	1.04258e-09	5.72162e-08	Frmd4b	FERM domain containing 4B
1826	ENSMUSG00000038007	20.6552	2.6599	1.05257	2.52706	0.0115023	0.0636094	Acer2	alkaline ceramidase 2
1540	ENSMUSG00000032796	65.4959	2.64395	1.01919	2.59418	0.00948164	0.0554889	Lama1	laminin, alpha 1
1292	ENSMUSG00000030109	27.2756	2.61913	1.00932	2.59493	0.00946098	0.0554154	Slc6a12	solute carrier family 6 (neurotransmitter transporter, betaine/GABA), member 12
2173	ENSMUSG00000045629	30.8523	2.61127	0.995577	2.62287	0.00871914	0.0521203	Sh3tc2	SH3 domain and tetratricopeptide repeats 2
1483	ENSMUSG00000032281	30.0995	2.61071	1.13211	2.30606	0.0211071	0.0994925	Acsbg1	acyl-CoA synthetase bubblegum family member 1
1474	ENSMUSG00000032202	112.96	2.58372	0.564967	4.57323	4.80262e-06	0.000111802	Rab27a	RAB27A, member RAS oncogene family
2872	ENSMUSG00000102059	46.0936	2.57618	1.04889	2.45609	0.0140458	0.0736796	Gm20257	predicted gene, 20257
523	ENSMUSG00000021259	23.0786	2.5576	0.999904	2.55784	0.0105324	0.0597447	Cyp46a1	cytochrome P450, family 46, subfamily a, polypeptide 1
2100	ENSMUSG00000042961	62.4857	2.55189	0.759846	3.35843	0.00078386	0.00799959	Egflam	EGF-like, fibronectin type III and laminin G domains
2887	ENSMUSG00000110777	327.601	2.53363	0.335944	7.54182	4.63455e-14	5.02628e-12	Ifi30	interferon gamma inducible protein 30
1734	ENSMUSG00000036356	2561.5	2.52296	0.334115	7.55116	4.31394e-14	4.716e-12	Csgalnact1	chondroitin sulfate N-acetylgalactosaminyltransferase 1
2133	ENSMUSG00000044080	169.37	2.51609	0.442196	5.68998	1.27053e-08	5.60056e-07	S100a1	S100 calcium binding protein A1
336	ENSMUSG00000019139	144.766	2.51174	0.897245	2.79939	0.00511985	0.0348941	Isyna1	myo-inositol 1-phosphate synthase A1
1183	ENSMUSG00000028943	23.0377	2.49926	1.06069	2.35626	0.0184599	0.0894837	Espn	espin
290	ENSMUSG00000017390	154.666	2.48879	0.755231	3.29541	0.000982795	0.00947769	Aldoc	aldolase C, fructose-bisphosphate
1990	ENSMUSG00000040537	111.483	2.45912	0.874288	2.81271	0.00491256	0.0338306	Adam22	a disintegrin and metallopeptidase domain 22
9	ENSMUSG00000000253	263.459	2.45871	0.614379	4.00194	6.28258e-05	0.000992503	Gmpr	guanosine monophosphate reductase
2327	ENSMUSG00000051043	414.75	2.44931	0.354008	6.91879	4.55502e-12	3.93951e-10	Gprc5c	G protein-coupled receptor, family C, group 5, member C
2376	ENSMUSG00000052726	314.884	2.43972	0.581692	4.19417	2.73871e-05	0.000494558	Kcnt2	potassium channel, subfamily T, member 2
1793	ENSMUSG00000037379	7698.07	2.41263	0.295157	8.17404	2.98225e-16	4.28974e-14	Spon2	spondin 2, extracellular matrix protein
76	ENSMUSG00000002799	65.5613	2.41251	0.884518	2.72749	0.00638186	0.0414094	Jag2	jagged 2
1770	ENSMUSG00000037108	284.281	2.41184	0.445468	5.41418	6.15704e-08	2.3242e-06	Zcwpw1	zinc finger, CW type with PWWP domain 1
293	ENSMUSG00000017493	5880.22	2.40121	0.356162	6.74189	1.56337e-11	1.20019e-09	Igfbp4	insulin-like growth factor binding protein 4
371	ENSMUSG00000019929	121.308	2.40106	0.650348	3.69196	0.000222528	0.00283926	Dcn	decorin
776	ENSMUSG00000024330	5122.25	2.40057	0.403419	5.95055	2.67241e-09	1.34755e-07	Col11a2	collagen, type XI, alpha 2
1629	ENSMUSG00000034488	2796.49	2.3873	0.178515	13.3731	8.67936e-41	7.9069e-38	Edil3	EGF-like repeats and discoidin I-like domains 3
895	ENSMUSG00000025272	203.583	2.37491	0.504646	4.70609	2.52516e-06	6.43775e-05	Tro	trophinin
1574	ENSMUSG00000033542	531.842	2.32597	0.550947	4.22176	2.42402e-05	0.000445817	Arhgef5	Rho guanine nucleotide exchange factor (GEF) 5
2388	ENSMUSG00000053062	165.038	2.32073	0.654735	3.54453	0.000393314	0.00459764	Jam2	junction adhesion molecule 2
847	ENSMUSG00000024873	63.345	2.31557	0.768529	3.01298	0.00258694	0.0202723	Cnih2	cornichon family AMPA receptor auxiliary protein 2
539	ENSMUSG00000021340	109.803	2.31103	0.569565	4.05753	4.95938e-05	0.000819467	Gpld1	glycosylphosphatidylinositol specific phospholipase D1
1933	ENSMUSG00000039462	2541.13	2.30815	0.419326	5.50442	3.70383e-08	1.45023e-06	Col10a1	collagen, type X, alpha 1
2063	ENSMUSG00000042035	2626.02	2.30657	0.225017	10.2506	1.17554e-24	3.73576e-22	Igsf3	immunoglobulin superfamily, member 3
1932	ENSMUSG00000039452	87.4886	2.2979	0.6026	3.81332	0.000137115	0.00190414	Snx22	sorting nexin 22
283	ENSMUSG00000016918	206.236	2.28892	0.438638	5.21825	1.80626e-07	6.24875e-06	Sulf1	sulfatase 1
1791	ENSMUSG00000037370	709.769	2.28829	0.614598	3.72324	0.000196684	0.0025597	Enpp1	ectonucleotide pyrophosphatase/phosphodiesterase 1
856	ENSMUSG00000024913	3013.5	2.28589	0.265714	8.60282	7.77808e-18	1.31219e-15	Lrp5	low density lipoprotein receptor-related protein 5
605	ENSMUSG00000021991	800.756	2.27308	0.584627	3.88809	0.000101038	0.00146725	Cacna2d3	calcium channel, voltage-dependent, alpha2/delta subunit 3
165	ENSMUSG00000006356	39.6205	2.25895	0.848344	2.66278	0.0077498	0.0476602	Crip2	cysteine rich protein 2
930	ENSMUSG00000025789	89.5848	2.25735	0.748776	3.01471	0.00257221	0.0201843	St8sia2	ST8 alpha-N-acetyl-neuraminide alpha-2,8-sialyltransferase 2
2456	ENSMUSG00000056498	393.102	2.24716	0.616215	3.64672	0.000265612	0.00329662	Tmem154	transmembrane protein 154
1113	ENSMUSG00000027985	203.18	2.24649	0.414697	5.4172	6.05412e-08	2.29765e-06	Lef1	lymphoid enhancer binding factor 1
2398	ENSMUSG00000053552	85.9134	2.24307	0.754555	2.9727	0.00295192	0.0225478	Ebf4	early B cell factor 4
2118	ENSMUSG00000043496	1096.15	2.23804	0.344169	6.50275	7.88647e-11	5.41551e-09	Tril	TLR4 interactor with leucine-rich repeats
2014	ENSMUSG00000041132	363.36	2.2378	0.350578	6.38318	1.73445e-10	1.11798e-08	N4bp2l1	NEDD4 binding protein 2-like 1
2385	ENSMUSG00000052920	1229.9	2.23246	0.232224	9.61339	7.02022e-22	1.77651e-19	Prkg1	protein kinase, cGMP-dependent, type I
502	ENSMUSG00000021176	54.4697	2.23077	0.781703	2.85372	0.00432101	0.0306576	Efcab11	EF-hand calcium binding domain 11
1642	ENSMUSG00000034616	60.4485	2.2293	0.874698	2.54865	0.0108141	0.0608628	Ssh3	slingshot protein phosphatase 3
2426	ENSMUSG00000054934	72.1792	2.2205	0.799793	2.77635	0.00549733	0.0367519	Kcnmb4	potassium large conductance calcium-activated channel, subfamily M, beta member 4
579	ENSMUSG00000021750	61.6149	2.21332	0.724724	3.05402	0.00225798	0.018193	Fam107a	family with sequence similarity 107, member A
1435	ENSMUSG00000031790	176.844	2.21082	0.423061	5.22578	1.73425e-07	6.04553e-06	Mmp15	matrix metallopeptidase 15
2391	ENSMUSG00000053166	191.242	2.20216	0.712814	3.08939	0.00200565	0.0166403	Cdh22	cadherin 22
973	ENSMUSG00000026437	134.154	2.20205	0.636096	3.46182	0.000536532	0.00590315	Cdk18	cyclin-dependent kinase 18
181	ENSMUSG00000007207	198.423	2.20193	0.425015	5.18083	2.20897e-07	7.52757e-06	Stx1a	syntaxin 1A (brain)
2633	ENSMUSG00000067199	91.1599	2.20114	0.592309	3.7162	0.000202241	0.00261955	Frat1	frequently rearranged in advanced T cell lymphomas
1034	ENSMUSG00000027016	517.694	2.19243	0.31876	6.87798	6.07076e-12	5.1208e-10	Zfp385b	zinc finger protein 385B
2096	ENSMUSG00000042834	5437.67	2.18895	0.27126	8.06956	7.05498e-16	9.64063e-14	Nrep	neuronal regeneration related protein
2048	ENSMUSG00000041741	138.856	2.18576	0.526671	4.15014	3.3227e-05	0.000585866	Pde3a	phosphodiesterase 3A, cGMP inhibited
2181	ENSMUSG00000045777	109.216	2.18566	0.521128	4.19409	2.7397e-05	0.000494558	Ifitm10	interferon induced transmembrane protein 10
35	ENSMUSG00000001349	50.4238	2.17753	0.694783	3.13411	0.00172375	0.0147219	Cnn1	calponin 1
1063	ENSMUSG00000027412	660.686	2.17751	0.415868	5.23604	1.64055e-07	5.79279e-06	Lpin3	lipin 3
2813	ENSMUSG00000084838	67.6239	2.16543	0.642612	3.36973	0.00075243	0.00771919	Gm10241	predicted pseudogene 10241
124	ENSMUSG00000004626	462.026	2.16025	0.413151	5.22871	1.70693e-07	5.98082e-06	Stxbp2	syntaxin binding protein 2
1930	ENSMUSG00000039405	1544.98	2.15962	0.196448	10.9933	4.11493e-28	1.70395e-25	Prss23	protease, serine 23
448	ENSMUSG00000020836	173.299	2.14892	0.932715	2.30394	0.0212259	0.0998648	Coro6	coronin 6
2123	ENSMUSG00000043747	77.7107	2.12914	0.601287	3.54097	0.000398655	0.00462936	1520401A03Rik	RIKEN cDNA 1520401A03 gene
426	ENSMUSG00000020604	103.041	2.12826	0.609297	3.49298	0.000477663	0.00534146	Arsg	arylsulfatase G
2609	ENSMUSG00000064065	39.7108	2.12493	0.794499	2.67455	0.00748289	0.0464469	Ipcef1	interaction protein for cytohesin exchange factors 1
888	ENSMUSG00000025216	164.248	2.11837	0.662524	3.19743	0.00138659	0.012441	Lbx1	ladybird homeobox 1
2034	ENSMUSG00000041559	2706.61	2.11492	0.539183	3.92246	8.76488e-05	0.00130471	Fmod	fibromodulin
1242	ENSMUSG00000029510	1406.04	2.11007	0.208752	10.108	5.09078e-24	1.48012e-21	Gpc2	glypican 2 (cerebroglycan)
1480	ENSMUSG00000032265	7380.32	2.08285	0.349779	5.95478	2.60428e-09	1.32789e-07	Tent5a	terminal nucleotidyltransferase 5A
905	ENSMUSG00000025375	45.5355	2.07613	0.758893	2.73573	0.00622412	0.0405101	Aatk	apoptosis-associated tyrosine kinase
2032	ENSMUSG00000041540	980.237	2.07433	0.268016	7.73959	9.97391e-15	1.17494e-12	Sox5	SRY (sex determining region Y)-box 5
1082	ENSMUSG00000027570	313.524	2.07072	0.732434	2.82718	0.00469603	0.0326863	Col9a3	collagen, type IX, alpha 3
2292	ENSMUSG00000049791	290.348	2.06971	0.504398	4.10333	4.07239e-05	0.000689205	Fzd4	frizzled class receptor 4
2265	ENSMUSG00000048915	1169.03	2.06708	0.35301	5.85558	4.75343e-09	2.30339e-07	Efna5	ephrin A5
607	ENSMUSG00000022010	14193.9	2.0596	0.315126	6.53579	6.32749e-11	4.38909e-09	Tsc22d1	TSC22 domain family, member 1
2206	ENSMUSG00000046733	39.1421	2.05444	0.873223	2.35271	0.0186374	0.0901522	Gprc5a	G protein-coupled receptor, family C, group 5, member A
2240	ENSMUSG00000047842	186.578	2.05276	0.783465	2.6201	0.0087903	0.0524768	Diras2	DIRAS family, GTP-binding RAS-like 2
1757	ENSMUSG00000036928	669.696	2.04987	0.670948	3.05518	0.00224923	0.0181546	Stag3	stromal antigen 3
320	ENSMUSG00000018570	62.39	2.04837	0.786964	2.60288	0.00924451	0.0543573	2810408A11Rik	RIKEN cDNA 2810408A11 gene
2703	ENSMUSG00000072437	275.897	2.03964	0.460016	4.43385	9.2564e-06	0.000192816	Nanos1	nanos C2HC-type zinc finger 1
34	ENSMUSG00000001300	4709.86	2.03403	0.469969	4.32801	1.5046e-05	0.000295408	Efnb2	ephrin B2
1869	ENSMUSG00000038534	251.017	2.03286	0.559643	3.63243	0.000280767	0.00345959	Osbpl7	oxysterol binding protein-like 7
1497	ENSMUSG00000032363	437.006	2.03042	0.597918	3.39582	0.000684241	0.00715391	Adamts7	a disintegrin-like and metallopeptidase (reprolysin type) with thrombospondin type 1 motif, 7
1988	ENSMUSG00000040488	2713.28	2.02707	0.488394	4.15048	3.31783e-05	0.000585763	Ltbp4	latent transforming growth factor beta binding protein 4
1380	ENSMUSG00000031216	98.3835	2.02384	0.64042	3.16018	0.00157672	0.0136962	Stard8	START domain containing 8
2447	ENSMUSG00000056069	83.4504	2.02259	0.704743	2.86997	0.00410514	0.02937	Otulinl	OTU deubiquitinase with linear linkage specificity like
2126	ENSMUSG00000043924	157.548	2.01535	0.418277	4.81822	1.44843e-06	3.95857e-05	Ncmap	noncompact myelin associated protein
1217	ENSMUSG00000029168	173.087	2.00784	0.606703	3.30942	0.000934887	0.00912517	Dpysl5	dihydropyrimidinase-like 5
2477	ENSMUSG00000057265	40.2908	2.00035	0.761893	2.6255	0.0086523	0.0518341	Bbof1	basal body orientation factor 1
2658	ENSMUSG00000069372	422.23	1.99276	0.611824	3.25707	0.00112568	0.0105794	Ctxn3	cortexin 3
2685	ENSMUSG00000071369	575.852	1.98936	0.326776	6.08785	1.14435e-09	6.1565e-08	Map3k5	mitogen-activated protein kinase kinase kinase 5
255	ENSMUSG00000015243	547.015	1.97862	0.357324	5.53733	3.07122e-08	1.23074e-06	Abca1	ATP-binding cassette, sub-family A (ABC1), member 1
2194	ENSMUSG00000046191	189.733	1.97494	0.549377	3.59487	0.000324551	0.00389034	Pcdhb20	protocadherin beta 20
2815	ENSMUSG00000086596	1092.12	1.96805	0.639964	3.07525	0.00210327	0.0172441	Susd5	sushi domain containing 5
2289	ENSMUSG00000049690	128.235	1.96285	0.76083	2.57987	0.00988364	0.0571589	Nckap5	NCK-associated protein 5
1156	ENSMUSG00000028600	123.335	1.9469	0.639934	3.04234	0.00234747	0.0187592	Podn	podocan
601	ENSMUSG00000021947	191.295	1.94172	0.423802	4.58167	4.61288e-06	0.000107752	Cryl1	crystallin, lambda 1
391	ENSMUSG00000020176	120.224	1.93805	0.560099	3.46019	0.000539802	0.00592006	Grb10	growth factor receptor bound protein 10
1682	ENSMUSG00000035407	65.2915	1.93793	0.841165	2.30387	0.0212299	0.0998648	Kank4	KN motif and ankyrin repeat domains 4
15	ENSMUSG00000000567	10804.2	1.93358	0.272885	7.08569	1.38357e-12	1.27746e-10	Sox9	SRY (sex determining region Y)-box 9
2692	ENSMUSG00000071632	157.716	1.93263	0.499858	3.86636	0.000110471	0.00158238	2510002D24Rik	RIKEN cDNA 2510002D24 gene
2287	ENSMUSG00000049670	717.053	1.9232	0.421141	4.56664	4.95598e-06	0.000114205	Morn4	MORN repeat containing 4
2375	ENSMUSG00000052713	1040.55	1.92004	0.268426	7.15298	8.49158e-13	8.17165e-11	Zfp608	zinc finger protein 608
651	ENSMUSG00000022510	792.421	1.91648	0.433128	4.42475	9.65557e-06	0.000199612	Trp63	transformation related protein 63
1496	ENSMUSG00000032359	521.897	1.90939	0.51856	3.68211	0.000231313	0.0029349	Ctsh	cathepsin H
267	ENSMUSG00000015829	182.986	1.89854	0.629323	3.01679	0.00255463	0.0200973	Tnr	tenascin R
1968	ENSMUSG00000040093	1673.66	1.89466	0.36844	5.14239	2.71269e-07	8.97553e-06	Bmf	BCL2 modifying factor
189	ENSMUSG00000007888	151.876	1.89144	0.53487	3.53626	0.00040583	0.00467989	Crlf1	cytokine receptor-like factor 1
2724	ENSMUSG00000073889	407.235	1.89017	0.535646	3.52877	0.0004175	0.00477818	Il11ra1	interleukin 11 receptor, alpha chain 1
1431	ENSMUSG00000031765	702.246	1.88811	0.397453	4.75052	2.02897e-06	5.3013e-05	Mt1	metallothionein 1
812	ENSMUSG00000024597	6965.92	1.88545	0.425687	4.4292	9.45822e-06	0.000195935	Slc12a2	solute carrier family 12, member 2
2870	ENSMUSG00000100044	169.017	1.88202	0.640723	2.93733	0.00331047	0.0247065	Gm9553	predicted gene 9553
1903	ENSMUSG00000039058	132.71	1.87882	0.81311	2.31066	0.0208518	0.098459	Ak5	adenylate kinase 5
69	ENSMUSG00000002504	693.686	1.86886	0.349282	5.35057	8.76764e-08	3.22937e-06	Slc9a3r2	solute carrier family 9 (sodium/hydrogen exchanger), member 3 regulator 2
459	ENSMUSG00000020926	43.5686	1.85985	0.752027	2.47311	0.0133943	0.070998	Adam11	a disintegrin and metallopeptidase domain 11
1736	ENSMUSG00000036377	855.384	1.8549	0.270425	6.85919	6.92526e-12	5.80575e-10	C530008M17Rik	RIKEN cDNA C530008M17 gene
680	ENSMUSG00000022788	240.266	1.83055	0.501483	3.65026	0.000261971	0.00326032	Fgd4	FYVE, RhoGEF and PH domain containing 4
2505	ENSMUSG00000058672	6734.14	1.82818	0.323146	5.65745	1.53634e-08	6.68604e-07	Tubb2a	tubulin, beta 2A class IIA
289	ENSMUSG00000017386	1369.07	1.82515	0.209113	8.72804	2.59119e-18	4.72115e-16	Traf4	TNF receptor associated factor 4
2821	ENSMUSG00000089774	5054.77	1.81942	0.515072	3.53236	0.000411874	0.00472565	Slc5a3	solute carrier family 5 (inositol transporters), member 3
2169	ENSMUSG00000045414	2456.87	1.81499	0.200586	9.04839	1.45086e-19	3.05015e-17	Dipk2a	divergent protein kinase domain 2A
2868	ENSMUSG00000096847	386.962	1.81055	0.34283	5.28117	1.28358e-07	4.64026e-06	Tmem151b	transmembrane protein 151B
1030	ENSMUSG00000026994	1156.29	1.79525	0.3846	4.66783	3.04405e-06	7.52204e-05	Galnt3	polypeptide N-acetylgalactosaminyltransferase 3
8	ENSMUSG00000000247	577.389	1.78928	0.339738	5.26666	1.38928e-07	4.95681e-06	Lhx2	LIM homeobox protein 2
2787	ENSMUSG00000079055	771.172	1.78808	0.446445	4.00516	6.19748e-05	0.000983607	Slc8a3	solute carrier family 8 (sodium/calcium exchanger), member 3
2641	ENSMUSG00000067889	72.6343	1.77721	0.714387	2.48774	0.0128558	0.0688652	Sptbn2	spectrin beta, non-erythrocytic 2
1446	ENSMUSG00000031930	19854.2	1.77671	0.359566	4.94126	7.76192e-07	2.3058e-05	Wwp2	WW domain containing E3 ubiquitin protein ligase 2
2745	ENSMUSG00000075014	452.225	1.77506	0.611028	2.90503	0.00367213	0.0267768	Gm10800	predicted gene 10800
687	ENSMUSG00000022865	1197.49	1.76973	0.302616	5.84809	4.97255e-09	2.3926e-07	Cxadr	coxsackie virus and adenovirus receptor
2442	ENSMUSG00000055897	500.496	1.75801	0.387825	4.53299	5.81532e-06	0.000130701	Ppp4r1l-ps	protein phosphatase 4, regulatory subunit 1-like, pseudogene
593	ENSMUSG00000021867	580.411	1.75413	0.560999	3.1268	0.00176718	0.0150084	Tmem254b	transmembrane protein 254b
917	ENSMUSG00000025551	72.012	1.75377	0.643824	2.72399	0.00644992	0.0416139	Fgf14	fibroblast growth factor 14
968	ENSMUSG00000026360	434.296	1.75047	0.662801	2.64102	0.0082657	0.0502227	Rgs2	regulator of G-protein signaling 2
2795	ENSMUSG00000079481	122.812	1.74913	0.637728	2.74276	0.0060926	0.0399073	Nhsl2	NHS-like 2
1285	ENSMUSG00000030087	294.619	1.74361	0.391042	4.45887	8.23941e-06	0.000174832	Klf15	Kruppel-like factor 15
396	ENSMUSG00000020251	318.147	1.72983	0.565949	3.05651	0.00223933	0.018096	Glt8d2	glycosyltransferase 8 domain containing 2
1779	ENSMUSG00000037206	837.972	1.72838	0.331784	5.20935	1.89499e-07	6.5227e-06	Islr	immunoglobulin superfamily containing leucine-rich repeat
1410	ENSMUSG00000031586	315.827	1.72177	0.519559	3.3139	0.000920032	0.00902529	Rbpms	RNA binding protein gene with multiple splicing
1436	ENSMUSG00000031808	932.405	1.72116	0.370743	4.64246	3.44293e-06	8.32702e-05	Slc27a1	solute carrier family 27 (fatty acid transporter), member 1
1138	ENSMUSG00000028358	324.742	1.71962	0.360632	4.76835	1.8574e-06	4.89232e-05	Zfp618	zinc finger protein 618
2312	ENSMUSG00000050541	393.093	1.71918	0.369468	4.65313	3.26934e-06	7.98712e-05	Adra1b	adrenergic receptor, alpha 1b
345	ENSMUSG00000019590	87.9728	1.71654	0.657719	2.60984	0.00905859	0.0535868	Cyb561	cytochrome b-561
2563	ENSMUSG00000061411	86.8574	1.71648	0.658782	2.60554	0.00917303	0.0541403	Nol4l	nucleolar protein 4-like
2424	ENSMUSG00000054863	235.251	1.71616	0.448795	3.82394	0.000131336	0.00183507	Tafa5	TAFA chemokine like family member 5
1554	ENSMUSG00000033208	83.7178	1.71296	0.735747	2.32819	0.019902	0.0952186	S100b	S100 protein, beta polypeptide, neural
1604	ENSMUSG00000034171	225.39	1.71154	0.513957	3.33012	0.000868073	0.00867755	Faah	fatty acid amide hydrolase
602	ENSMUSG00000021950	1033.81	1.702	0.578381	2.9427	0.0032536	0.024402	Anxa8	annexin A8
2322	ENSMUSG00000050947	76.5309	1.69517	0.560954	3.02194	0.00251162	0.0198389	Amigo1	adhesion molecule with Ig like domain 1
2276	ENSMUSG00000049307	68.08	1.69105	0.729073	2.31946	0.0203702	0.0966526	Fut4	fucosyltransferase 4
1066	ENSMUSG00000027447	13985.8	1.68221	0.352792	4.76827	1.85811e-06	4.89232e-05	Cst3	cystatin C
1824	ENSMUSG00000037989	69.7149	1.67376	0.658032	2.54359	0.010972	0.0616213	Wnk2	WNK lysine deficient protein kinase 2
1153	ENSMUSG00000028551	3515.06	1.67255	0.375767	4.45102	8.54638e-06	0.000179968	Cdkn2c	cyclin dependent kinase inhibitor 2C
2522	ENSMUSG00000059674	670.598	1.67002	0.388748	4.29589	1.7399e-05	0.000332993	Cdh24	cadherin-like 24
2396	ENSMUSG00000053475	424.628	1.66914	0.355875	4.69026	2.7286e-06	6.90488e-05	Tnfaip6	tumor necrosis factor alpha induced protein 6
1859	ENSMUSG00000038402	1284.34	1.66363	0.225488	7.37794	1.60759e-13	1.66422e-11	Foxf2	forkhead box F2
81	ENSMUSG00000002885	110.375	1.66278	0.490007	3.39338	0.000690369	0.00719595	Adgre5	adhesion G protein-coupled receptor E5
2175	ENSMUSG00000045659	123.228	1.65659	0.51263	3.23156	0.00123118	0.0113523	Plekha7	pleckstrin homology domain containing, family A member 7
2636	ENSMUSG00000067279	910.12	1.65657	0.35603	4.65289	3.27317e-06	7.98712e-05	Ppp1r3c	protein phosphatase 1, regulatory subunit 3C
1438	ENSMUSG00000031828	78.4571	1.65056	0.645284	2.55789	0.010531	0.0597447	Klhl36	kelch-like 36
844	ENSMUSG00000024868	97.6929	1.64371	0.501093	3.28025	0.00103715	0.00989022	Dkk1	dickkopf WNT signaling pathway inhibitor 1
592	ENSMUSG00000021846	842.077	1.64142	0.29654	5.53524	3.10798e-08	1.24183e-06	Peli2	pellino 2
969	ENSMUSG00000026380	94.5217	1.63447	0.519632	3.14545	0.00165833	0.0142702	Tfcp2l1	transcription factor CP2-like 1
2262	ENSMUSG00000048794	304.287	1.63348	0.697718	2.34117	0.0192234	0.0923654	Cfap100	cilia and flagella associated protein 100
1538	ENSMUSG00000032715	1776.43	1.62785	0.469972	3.46372	0.000532759	0.00587109	Trib3	tribbles pseudokinase 3
2770	ENSMUSG00000078851	233.243	1.62316	0.36983	4.38894	1.13903e-05	0.000229908	H2aw	H2A.W histone
2877	ENSMUSG00000105867	98.5221	1.62256	0.50355	3.22225	0.00127187	0.011641	Gm42517	predicted gene 42517
1158	ENSMUSG00000028619	735.286	1.62132	0.580362	2.79363	0.00521195	0.0353442	Tceanc2	transcription elongation factor A (SII) N-terminal and central domain containing 2
2092	ENSMUSG00000042763	161.786	1.61326	0.466926	3.45507	0.000550154	0.00599032	Maneal	mannosidase, endo-alpha-like
1805	ENSMUSG00000037664	1374.44	1.60922	0.522942	3.07725	0.00208921	0.0171569	Cdkn1c	cyclin-dependent kinase inhibitor 1C (P57)
840	ENSMUSG00000024851	1401.93	1.60836	0.441425	3.64356	0.000268896	0.00333134	Pitpnm1	phosphatidylinositol transfer protein, membrane-associated 1
1309	ENSMUSG00000030353	129.679	1.60835	0.65877	2.44145	0.0146284	0.0755711	Tead4	TEA domain family member 4
1172	ENSMUSG00000028776	1946.26	1.60604	0.421123	3.8137	0.000136903	0.00190313	Tinagl1	tubulointerstitial nephritis antigen-like 1
162	ENSMUSG00000006219	378.772	1.60292	0.415617	3.85672	0.000114919	0.00163581	Fblim1	filamin binding LIM protein 1
45	ENSMUSG00000001604	63.581	1.59777	0.638061	2.5041	0.0122764	0.0666232	Tcea3	transcription elongation factor A (SII), 3
714	ENSMUSG00000023046	1025.35	1.59657	0.454844	3.51015	0.000447849	0.00506854	Igfbp6	insulin-like growth factor binding protein 6
1427	ENSMUSG00000031734	1305.11	1.58419	0.233256	6.79165	1.1086e-11	8.60743e-10	Irx3	Iroquois related homeobox 3
2548	ENSMUSG00000060548	448.877	1.57831	0.658668	2.39621	0.0165654	0.0829181	Tnfrsf19	tumor necrosis factor receptor superfamily, member 19
514	ENSMUSG00000021238	750.948	1.57701	0.274625	5.74244	9.33232e-09	4.19494e-07	Aldh6a1	aldehyde dehydrogenase family 6, subfamily A1
2880	ENSMUSG00000107877	185.451	1.56859	0.588948	2.66338	0.00773591	0.0475962	Gm43951	predicted gene, 43951
1800	ENSMUSG00000037580	1348.97	1.56607	0.377073	4.15323	3.27815e-05	0.000580259	Gch1	GTP cyclohydrolase 1
2688	ENSMUSG00000071478	147.613	1.55908	0.487989	3.19492	0.00139872	0.0125078	H2ac7	H2A clustered histone 7
513	ENSMUSG00000021226	453.72	1.55537	0.375104	4.14651	3.37584e-05	0.000593704	Acot2	acyl-CoA thioesterase 2
2698	ENSMUSG00000071661	89.6365	1.55321	0.591665	2.62515	0.00866098	0.0518407	Zbtb3	zinc finger and BTB domain containing 3
2246	ENSMUSG00000048058	3713.57	1.54823	0.400342	3.86727	0.000110059	0.00157978	Ldlrad3	low density lipoprotein receptor class A domain containing 3
77	ENSMUSG00000002803	368.971	1.54283	0.324284	4.75766	1.95849e-06	5.1368e-05	Btbd6	BTB (POZ) domain containing 6
1300	ENSMUSG00000030246	974.023	1.54196	0.310017	4.9738	6.56547e-07	1.98051e-05	Ldhb	lactate dehydrogenase B
1440	ENSMUSG00000031861	386.806	1.53486	0.393354	3.90198	9.54091e-05	0.00139343	Lpar2	lysophosphatidic acid receptor 2
1667	ENSMUSG00000035133	2624.02	1.53248	0.206474	7.42212	1.15256e-13	1.21152e-11	Arhgap5	Rho GTPase activating protein 5
2353	ENSMUSG00000051910	3098.19	1.53038	0.245035	6.24556	4.22288e-10	2.5421e-08	Sox6	SRY (sex determining region Y)-box 6
78	ENSMUSG00000002804	122.7	1.52912	0.463705	3.29763	0.00097506	0.00942804	Nudt14	nudix (nucleoside diphosphate linked moiety X)-type motif 14
1871	ENSMUSG00000038550	249.226	1.52589	0.46933	3.2512	0.00114919	0.0107412	Ciart	circadian associated repressor of transcription
736	ENSMUSG00000023960	1971.03	1.5204	0.41868	3.63141	0.000281875	0.00347011	Enpp5	ectonucleotide pyrophosphatase/phosphodiesterase 5
1785	ENSMUSG00000037259	132.081	1.51892	0.586213	2.59107	0.00956773	0.055897	Dzank1	double zinc ribbon and ankyrin repeat domains 1
280	ENSMUSG00000016624	85.6756	1.51499	0.546908	2.7701	0.00560397	0.0372643	Phf21b	PHD finger protein 21B
91	ENSMUSG00000003227	479.238	1.50787	0.359471	4.1947	2.73231e-05	0.000494529	Edar	ectodysplasin-A receptor
1045	ENSMUSG00000027168	215.997	1.50488	0.388269	3.87587	0.000106243	0.00152983	Pax6	paired box 6
1441	ENSMUSG00000031875	1269.99	1.50087	0.238551	6.29164	3.14128e-10	1.92491e-08	Cmtm3	CKLF-like MARVEL transmembrane domain containing 3
2709	ENSMUSG00000072680	669.825	1.49684	0.552706	2.70821	0.00676476	0.043136	Tmem254c	transmembrane protein 254c
846	ENSMUSG00000024871	98.2202	1.49235	0.513052	2.90877	0.00362852	0.0265623	Doc2g	double C2, gamma
527	ENSMUSG00000021265	65.2931	1.49181	0.615265	2.42466	0.0153228	0.0782753	Slc25a29	solute carrier family 25 (mitochondrial carrier, palmitoylcarnitine transporter), member 29
1041	ENSMUSG00000027111	368.747	1.48683	0.404198	3.67848	0.000234629	0.00297421	Itga6	integrin alpha 6
1646	ENSMUSG00000034684	253.783	1.48666	0.339114	4.38395	1.16546e-05	0.00023455	Sema3f	sema domain, immunoglobulin domain (Ig), short basic domain, secreted, (semaphorin) 3F
1892	ENSMUSG00000038859	498.438	1.48338	0.581233	2.55213	0.0107068	0.0604827	Baiap2l1	BAI1-associated protein 2-like 1
491	ENSMUSG00000021109	10315	1.48117	0.166395	8.90149	5.51011e-19	1.0605e-16	Hif1a	hypoxia inducible factor 1, alpha subunit
1254	ENSMUSG00000029673	10235.5	1.4802	0.215954	6.85422	7.17019e-12	5.97443e-10	Auts2	autism susceptibility candidate 2
1942	ENSMUSG00000039680	1516.97	1.47866	0.523355	2.82535	0.00472288	0.0327771	Mrps6	mitochondrial ribosomal protein S6
2782	ENSMUSG00000079022	350.043	1.47707	0.498777	2.96139	0.00306253	0.0232239	Col22a1	collagen, type XXII, alpha 1
2580	ENSMUSG00000062098	2341.91	1.4721	0.462835	3.18061	0.00146966	0.0129483	Btbd3	BTB (POZ) domain containing 3
1594	ENSMUSG00000033961	99.1444	1.46406	0.522475	2.80216	0.00507609	0.0347171	Zfp446	zinc finger protein 446
2836	ENSMUSG00000090799	1305.86	1.45723	0.312702	4.66014	3.16002e-06	7.75253e-05	Klhl33	kelch-like 33
880	ENSMUSG00000025185	10238.5	1.45625	0.388214	3.75115	0.000176024	0.00234185	Loxl4	lysyl oxidase-like 4
2328	ENSMUSG00000051067	255.413	1.45563	0.61713	2.35871	0.0183384	0.0891794	Lingo3	leucine rich repeat and Ig domain containing 3
246	ENSMUSG00000014361	183.154	1.45251	0.608137	2.38845	0.0169196	0.0842591	Mertk	MER proto-oncogene tyrosine kinase
2630	ENSMUSG00000066829	344.659	1.44911	0.30708	4.71899	2.37017e-06	6.07661e-05	Zfp810	zinc finger protein 810
682	ENSMUSG00000022793	283.743	1.44888	0.392718	3.68937	0.000224813	0.00286307	B4galt4	UDP-Gal:betaGlcNAc beta 1,4-galactosyltransferase, polypeptide 4
1843	ENSMUSG00000038248	4272.86	1.44265	0.292223	4.93683	7.94025e-07	2.34856e-05	Sobp	sine oculis binding protein
2281	ENSMUSG00000049532	1152.07	1.44103	0.233887	6.16123	7.21836e-10	4.0929e-08	Sall2	spalt like transcription factor 2
2284	ENSMUSG00000049600	298.895	1.43745	0.332422	4.32416	1.53111e-05	0.000298501	Zbtb45	zinc finger and BTB domain containing 45
586	ENSMUSG00000021806	26848.9	1.43634	0.23601	6.08594	1.15808e-09	6.1817e-08	Nid2	nidogen 2
2259	ENSMUSG00000048644	733.118	1.42496	0.357822	3.9823	6.82515e-05	0.00106104	Ctxn1	cortexin 1
1339	ENSMUSG00000030621	149.831	1.42352	0.540122	2.63554	0.00840023	0.0507413	Me3	malic enzyme 3, NADP(+)-dependent, mitochondrial
1278	ENSMUSG00000030032	245.459	1.41599	0.59008	2.39966	0.0164104	0.0824441	Wdr54	WD repeat domain 54
2810	ENSMUSG00000083282	2535.69	1.41567	0.181807	7.78666	6.88046e-15	8.2475e-13	Ctsf	cathepsin F
906	ENSMUSG00000025381	4682.35	1.4153	0.29519	4.79456	1.63033e-06	4.40287e-05	Cnpy2	canopy FGF signaling regulator 2
2484	ENSMUSG00000057719	627.18	1.41373	0.276652	5.11015	3.21898e-07	1.05233e-05	Sh3rf2	SH3 domain containing ring finger 2
89	ENSMUSG00000003070	294.58	1.41334	0.367893	3.84171	0.000122178	0.00172476	Efna2	ephrin A2
1789	ENSMUSG00000037347	329.534	1.41258	0.47571	2.96942	0.00298362	0.0227517	Chst7	carbohydrate (N-acetylglucosamino) sulfotransferase 7
1385	ENSMUSG00000031283	14496.9	1.41224	0.212723	6.63887	3.16087e-11	2.26143e-09	Chrdl1	chordin-like 1
1500	ENSMUSG00000032374	19185.9	1.41139	0.222873	6.33272	2.40875e-10	1.50989e-08	Plod2	procollagen lysine, 2-oxoglutarate 5-dioxygenase 2
1728	ENSMUSG00000036242	154.652	1.40063	0.565576	2.47647	0.0132689	0.070578	Armh4	armadillo-like helical domain containing 4
525	ENSMUSG00000021262	1271.27	1.39989	0.208366	6.71842	1.83701e-11	1.39459e-09	Evl	Ena-vasodilator stimulated phosphoprotein
1661	ENSMUSG00000034910	782.525	1.3975	0.321524	4.3465	1.38328e-05	0.000273553	Pygo1	pygopus 1
1886	ENSMUSG00000038777	420.383	1.39688	0.540556	2.58415	0.00976186	0.056673	Sema6c	sema domain, transmembrane domain (TM), and cytoplasmic domain, (semaphorin) 6C
1222	ENSMUSG00000029231	732.37	1.39393	0.529498	2.63255	0.0084747	0.0510612	Pdgfra	platelet derived growth factor receptor, alpha polypeptide
2794	ENSMUSG00000079391	102.519	1.3933	0.547642	2.54418	0.0109533	0.0615449	Gm2974	predicted gene 2974
1615	ENSMUSG00000034320	1682.46	1.39153	0.300806	4.62601	3.72773e-06	8.96822e-05	Slc26a2	solute carrier family 26 (sulfate transporter), member 2
2005	ENSMUSG00000040841	630.24	1.38734	0.267868	5.17919	2.22854e-07	7.57538e-06	Six5	sine oculis-related homeobox 5
1651	ENSMUSG00000034762	369.678	1.38403	0.558304	2.47899	0.0131754	0.0702738	Glis1	GLIS family zinc finger 1
1714	ENSMUSG00000035954	1200.68	1.38171	0.230249	6.00095	1.96168e-09	1.01925e-07	Dock4	dedicator of cytokinesis 4
2802	ENSMUSG00000082016	564.484	1.37894	0.391241	3.52452	0.000424243	0.00483914	Pgam1-ps2	phosphoglycerate mutase 1, pseudogene 2
2243	ENSMUSG00000047910	501.959	1.37732	0.561318	2.45373	0.0141383	0.0739205	Pcdhb16	protocadherin beta 16
1417	ENSMUSG00000031626	1723.82	1.37564	0.293214	4.69159	2.71092e-06	6.87287e-05	Sorbs2	sorbin and SH3 domain containing 2
545	ENSMUSG00000021376	346.485	1.37162	0.308003	4.45328	8.45701e-06	0.000178628	Tpmt	thiopurine methyltransferase
2651	ENSMUSG00000068744	178.798	1.36966	0.498625	2.74688	0.00601658	0.0395082	Psrc1	proline/serine-rich coiled-coil 1
410	ENSMUSG00000020422	8195.57	1.35369	0.283462	4.77557	1.79203e-06	4.74921e-05	Tns3	tensin 3
2750	ENSMUSG00000075590	259.787	1.34743	0.572629	2.35306	0.0186195	0.0900976	Nrbp2	nuclear receptor binding protein 2
1054	ENSMUSG00000027227	974.993	1.34461	0.38407	3.50095	0.000463599	0.00521406	Sord	sorbitol dehydrogenase
2855	ENSMUSG00000094627	193.129	1.34328	0.577818	2.32475	0.0200854	0.0957788	Gm10182	predicted pseudogene 10182
2754	ENSMUSG00000076431	14697.9	1.33312	0.29547	4.51187	6.42601e-06	0.00014209	Sox4	SRY (sex determining region Y)-box 4
900	ENSMUSG00000025323	364.835	1.32746	0.359637	3.6911	0.000223284	0.00284624	Sp4	trans-acting transcription factor 4
1889	ENSMUSG00000038816	664.834	1.32417	0.414094	3.19774	0.00138509	0.0124365	Ctnnal1	catenin (cadherin associated protein), alpha-like 1
2163	ENSMUSG00000045193	1021.52	1.32051	0.459387	2.87451	0.00404653	0.0290419	Cirbp	cold inducible RNA binding protein
108	ENSMUSG00000003812	956.72	1.32007	0.355569	3.71255	0.000205178	0.00265005	Dnase2a	deoxyribonuclease II alpha
1535	ENSMUSG00000032702	2968.42	1.31806	0.212572	6.20053	5.62724e-10	3.27218e-08	Kank1	KN motif and ankyrin repeat domains 1
2542	ENSMUSG00000060397	158.592	1.31386	0.405501	3.2401	0.00119489	0.011085	Zfp128	zinc finger protein 128
2064	ENSMUSG00000042063	801.753	1.31269	0.230046	5.70618	1.15539e-08	5.15962e-07	Zfp386	zinc finger protein 386 (Kruppel-like)
2731	ENSMUSG00000074480	2121.54	1.31028	0.356232	3.67817	0.000234912	0.00297504	Mex3a	mex3 RNA binding family member A
239	ENSMUSG00000013622	2288.58	1.30772	0.241355	5.41822	6.01959e-08	2.2913e-06	Atraid	all-trans retinoic acid induced differentiation factor
2437	ENSMUSG00000055629	623.162	1.30238	0.460822	2.82622	0.00471011	0.0327218	B4galnt4	beta-1,4-N-acetyl-galactosaminyl transferase 4
660	ENSMUSG00000022580	164.405	1.29987	0.491148	2.64659	0.00813076	0.0496678	Rhpn1	rhophilin, Rho GTPase binding protein 1
1411	ENSMUSG00000031595	8400.13	1.29912	0.374743	3.46671	0.000526876	0.00582034	Pdgfrl	platelet-derived growth factor receptor-like
304	ENSMUSG00000017760	6403.63	1.29531	0.202417	6.39924	1.56157e-10	1.03086e-08	Ctsa	cathepsin A
940	ENSMUSG00000025909	186.842	1.2942	0.456096	2.83756	0.00454595	0.0319371	Sntg1	syntrophin, gamma 1
575	ENSMUSG00000021728	479.09	1.2888	0.473941	2.71932	0.00654165	0.0421063	Emb	embigin
934	ENSMUSG00000025854	2709.13	1.28854	0.388353	3.31795	0.000906807	0.00894695	Fam20c	family with sequence similarity 20, member C
380	ENSMUSG00000020019	369.912	1.28534	0.474297	2.70999	0.00672862	0.042948	Ntn4	netrin 4
1851	ENSMUSG00000038324	1773.37	1.28329	0.389257	3.29676	0.00097807	0.00944546	Trpc4ap	transient receptor potential cation channel, subfamily C, member 4 associated protein
2771	ENSMUSG00000078886	148.971	1.28217	0.526526	2.43515	0.0148857	0.0765287	Gm2026	predicted gene 2026
1882	ENSMUSG00000038718	921.264	1.28134	0.50261	2.54937	0.0107916	0.0607613	Pbx3	pre B cell leukemia homeobox 3
195	ENSMUSG00000008206	343.741	1.27907	0.49476	2.58523	0.0097315	0.0565636	Cers4	ceramide synthase 4
595	ENSMUSG00000021895	301.513	1.2749	0.435212	2.92938	0.00339634	0.0252097	Arhgef3	Rho guanine nucleotide exchange factor (GEF) 3
2307	ENSMUSG00000050288	2522.63	1.27472	0.235331	5.41673	6.06991e-08	2.29765e-06	Fzd2	frizzled class receptor 2
2105	ENSMUSG00000043079	5376.76	1.27201	0.299161	4.25193	2.11937e-05	0.000397848	Synpo	synaptopodin
697	ENSMUSG00000022912	954.548	1.27178	0.538292	2.36261	0.0181467	0.088634	Pros1	protein S (alpha)
2707	ENSMUSG00000072647	127.97	1.27128	0.504142	2.52168	0.0116797	0.0642109	Adam1a	a disintegrin and metallopeptidase domain 1a
73	ENSMUSG00000002731	580.54	1.27054	0.287709	4.41604	1.00523e-05	0.000206564	Prkra	protein kinase, interferon inducible double stranded RNA dependent activator
845	ENSMUSG00000024869	138.293	1.26897	0.471327	2.69233	0.00709539	0.0445627	Gm49405	predicted gene, 49405
879	ENSMUSG00000025169	498.748	1.26866	0.340575	3.72507	0.000195262	0.00255091	Ogfod3	2-oxoglutarate and iron-dependent oxygenase domain containing 3
1586	ENSMUSG00000033760	1365.91	1.26399	0.20201	6.25707	3.9229e-10	2.37196e-08	Rbm4b	RNA binding motif protein 4B
416	ENSMUSG00000020541	161.891	1.26318	0.427936	2.95179	0.00315933	0.0238304	Tom1l1	target of myb1-like 1 (chicken)
1645	ENSMUSG00000034675	2787.66	1.25861	0.427439	2.94454	0.00323436	0.0242925	Dbn1	drebrin 1
2415	ENSMUSG00000054640	163.243	1.25296	0.408465	3.06748	0.00215875	0.0176115	Slc8a1	solute carrier family 8 (sodium/calcium exchanger), member 1
499	ENSMUSG00000021136	2736.39	1.23739	0.379391	3.26153	0.00110814	0.0104649	Smoc1	SPARC related modular calcium binding 1
159	ENSMUSG00000006021	323.342	1.23677	0.316291	3.91023	9.2207e-05	0.00135843	Kptn	kaptin
779	ENSMUSG00000024357	893.656	1.23619	0.349613	3.53589	0.000406406	0.00468258	Sil1	endoplasmic reticulum chaperone SIL1 homolog (S. cerevisiae)
480	ENSMUSG00000021036	1475.16	1.23292	0.218486	5.64301	1.67103e-08	7.15817e-07	Sptlc2	serine palmitoyltransferase, long chain base subunit 2
2678	ENSMUSG00000070814	260.221	1.23196	0.384321	3.20556	0.00134801	0.0121909	Zswim9	zinc finger SWIM-type containing 9
1531	ENSMUSG00000032609	155.308	1.2306	0.442703	2.77973	0.00544042	0.0364965	Klhdc8b	kelch domain containing 8B
328	ENSMUSG00000018819	607.695	1.22734	0.500965	2.44995	0.0142876	0.0744909	Lsp1	lymphocyte specific 1
817	ENSMUSG00000024620	7665.09	1.22667	0.272781	4.49691	6.89492e-06	0.00015027	Pdgfrb	platelet derived growth factor receptor, beta polypeptide
1154	ENSMUSG00000028555	183.571	1.22409	0.408202	2.99873	0.00271107	0.0210493	Ttc39a	tetratricopeptide repeat domain 39A
608	ENSMUSG00000022012	403.546	1.22405	0.374554	3.26802	0.00108304	0.0102776	Enox1	ecto-NOX disulfide-thiol exchanger 1
597	ENSMUSG00000021913	1005.7	1.2235	0.352807	3.46791	0.00052453	0.00579911	Ogdhl	oxoglutarate dehydrogenase-like
1691	ENSMUSG00000035596	717.711	1.22011	0.443745	2.74957	0.00596728	0.0392599	Mboat7	membrane bound O-acyltransferase domain containing 7
2236	ENSMUSG00000047793	3450.91	1.21773	0.460298	2.64553	0.00815639	0.0497799	Sned1	sushi, nidogen and EGF-like domains 1
17	ENSMUSG00000000594	1784.27	1.21584	0.214031	5.68067	1.34166e-08	5.87621e-07	Gm2a	GM2 ganglioside activator protein
462	ENSMUSG00000020949	1246.78	1.2117	0.229615	5.27708	1.31256e-07	4.72004e-06	Fkbp3	FK506 binding protein 3
1605	ENSMUSG00000034175	354.159	1.21123	0.331503	3.65375	0.000258441	0.00322521	Rhbdd3	rhomboid domain containing 3
2828	ENSMUSG00000090210	1956.81	1.21098	0.311812	3.88369	0.000102885	0.00148774	Itga10	integrin, alpha 10
2704	ENSMUSG00000072568	851.983	1.20934	0.390007	3.10081	0.00192995	0.0161598	Lratd2	LRAT domain containing 1
1858	ENSMUSG00000038393	3816.65	1.2031	0.321515	3.74198	0.000182572	0.00240816	Txnip	thioredoxin interacting protein
876	ENSMUSG00000025089	123.161	1.20237	0.493879	2.43455	0.0149103	0.0765889	Gfra1	glial cell line derived neurotrophic factor family receptor alpha 1
960	ENSMUSG00000026200	190.34	1.19656	0.378419	3.162	0.00156688	0.0136501	Glb1l	galactosidase, beta 1-like
2043	ENSMUSG00000041716	286.532	1.19589	0.352649	3.39116	0.000695978	0.00723785	Gm20604	predicted gene 20604
2906	ENSMUSG00000117694	135.348	1.19489	0.486799	2.45458	0.0141049	0.0738635	Snhg4	small nucleolar RNA host gene 4
1898	ENSMUSG00000038991	17950	1.19418	0.232036	5.14654	2.65337e-07	8.8435e-06	Txndc5	thioredoxin domain containing 5
964	ENSMUSG00000026259	1269.8	1.19379	0.300838	3.96823	7.2407e-05	0.00111499	Ngef	neuronal guanine nucleotide exchange factor
399	ENSMUSG00000020277	4107.57	1.19333	0.359934	3.31543	0.000915038	0.00900864	Pfkl	phosphofructokinase, liver, B-type
2220	ENSMUSG00000047420	4254.24	1.1922	0.289945	4.11183	3.9254e-05	0.000670676	Fam180a	family with sequence similarity 180, member A
2695	ENSMUSG00000071654	347.739	1.18999	0.330503	3.60054	0.000317559	0.0038233	Uqcc3	ubiquinol-cytochrome c reductase complex assembly factor 3
1744	ENSMUSG00000036545	2311.99	1.18551	0.280328	4.229	2.34728e-05	0.000434041	Adamts2	a disintegrin-like and metallopeptidase (reprolysin type) with thrombospondin type 1 motif, 2
72	ENSMUSG00000002661	147.269	1.18549	0.497925	2.38085	0.0172726	0.0855493	Alkbh7	alkB homolog 7
2584	ENSMUSG00000062380	333.663	1.18503	0.453284	2.61432	0.0089405	0.0530721	Tubb3	tubulin, beta 3 class III
958	ENSMUSG00000026185	524411	1.18441	0.330896	3.57941	0.00034437	0.00411707	Igfbp5	insulin-like growth factor binding protein 5
1961	ENSMUSG00000039976	1386.61	1.18425	0.232511	5.09333	3.51833e-07	1.1366e-05	Tbc1d16	TBC1 domain family, member 16
2215	ENSMUSG00000047146	1235.86	1.18339	0.283729	4.17084	3.03481e-05	0.000541393	Tet1	tet methylcytosine dioxygenase 1
1074	ENSMUSG00000027522	2061.97	1.17695	0.298938	3.93711	8.24699e-05	0.00124114	Stx16	syntaxin 16
1311	ENSMUSG00000030386	342.398	1.17397	0.318658	3.68409	0.000229521	0.00291758	Zfp606	zinc finger protein 606
1762	ENSMUSG00000037003	3464.76	1.17278	0.434193	2.70105	0.00691217	0.0438169	Tns2	tensin 2
1143	ENSMUSG00000028454	618.736	1.17005	0.255769	4.57464	4.77033e-06	0.00011124	Pigo	phosphatidylinositol glycan anchor biosynthesis, class O
700	ENSMUSG00000022946	812.199	1.16913	0.261874	4.46447	8.02668e-06	0.000171115	Dop1b	DOP1 leucine zipper like protein B
1343	ENSMUSG00000030671	380.177	1.169	0.363125	3.21927	0.00128517	0.0117392	Pde3b	phosphodiesterase 3B, cGMP-inhibited
1444	ENSMUSG00000031906	10295.9	1.16836	0.189898	6.15254	7.62522e-10	4.28801e-08	Smpd3	sphingomyelin phosphodiesterase 3, neutral
739	ENSMUSG00000023990	641.7	1.16603	0.289683	4.02519	5.69297e-05	0.000918471	Tfeb	transcription factor EB
2254	ENSMUSG00000048442	247.597	1.16501	0.434092	2.68379	0.00727923	0.0454204	Smim5	small integral membrane protein 5
2400	ENSMUSG00000053644	1390.36	1.16141	0.311921	3.72341	0.000196548	0.0025597	Aldh7a1	aldehyde dehydrogenase family 7, member A1
2085	ENSMUSG00000042628	1197.15	1.15895	0.312549	3.70808	0.000208841	0.00268692	Zfyve1	zinc finger, FYVE domain containing 1
361	ENSMUSG00000019846	3900.73	1.15682	0.468095	2.47133	0.013461	0.0713239	Lama4	laminin, alpha 4
479	ENSMUSG00000021033	539.098	1.15619	0.262936	4.39724	1.09636e-05	0.000222943	Gstz1	glutathione transferase zeta 1 (maleylacetoacetate isomerase)
2676	ENSMUSG00000070713	1719.25	1.15523	0.263954	4.37665	1.20516e-05	0.00024112	Gm10282	predicted pseudogene 10282
2229	ENSMUSG00000047656	194.87	1.15246	0.432185	2.66658	0.00766268	0.0472094	Trpt1	tRNA phosphotransferase 1
341	ENSMUSG00000019437	516.631	1.15109	0.258465	4.45358	8.44518e-06	0.000178628	Tlcd1	TLC domain containing 1
1839	ENSMUSG00000038208	188.596	1.14962	0.389696	2.95005	0.00317723	0.0239211	Pgap3	post-GPI attachment to proteins 3
582	ENSMUSG00000021779	1644.6	1.14849	0.232689	4.93572	7.98576e-07	2.35692e-05	Thrb	thyroid hormone receptor beta
1314	ENSMUSG00000030407	383.301	1.14519	0.313788	3.64955	0.000262696	0.00326464	Qpctl	glutaminyl-peptide cyclotransferase-like
2587	ENSMUSG00000062901	4233.79	1.14454	0.327544	3.49432	0.000475271	0.00531907	Klhl24	kelch-like 24
301	ENSMUSG00000017721	4036.32	1.14348	0.234104	4.88448	1.03702e-06	2.94275e-05	Pigt	phosphatidylinositol glycan anchor biosynthesis, class T
142	ENSMUSG00000005150	576.441	1.1404	0.256312	4.44928	8.61576e-06	0.000180852	Wdr83	WD repeat domain containing 83
2136	ENSMUSG00000044164	164.191	1.13687	0.430953	2.63804	0.00833872	0.0505539	Rnf182	ring finger protein 182
1155	ENSMUSG00000028597	1843.85	1.13468	0.193105	5.87598	4.20347e-09	2.0588e-07	Gpx7	glutathione peroxidase 7
114	ENSMUSG00000004187	124.462	1.13088	0.454725	2.48696	0.012884	0.0689891	Kifc2	kinesin family member C2
2026	ENSMUSG00000041375	407.527	1.12994	0.345825	3.26736	0.00108555	0.0102871	Ccdc9	coiled-coil domain containing 9
851	ENSMUSG00000024901	129.643	1.12865	0.455877	2.47577	0.013295	0.0706637	Peli3	pellino 3
152	ENSMUSG00000005881	4041.56	1.12835	0.197936	5.70058	1.19399e-08	5.29736e-07	Ergic3	ERGIC and golgi 3
1659	ENSMUSG00000034892	4592.43	1.12712	0.23264	4.84491	1.26672e-06	3.52539e-05	Rps29	ribosomal protein S29
307	ENSMUSG00000017843	2371.03	1.12373	0.184298	6.09737	1.07828e-09	5.87042e-08	Ppp2r5c	protein phosphatase 2, regulatory subunit B', gamma
2030	ENSMUSG00000041488	340.515	1.12369	0.335585	3.34847	0.000812604	0.00823017	Stx3	syntaxin 3
2326	ENSMUSG00000051000	524.525	1.12286	0.332684	3.37515	0.000737767	0.00758585	Fam160a1	family with sequence similarity 160, member A1
1550	ENSMUSG00000033096	1250.32	1.12214	0.328454	3.41642	0.000634498	0.00671605	Apmap	adipocyte plasma membrane associated protein
1848	ENSMUSG00000038286	423.453	1.12108	0.37383	2.99891	0.00270943	0.0210485	Bphl	biphenyl hydrolase-like (serine hydrolase, breast epithelial mucin-associated antigen)
2874	ENSMUSG00000102805	182.051	1.12012	0.475238	2.35698	0.0184244	0.0894069	Gm37240	predicted gene, 37240
1918	ENSMUSG00000039233	566.409	1.11955	0.296404	3.77712	0.000158652	0.00214227	Tbce	tubulin-specific chaperone E
2860	ENSMUSG00000095253	1123.81	1.11242	0.29754	3.73874	0.000184948	0.00243245	Zfp799	zinc finger protein 799
2114	ENSMUSG00000043391	2272.04	1.1112	0.390654	2.84445	0.00444877	0.0313849	2510009E07Rik	RIKEN cDNA 2510009E07 gene
992	ENSMUSG00000026605	2577.92	1.1078	0.24603	4.50268	6.71007e-06	0.000146709	Cenpf	centromere protein F
2129	ENSMUSG00000043998	1867.04	1.10615	0.22368	4.94525	7.60476e-07	2.27394e-05	Mgat2	mannoside acetylglucosaminyltransferase 2
2214	ENSMUSG00000047139	10628	1.10606	0.350577	3.15496	0.00160518	0.0138915	Cd24a	CD24a antigen
1039	ENSMUSG00000027102	1055.2	1.10334	0.349436	3.15748	0.00159137	0.0137895	Hoxd8	homeobox D8
84	ENSMUSG00000002981	3263.3	1.10179	0.179944	6.12293	9.18684e-10	5.10318e-08	Clptm1	cleft lip and palate associated transmembrane protein 1
668	ENSMUSG00000022665	9114.03	1.09961	0.43348	2.5367	0.0111903	0.0624655	Ccdc80	coiled-coil domain containing 80
2849	ENSMUSG00000092035	5175.38	1.09643	0.285034	3.84666	0.000119738	0.00169556	Peg10	paternally expressed 10
1341	ENSMUSG00000030657	7599.63	1.09607	0.34495	3.17748	0.00148559	0.013055	Xylt1	xylosyltransferase 1
2657	ENSMUSG00000069302	1792.73	1.09529	0.271827	4.02938	5.59248e-05	0.000906538	H2ac12	H2A clustered histone 12
1322	ENSMUSG00000030499	1640.6	1.09529	0.288132	3.80136	0.000143905	0.00197436	Kctd15	potassium channel tetramerisation domain containing 15
2440	ENSMUSG00000055725	694.313	1.09462	0.309915	3.53201	0.000412421	0.00472787	Paqr3	progestin and adipoQ receptor family member III
2846	ENSMUSG00000091811	284.817	1.09419	0.319195	3.42795	0.000608153	0.00650267	Inafm1	InaF motif containing 1
1130	ENSMUSG00000028188	209.467	1.09173	0.438133	2.49179	0.0127101	0.0683882	Spata1	spermatogenesis associated 1
1051	ENSMUSG00000027204	7718.25	1.09147	0.279384	3.90669	9.35694e-05	0.00137487	Fbn1	fibrillin 1
2274	ENSMUSG00000049225	1156.85	1.09005	0.31486	3.462	0.000536168	0.00590315	Pdp1	pyruvate dehyrogenase phosphatase catalytic subunit 1
1677	ENSMUSG00000035293	1048.05	1.0885	0.290326	3.74922	0.000177384	0.00235335	G2e3	G2/M-phase specific E3 ubiquitin ligase
694	ENSMUSG00000022895	5120.99	1.08819	0.350985	3.10039	0.00193264	0.0161724	Ets2	E26 avian leukemia oncogene 2, 3' domain
730	ENSMUSG00000023915	632.265	1.08776	0.253813	4.28567	1.82193e-05	0.000347718	Tnfrsf21	tumor necrosis factor receptor superfamily, member 21
916	ENSMUSG00000025545	210.66	1.08456	0.456472	2.37596	0.0175032	0.0862535	Clybl	citrate lyase beta like
2857	ENSMUSG00000094777	3076.51	1.08453	0.269638	4.02219	5.76592e-05	0.000926956	Hist1h2ap	histone cluster 1, H2ap
412	ENSMUSG00000020432	1670.96	1.08315	0.354775	3.05306	0.0022652	0.0182297	Tcn2	transcobalamin 2
383	ENSMUSG00000020085	421.509	1.08105	0.414921	2.60543	0.00917592	0.0541403	Aifm2	apoptosis-inducing factor, mitochondrion-associated 2
1897	ENSMUSG00000038982	657.193	1.07614	0.338162	3.18233	0.00146093	0.0128964	Bloc1s5	biogenesis of lysosomal organelles complex-1, subunit 5, muted
1940	ENSMUSG00000039556	809.635	1.07516	0.34835	3.08643	0.00202576	0.0167364	Ppp1r3f	protein phosphatase 1, regulatory subunit 3F
2888	ENSMUSG00000110949	317.458	1.07255	0.346372	3.09653	0.00195802	0.0163369	Nudt8	nudix (nucleoside diphosphate linked moiety X)-type motif 8
2773	ENSMUSG00000078903	670.184	1.07157	0.276094	3.88118	0.000103951	0.00149841	Gm14391	predicted gene 14391
1233	ENSMUSG00000029386	1218.84	1.07069	0.242924	4.40752	1.04563e-05	0.000214221	Tctn2	tectonic family member 2
484	ENSMUSG00000021040	460.139	1.06879	0.281737	3.79358	0.000148491	0.00202508	Slirp	SRA stem-loop interacting RNA binding protein
2588	ENSMUSG00000062908	3583.57	1.06743	0.375856	2.83999	0.00451148	0.0317126	Acadm	acyl-Coenzyme A dehydrogenase, medium chain
1164	ENSMUSG00000028657	3493.63	1.06645	0.191829	5.55939	2.70716e-08	1.09773e-06	Ppt1	palmitoyl-protein thioesterase 1
1693	ENSMUSG00000035614	897.058	1.0653	0.251044	4.24349	2.20065e-05	0.000410861	Togaram1	TOG array regulator of axonemal microtubules 1
1669	ENSMUSG00000035142	162.004	1.06502	0.422236	2.52234	0.0116576	0.0641826	Nubpl	nucleotide binding protein-like
2167	ENSMUSG00000045348	373.243	1.06491	0.328498	3.24175	0.00118797	0.0110282	Nyap1	neuronal tyrosine-phosphorylated phosphoinositide 3-kinase adaptor 1
287	ENSMUSG00000017144	3573.26	1.0639	0.290147	3.66677	0.000245636	0.00309366	Rnd3	Rho family GTPase 3
863	ENSMUSG00000024955	1266.93	1.06369	0.221104	4.81079	1.50337e-06	4.1005e-05	Esrra	estrogen related receptor, alpha
1104	ENSMUSG00000027848	3879.14	1.06127	0.335639	3.16193	0.00156728	0.0136501	Olfml3	olfactomedin-like 3
2723	ENSMUSG00000073700	2003.38	1.06002	0.198649	5.33615	9.49401e-08	3.48752e-06	Klhl21	kelch-like 21
433	ENSMUSG00000020644	1866.76	1.05984	0.373523	2.83741	0.00454809	0.0319371	Id2	inhibitor of DNA binding 2
2814	ENSMUSG00000085793	251.886	1.05961	0.343002	3.08922	0.00200682	0.0166403	Lin52	lin-52 homolog (C. elegans)
1412	ENSMUSG00000031596	9462	1.05819	0.200663	5.27348	1.33862e-07	4.8011e-06	Slc7a2	solute carrier family 7 (cationic amino acid transporter, y+ system), member 2
2772	ENSMUSG00000078899	2104.09	1.0546	0.271138	3.88954	0.000100433	0.00146002	Gm4631	predicted gene 4631
335	ENSMUSG00000019132	7811.27	1.05427	0.181096	5.82163	5.82775e-09	2.73448e-07	BC005537	cDNA sequence BC005537
849	ENSMUSG00000024896	3747.12	1.05376	0.209234	5.03626	4.74716e-07	1.49126e-05	Minpp1	multiple inositol polyphosphate histidine phosphatase 1
1822	ENSMUSG00000037966	1657.89	1.05216	0.343787	3.06049	0.00220974	0.0179262	Ninj1	ninjurin 1
2797	ENSMUSG00000079560	605.843	1.05164	0.258837	4.06294	4.84583e-05	0.000804597	Hoxa3	homeobox A3
100	ENSMUSG00000003549	313.237	1.05142	0.325499	3.23018	0.00123712	0.0113917	Ercc1	excision repair cross-complementing rodent repair deficiency, complementation group 1
811	ENSMUSG00000024590	2644.36	1.04845	0.265905	3.94294	8.04891e-05	0.00121938	Lmnb1	lamin B1
173	ENSMUSG00000006720	198.362	1.04579	0.435262	2.40268	0.0162756	0.0818876	Zfp184	zinc finger protein 184 (Kruppel-like)
2069	ENSMUSG00000042208	470.474	1.04465	0.355091	2.94192	0.00326181	0.0244368	0610010F05Rik	RIKEN cDNA 0610010F05 gene
2528	ENSMUSG00000059851	461.224	1.04463	0.325003	3.21421	0.00130802	0.0119082	Kmt5c	lysine methyltransferase 5C
1386	ENSMUSG00000031292	1849.66	1.04288	0.187978	5.54789	2.89131e-08	1.16893e-06	Cdkl5	cyclin-dependent kinase-like 5
2089	ENSMUSG00000042700	2302.55	1.04206	0.346725	3.00545	0.00265186	0.0206836	Sipa1l1	signal-induced proliferation-associated 1 like 1
2604	ENSMUSG00000063727	6121.51	1.04078	0.352785	2.95018	0.00317594	0.0239211	Tnfrsf11b	tumor necrosis factor receptor superfamily, member 11b (osteoprotegerin)
2687	ENSMUSG00000071451	343.752	1.04002	0.329117	3.16002	0.00157759	0.0136962	Psmg4	proteasome (prosome, macropain) assembly chaperone 4
482	ENSMUSG00000021038	671.479	1.03987	0.282924	3.67546	0.000237422	0.00300127	Vipas39	VPS33B interacting protein, apical-basolateral polarity regulator, spe-39 homolog
1965	ENSMUSG00000040003	574.255	1.03914	0.321986	3.22729	0.00124967	0.0114763	Magi2	membrane associated guanylate kinase, WW and PDZ domain containing 2
245	ENSMUSG00000014353	1646.59	1.03768	0.234708	4.42113	9.81854e-06	0.000202369	Tmem87b	transmembrane protein 87B
2451	ENSMUSG00000056209	1231.83	1.0339	0.24944	4.14487	3.40002e-05	0.000597189	Npm3	nucleoplasmin 3
200	ENSMUSG00000008822	183.372	1.03375	0.412692	2.50489	0.0122489	0.0665268	Acyp1	acylphosphatase 1, erythrocyte (common) type
337	ENSMUSG00000019158	557.89	1.03167	0.26312	3.92091	8.82159e-05	0.00131172	Tmem160	transmembrane protein 160
572	ENSMUSG00000021703	3072.4	1.03153	0.352919	2.92285	0.0034684	0.0256446	Serinc5	serine incorporator 5
171	ENSMUSG00000006494	1889.11	1.03041	0.233821	4.40682	1.04901e-05	0.000214592	Pdk1	pyruvate dehydrogenase kinase, isoenzyme 1
61	ENSMUSG00000002043	319.837	1.03023	0.44352	2.32284	0.0201879	0.0959874	Trappc6a	trafficking protein particle complex 6A
519	ENSMUSG00000021248	4374.82	1.02943	0.170524	6.03687	1.57134e-09	8.32261e-08	Tmed10	transmembrane p24 trafficking protein 10
2226	ENSMUSG00000047604	193.053	1.02613	0.426445	2.40625	0.0161172	0.0812701	Frat2	frequently rearranged in advanced T cell lymphomas 2
2734	ENSMUSG00000074622	1715.16	1.02345	0.364372	2.80881	0.00497251	0.0341454	Mafb	v-maf musculoaponeurotic fibrosarcoma oncogene family, protein B (avian)
2730	ENSMUSG00000074358	373.54	1.02324	0.322554	3.1723	0.00151239	0.0132394	Ccdc61	coiled-coil domain containing 61
1890	ENSMUSG00000038843	1648.82	1.02113	0.321792	3.17326	0.00150735	0.0132129	Gcnt1	glucosaminyl (N-acetyl) transferase 1, core 2
1551	ENSMUSG00000033152	3525.12	1.02065	0.333201	3.06316	0.00219011	0.0178142	Podxl2	podocalyxin-like 2
2131	ENSMUSG00000044030	1104.8	1.02054	0.240497	4.24347	2.20088e-05	0.000410861	Irf2bp1	interferon regulatory factor 2 binding protein 1
2273	ENSMUSG00000049164	1262.1	1.01969	0.257233	3.96405	7.36884e-05	0.00113014	Zfp518a	zinc finger protein 518A
1166	ENSMUSG00000028673	4470.52	1.01966	0.293033	3.47968	0.000502012	0.00556818	Fuca1	fucosidase, alpha-L- 1, tissue
1106	ENSMUSG00000027864	7665.23	1.01816	0.296877	3.42957	0.000604528	0.00647404	Ptgfrn	prostaglandin F2 receptor negative regulator
1866	ENSMUSG00000038525	1739.51	1.0173	0.277005	3.67248	0.000240211	0.00302813	Armc10	armadillo repeat containing 10
829	ENSMUSG00000024797	1240.32	1.01717	0.292126	3.48196	0.000497749	0.00552538	Vps51	VPS51 GARP complex subunit
303	ENSMUSG00000017754	3034.51	1.01682	0.411118	2.47331	0.0133869	0.070998	Pltp	phospholipid transfer protein
653	ENSMUSG00000022537	1410.49	1.01407	0.324875	3.12141	0.00179989	0.0152204	Tmem44	transmembrane protein 44
1132	ENSMUSG00000028199	1338.59	1.01405	0.359112	2.82377	0.00474622	0.0329224	Cryz	crystallin, zeta
806	ENSMUSG00000024538	5595.81	1.01132	0.289015	3.49919	0.000466676	0.00524434	Ppic	peptidylprolyl isomerase C
854	ENSMUSG00000024909	5214.29	1.00961	0.303449	3.32712	0.000877497	0.0087398	Efemp2	epidermal growth factor-containing fibulin-like extracellular matrix protein 2
476	ENSMUSG00000021022	366.342	1.00784	0.35727	2.82094	0.00478835	0.0331473	Ppp2r3c	protein phosphatase 2, regulatory subunit B'', gamma
1722	ENSMUSG00000036073	172.832	1.00697	0.393352	2.55997	0.0104682	0.0594546	Galt	galactose-1-phosphate uridyl transferase
299	ENSMUSG00000017713	208.672	1.00559	0.365444	2.75169	0.00592893	0.0390829	Tha1	threonine aldolase 1
516	ENSMUSG00000021242	4012.78	1.00337	0.21594	4.64654	3.37546e-06	8.1783e-05	Npc2	NPC intracellular cholesterol transporter 2
88	ENSMUSG00000003038	4300.47	1.00231	0.223053	4.4936	7.00293e-06	0.000151914	Hmgn2	high mobility group nucleosomal binding domain 2
699	ENSMUSG00000022945	1381.06	1.00125	0.256316	3.90631	9.37144e-05	0.00137552	Chaf1b	chromatin assembly factor 1, subunit B (p60)
620	ENSMUSG00000022210	591.815	1.00044	0.385677	2.59398	0.00948723	0.0554978	Dhrs4	dehydrogenase/reductase (SDR family) member 4
2198	ENSMUSG00000046387	435.613	1.00028	0.354533	2.8214	0.00478145	0.0331163	Pcdhb17	protocadherin beta 17
2355	ENSMUSG00000051950	1412.41	0.998702	0.262123	3.81005	0.000138939	0.00191585	B3glct	beta-3-glucosyltransferase
329	ENSMUSG00000018820	2261.59	0.997791	0.281676	3.54234	0.0003966	0.0046167	Zfyve27	zinc finger, FYVE domain containing 27
2035	ENSMUSG00000041560	1431.02	0.997555	0.230664	4.32471	1.52735e-05	0.000298501	Nop53	NOP53 ribosome biogenesis factor
1775	ENSMUSG00000037172	239.637	0.996576	0.406362	2.45244	0.0141892	0.0740625	Dennd11	DENN domain containing 11
911	ENSMUSG00000025465	727.054	0.995161	0.254953	3.90331	9.48848e-05	0.00138971	Echs1	enoyl Coenzyme A hydratase, short chain, 1, mitochondrial
2820	ENSMUSG00000089756	782.778	0.994256	0.325155	3.0578	0.00222972	0.0180504	Zfp966	zinc finger protein 966
2710	ENSMUSG00000072825	2021.48	0.994139	0.260925	3.81006	0.000138934	0.00191585	Cep170b	centrosomal protein 170B
556	ENSMUSG00000021432	673.473	0.994021	0.258944	3.83875	0.000123664	0.00174034	Slc35b3	solute carrier family 35, member B3
2119	ENSMUSG00000043557	465.792	0.993765	0.343753	2.89093	0.00384108	0.0277716	Mdga1	MAM domain containing glycosylphosphatidylinositol anchor 1
909	ENSMUSG00000025408	1296.8	0.993719	0.363246	2.73566	0.00622548	0.0405101	Ddit3	DNA-damage inducible transcript 3
1713	ENSMUSG00000035936	659.545	0.991428	0.264263	3.75167	0.000175661	0.00233958	Aldh5a1	aldhehyde dehydrogenase family 5, subfamily A1
274	ENSMUSG00000016477	1934.91	0.991314	0.198557	4.99258	5.95786e-07	1.82135e-05	E2f3	E2F transcription factor 3
1215	ENSMUSG00000029165	1167.58	0.991308	0.234918	4.2198	2.44516e-05	0.000449101	Agbl5	ATP/GTP binding protein-like 5
1152	ENSMUSG00000028521	1150.92	0.989696	0.284124	3.48333	0.000495227	0.00550185	Slc35d1	solute carrier family 35 (UDP-glucuronic acid/UDP-N-acetylgalactosamine dual transporter), member D1
1891	ENSMUSG00000038855	1571.16	0.989657	0.277953	3.56053	0.000370114	0.00438267	Itpkb	inositol 1,4,5-trisphosphate 3-kinase B
2490	ENSMUSG00000057894	554.527	0.989265	0.252094	3.9242	8.70194e-05	0.00129675	Zfp329	zinc finger protein 329
530	ENSMUSG00000021271	280.497	0.988652	0.338601	2.91982	0.00350239	0.0258145	Zfp839	zinc finger protein 839
1921	ENSMUSG00000039270	2535.57	0.988309	0.366305	2.69805	0.0069747	0.0440025	Megf9	multiple EGF-like-domains 9
1001	ENSMUSG00000026664	1326.41	0.98801	0.224529	4.40038	1.08063e-05	0.000220401	Phyh	phytanoyl-CoA hydroxylase
2539	ENSMUSG00000060181	2300.19	0.987129	0.285884	3.4529	0.00055459	0.00602422	Slc35e3	solute carrier family 35, member E3
226	ENSMUSG00000011158	1008.76	0.985525	0.278928	3.53326	0.000410473	0.00471751	Brf1	BRF1, RNA polymerase III transcription initiation factor 90 kDa subunit
590	ENSMUSG00000021830	4706.01	0.984258	0.218217	4.51046	6.46871e-06	0.000142572	Txndc16	thioredoxin domain containing 16
2824	ENSMUSG00000090053	735.878	0.984005	0.359992	2.73341	0.0062683	0.0407112	Pakap	paralemmin A kinase anchor protein
1772	ENSMUSG00000037138	4813.84	0.982117	0.297048	3.30625	0.00094553	0.00919621	Aff3	AF4/FMR2 family, member 3
868	ENSMUSG00000024985	1579.95	0.979254	0.241429	4.05608	4.99031e-05	0.000823583	Tcf7l2	transcription factor 7 like 2, T cell specific, HMG box
1313	ENSMUSG00000030400	390.531	0.97858	0.381244	2.56681	0.010264	0.0586054	Ercc2	excision repair cross-complementing rodent repair deficiency, complementation group 2
2401	ENSMUSG00000053646	5023.96	0.978066	0.204813	4.77542	1.79333e-06	4.74921e-05	Plxnb1	plexin B1
2329	ENSMUSG00000051146	396.906	0.978018	0.413881	2.36304	0.0181256	0.0886098	Camk2n2	calcium/calmodulin-dependent protein kinase II inhibitor 2
2693	ENSMUSG00000071650	16951.3	0.975193	0.234857	4.15228	3.29178e-05	0.000581917	Ganab	alpha glucosidase 2 alpha neutral subunit
560	ENSMUSG00000021468	1221.55	0.974545	0.244536	3.98528	6.74e-05	0.00105189	Sptlc1	serine palmitoyltransferase, long chain base subunit 1
688	ENSMUSG00000022884	11068.1	0.973932	0.196007	4.96886	6.7347e-07	2.02709e-05	Eif4a2	eukaryotic translation initiation factor 4A2
1177	ENSMUSG00000028832	5578.18	0.972794	0.185235	5.25167	1.5073e-07	5.34992e-06	Stmn1	stathmin 1
12	ENSMUSG00000000325	398.258	0.971871	0.419288	2.31791	0.0204545	0.0969175	Arvcf	armadillo repeat gene deleted in velocardiofacial syndrome
733	ENSMUSG00000023942	9033.3	0.971021	0.344775	2.81639	0.00485664	0.0335012	Slc29a1	solute carrier family 29 (nucleoside transporters), member 1
2190	ENSMUSG00000046138	2092.97	0.969909	0.189744	5.11167	3.19324e-07	1.04642e-05	9930021J03Rik	RIKEN cDNA 9930021J03 gene
2208	ENSMUSG00000046761	577.755	0.96973	0.273205	3.54947	0.000386011	0.00454728	Fam83h	family with sequence similarity 83, member H
495	ENSMUSG00000021120	207.723	0.9693	0.369428	2.62378	0.00869593	0.0520043	Pigh	phosphatidylinositol glycan anchor biosynthesis, class H
2140	ENSMUSG00000044345	3255.34	0.968941	0.280388	3.45572	0.00054883	0.00598544	Marveld1	MARVEL (membrane-associating) domain containing 1
1382	ENSMUSG00000031253	8143.42	0.967571	0.347016	2.78826	0.00529916	0.0358126	Srpx2	sushi-repeat-containing protein, X-linked 2
1283	ENSMUSG00000030074	10433.8	0.966529	0.29801	3.24327	0.00118165	0.010992	Gxylt2	glucoside xylosyltransferase 2
2747	ENSMUSG00000075273	219.329	0.964725	0.388323	2.48434	0.0129793	0.0693635	Ttc30b	tetratricopeptide repeat domain 30B
2042	ENSMUSG00000041712	1460.84	0.964205	0.212904	4.52883	5.93112e-06	0.000132751	Ubr7	ubiquitin protein ligase E3 component n-recognin 7 (putative)
169	ENSMUSG00000006464	591.045	0.963448	0.334598	2.87942	0.00398404	0.0286386	Bbs1	Bardet-Biedl syndrome 1 (human)
728	ENSMUSG00000023886	13998.4	0.963194	0.362412	2.65773	0.00786691	0.0483152	Smoc2	SPARC related modular calcium binding 2
2679	ENSMUSG00000070858	1402.32	0.962666	0.270009	3.56531	0.000363423	0.00431091	Gm1673	predicted gene 1673
2652	ENSMUSG00000068758	1115.05	0.960571	0.25645	3.74564	0.000179935	0.00237566	Il3ra	interleukin 3 receptor, alpha chain
2351	ENSMUSG00000051817	2172.93	0.959633	0.203064	4.72577	2.29243e-06	5.93923e-05	Sox12	SRY (sex determining region Y)-box 12
473	ENSMUSG00000021007	248.552	0.95856	0.391962	2.44555	0.0144633	0.0749144	Spata7	spermatogenesis associated 7
2166	ENSMUSG00000045319	182.569	0.957901	0.410249	2.33493	0.0195472	0.0937564	Proser2	proline and serine rich 2
1248	ENSMUSG00000029616	6401.26	0.956783	0.164114	5.82998	5.54355e-09	2.6212e-07	Erp29	endoplasmic reticulum protein 29
1058	ENSMUSG00000027257	748.684	0.956251	0.30975	3.08717	0.00202073	0.0167125	Pacsin3	protein kinase C and casein kinase substrate in neurons 3
2383	ENSMUSG00000052906	501.913	0.955944	0.285063	3.35345	0.000798121	0.00810879	Ubxn8	UBX domain protein 8
1250	ENSMUSG00000029638	1162.75	0.955367	0.302462	3.15864	0.00158508	0.0137437	Glcci1	glucocorticoid induced transcript 1
1759	ENSMUSG00000036968	1575.96	0.954493	0.203552	4.68919	2.7429e-06	6.91634e-05	Cnpy4	canopy FGF signaling regulator 4
62	ENSMUSG00000002103	1685.4	0.954198	0.226296	4.21659	2.48027e-05	0.000454328	Acp2	acid phosphatase 2, lysosomal
528	ENSMUSG00000021266	1549.08	0.953573	0.234929	4.05899	4.92856e-05	0.000815361	Wars	tryptophanyl-tRNA synthetase
604	ENSMUSG00000021963	622.754	0.950056	0.263211	3.60948	0.000306809	0.00370694	Sap18	Sin3-associated polypeptide 18
2822	ENSMUSG00000089917	405.679	0.946523	0.32717	2.89306	0.00381508	0.0276275	Uckl1	uridine-cytidine kinase 1-like 1
54	ENSMUSG00000001844	919.354	0.945693	0.243063	3.89073	9.99422e-05	0.00145443	Zdhhc4	zinc finger, DHHC domain containing 4
1187	ENSMUSG00000028973	1074.84	0.944971	0.229822	4.11174	3.92683e-05	0.000670676	Abcb8	ATP-binding cassette, sub-family B (MDR/TAP), member 8
1207	ENSMUSG00000029103	3602.75	0.944363	0.20162	4.68387	2.81512e-06	7.07143e-05	Lrpap1	low density lipoprotein receptor-related protein associated protein 1
95	ENSMUSG00000003363	3962.49	0.944141	0.225036	4.19551	2.72263e-05	0.000494086	Pld3	phospholipase D family, member 3
2298	ENSMUSG00000049929	1654.83	0.942873	0.289138	3.26098	0.00111026	0.0104705	Lpar4	lysophosphatidic acid receptor 4
437	ENSMUSG00000020695	14019.4	0.942424	0.404609	2.32922	0.0198472	0.0949956	Mrc2	mannose receptor, C type 2
2432	ENSMUSG00000055368	662.283	0.941622	0.407921	2.30834	0.0209801	0.0989962	Slc6a2	solute carrier family 6 (neurotransmitter transporter, noradrenalin), member 2
353	ENSMUSG00000019817	8985.35	0.940058	0.29964	3.13729	0.00170515	0.0145904	Plagl1	pleiomorphic adenoma gene-like 1
2291	ENSMUSG00000049751	1976.83	0.939164	0.203115	4.62381	3.76746e-06	9.032e-05	Rpl36al	ribosomal protein L36A-like
2266	ENSMUSG00000048920	625.219	0.937019	0.336128	2.78768	0.00530863	0.0358411	Fkrp	fukutin related protein
860	ENSMUSG00000024940	9439.41	0.934998	0.167006	5.5986	2.16086e-08	8.97513e-07	Ltbp3	latent transforming growth factor beta binding protein 3
112	ENSMUSG00000004085	4756.8	0.934322	0.220739	4.23269	2.30909e-05	0.000427557	Map3k20	mitogen-activated protein kinase kinase kinase 20
233	ENSMUSG00000012076	834.913	0.934303	0.236764	3.94614	7.94202e-05	0.00120452	Brms1l	breast cancer metastasis-suppressor 1-like
1033	ENSMUSG00000027011	1656.97	0.932476	0.224782	4.14835	3.34874e-05	0.000589698	Ube2e3	ubiquitin-conjugating enzyme E2E 3
2408	ENSMUSG00000054293	485.072	0.93061	0.383196	2.42855	0.0151594	0.0775604	P2ry10b	purinergic receptor P2Y, G-protein coupled 10B
2006	ENSMUSG00000040913	661.177	0.929414	0.254535	3.65141	0.000260801	0.00325169	Fbxw4	F-box and WD-40 domain protein 4
2239	ENSMUSG00000047832	777.946	0.92764	0.288487	3.21553	0.00130203	0.0118615	Cdca4	cell division cycle associated 4
190	ENSMUSG00000007891	20178.2	0.927265	0.196286	4.72406	2.31184e-06	5.97189e-05	Ctsd	cathepsin D
30	ENSMUSG00000001082	2008.96	0.926779	0.238414	3.88727	0.000101377	0.00146884	Mfsd10	major facilitator superfamily domain containing 10
538	ENSMUSG00000021327	2363.79	0.925645	0.198286	4.66822	3.03822e-06	7.52124e-05	Zkscan3	zinc finger with KRAB and SCAN domains 3
207	ENSMUSG00000009563	802.623	0.925596	0.3119	2.9676	0.00300134	0.0228232	Tor2a	torsin family 2, member A
2389	ENSMUSG00000053080	3853.05	0.924339	0.214065	4.31802	1.57432e-05	0.000303857	2700081O15Rik	RIKEN cDNA 2700081O15 gene
675	ENSMUSG00000022747	556.777	0.923162	0.271813	3.39631	0.000683015	0.00715203	St3gal6	ST3 beta-galactoside alpha-2,3-sialyltransferase 6
548	ENSMUSG00000021395	4419.92	0.922715	0.210611	4.38114	1.18062e-05	0.000237252	Spin1	spindlin 1
551	ENSMUSG00000021413	4241.44	0.92103	0.181788	5.0665	4.05192e-07	1.29671e-05	Prpf4b	pre-mRNA processing factor 4B
683	ENSMUSG00000022802	230.761	0.920095	0.363336	2.53235	0.0113299	0.0630645	Lmln	leishmanolysin-like (metallopeptidase M8 family)
1624	ENSMUSG00000034442	245.921	0.919954	0.343745	2.67627	0.00744473	0.0462419	Trmt5	TRM5 tRNA methyltransferase 5
2458	ENSMUSG00000056629	1201.85	0.919291	0.230525	3.98782	6.66841e-05	0.00104261	Fkbp2	FK506 binding protein 2
2040	ENSMUSG00000041702	2663.03	0.918398	0.179926	5.10432	3.31983e-07	1.08271e-05	Btbd7	BTB (POZ) domain containing 7
1536	ENSMUSG00000032705	570.138	0.917377	0.302352	3.03414	0.00241226	0.0191984	Exd2	exonuclease 3'-5' domain containing 2
475	ENSMUSG00000021013	352.413	0.917275	0.33645	2.72633	0.00640426	0.0414563	Ttc8	tetratricopeptide repeat domain 8
615	ENSMUSG00000022106	746.571	0.915489	0.252508	3.62559	0.000288307	0.00353113	Rcbtb2	regulator of chromosome condensation (RCC1) and BTB (POZ) domain containing protein 2
48	ENSMUSG00000001729	6066.16	0.9153	0.227481	4.02364	5.73058e-05	0.00092236	Akt1	thymoma viral proto-oncogene 1
1873	ENSMUSG00000038593	994.831	0.91444	0.255775	3.57517	0.000349994	0.00416972	Tctn1	tectonic family member 1
1640	ENSMUSG00000034612	4930.3	0.914276	0.232517	3.93209	8.42119e-05	0.00126041	Chst11	carbohydrate sulfotransferase 11
2081	ENSMUSG00000042523	614.886	0.909959	0.271796	3.34795	0.000814121	0.00823462	Dnal1	dynein, axonemal, light chain 1
552	ENSMUSG00000021417	2529.46	0.909888	0.255654	3.55906	0.00037218	0.00439952	Eci2	enoyl-Coenzyme A delta isomerase 2
2121	ENSMUSG00000043614	285.46	0.90967	0.349788	2.60063	0.00930531	0.0546442	Vps37d	vacuolar protein sorting 37D
1916	ENSMUSG00000039219	3143.06	0.908512	0.295784	3.07154	0.00212958	0.0174048	Arid4b	AT rich interactive domain 4B (RBP1-like)
2483	ENSMUSG00000057667	259.199	0.908199	0.37317	2.43374	0.0149436	0.0767109	Bloc1s3	biogenesis of lysosomal organelles complex-1, subunit 3
2675	ENSMUSG00000070576	1833.62	0.907939	0.223532	4.06178	4.87e-05	0.000807628	Mn1	meningioma 1
1838	ENSMUSG00000038175	2616.67	0.906582	0.199277	4.54937	5.38079e-06	0.000122103	Mylip	myosin regulatory light chain interacting protein
394	ENSMUSG00000020241	29622.9	0.904762	0.188538	4.79884	1.59589e-06	4.32695e-05	Col6a2	collagen, type VI, alpha 2
13	ENSMUSG00000000440	296.477	0.904464	0.330611	2.73573	0.00622419	0.0405101	Pparg	peroxisome proliferator activated receptor gamma
2554	ENSMUSG00000061028	853.392	0.903412	0.273205	3.30672	0.000943939	0.00919382	Clasrp	CLK4-associating serine/arginine rich protein
49	ENSMUSG00000001751	2804.93	0.90277	0.268498	3.36229	0.000772978	0.00790033	Naglu	alpha-N-acetylglucosaminidase (Sanfilippo disease IIIB)
272	ENSMUSG00000016256	9560.8	0.902388	0.173905	5.18898	2.11444e-07	7.22344e-06	Ctsz	cathepsin Z
949	ENSMUSG00000026047	3483.7	0.902173	0.179448	5.02751	4.96901e-07	1.55381e-05	Poglut2	protein O-glucosyltransferase 2
342	ENSMUSG00000019518	1138.06	0.901144	0.218132	4.13118	3.60901e-05	0.000629045	Ap4m1	adaptor-related protein complex AP-4, mu 1
466	ENSMUSG00000020962	1158.29	0.899472	0.220194	4.08491	4.40934e-05	0.000739308	Gtf2a1	general transcription factor II A, 1
2823	ENSMUSG00000090035	1150.34	0.898931	0.248758	3.61367	0.000301895	0.00365727	Galnt4	polypeptide N-acetylgalactosaminyltransferase 4
2893	ENSMUSG00000113902	411.533	0.898458	0.282505	3.18032	0.00147112	0.0129529	Ndufb1-ps	NADH:ubiquinone oxidoreductase subunit B1
1459	ENSMUSG00000032038	3331.37	0.898378	0.217496	4.13055	3.61893e-05	0.000629971	St3gal4	ST3 beta-galactoside alpha-2,3-sialyltransferase 4
1597	ENSMUSG00000034064	2376.19	0.897518	0.26585	3.37603	0.000735406	0.00756726	Poglut1	protein O-glucosyltransferase 1
907	ENSMUSG00000025402	1341.25	0.897342	0.370314	2.42319	0.0153848	0.0785333	Nab2	Ngfi-A binding protein 2
487	ENSMUSG00000021065	1067.24	0.897265	0.294447	3.04729	0.00230916	0.0185071	Fut8	fucosyltransferase 8
2263	ENSMUSG00000048833	1383.09	0.896007	0.212362	4.21924	2.45129e-05	0.000449623	Slc39a9	solute carrier family 39 (zinc transporter), member 9
1823	ENSMUSG00000037972	1072.09	0.895647	0.241774	3.70448	0.000211825	0.00272047	Snn	stannin
671	ENSMUSG00000022687	3554.29	0.895463	0.210004	4.26402	2.0078e-05	0.000380007	Boc	biregional cell adhesion molecule-related/down-regulated by oncogenes (Cdon) binding protein
1570	ENSMUSG00000033467	857.123	0.895344	0.277053	3.23167	0.00123067	0.0113523	Crlf2	cytokine receptor-like factor 2
2863	ENSMUSG00000095687	2056.69	0.894243	0.255129	3.50506	0.000456501	0.00514694	Rnaset2a	ribonuclease T2A
2438	ENSMUSG00000055633	272.978	0.894027	0.369051	2.4225	0.015414	0.0786527	Zfp580	zinc finger protein 580
236	ENSMUSG00000012848	9016.2	0.893437	0.196718	4.54171	5.5799e-06	0.000126018	Rps5	ribosomal protein S5
1086	ENSMUSG00000027655	534.395	0.892943	0.356906	2.5019	0.0123529	0.066932	Dhx35	DEAH (Asp-Glu-Ala-His) box polypeptide 35
2444	ENSMUSG00000055917	395.289	0.892553	0.293221	3.04396	0.00233486	0.0186693	Zfp277	zinc finger protein 277
85	ENSMUSG00000002984	1708.88	0.891835	0.195952	4.5513	5.33161e-06	0.000121225	Tomm40	translocase of outer mitochondrial membrane 40
1639	ENSMUSG00000034601	526.443	0.891357	0.325535	2.73813	0.00617902	0.0403281	2700049A03Rik	RIKEN cDNA 2700049A03 gene
1206	ENSMUSG00000029101	2578.45	0.891124	0.26732	3.33355	0.000857447	0.00857761	Rgs12	regulator of G-protein signaling 12
179	ENSMUSG00000006931	7755.25	0.890648	0.218026	4.08505	4.40673e-05	0.000739308	P3h4	prolyl 3-hydroxylase family member 4 (non-enzymatic)
504	ENSMUSG00000021179	341.76	0.88989	0.338923	2.62564	0.00864861	0.0518341	Nrde2	nrde-2 necessary for RNA interference, domain containing
1048	ENSMUSG00000027198	7592.49	0.889074	0.19477	4.56473	5.00143e-06	0.00011501	Ext2	exostosin glycosyltransferase 2
497	ENSMUSG00000021131	1870.27	0.887702	0.197745	4.48913	7.15139e-06	0.000154626	Erh	ERH mRNA splicing and mitosis factor
2221	ENSMUSG00000047454	455.218	0.887349	0.359521	2.46815	0.0135815	0.071821	Gphn	gephyrin
147	ENSMUSG00000005566	6570.59	0.884988	0.172044	5.14396	2.69009e-07	8.94406e-06	Trim28	tripartite motif-containing 28
2635	ENSMUSG00000067276	14780.3	0.882284	0.319733	2.75945	0.00578996	0.0382961	Capn6	calpain 6
461	ENSMUSG00000020948	554.551	0.882258	0.259964	3.39377	0.000689367	0.00719595	Klhl28	kelch-like 28
1705	ENSMUSG00000035877	1592.15	0.882115	0.241647	3.65042	0.000261811	0.00326032	Zhx3	zinc fingers and homeoboxes 3
2535	ENSMUSG00000060121	290.111	0.881251	0.338196	2.60574	0.00916764	0.0541403	Gemin2	gem nuclear organelle associated protein 2
2784	ENSMUSG00000079036	619.048	0.880696	0.280092	3.14431	0.0016648	0.0143168	Alkbh1	alkB homolog 1, histone H2A dioxygenase
240	ENSMUSG00000013662	4266.11	0.879578	0.194529	4.52159	6.13771e-06	0.000136822	Atad1	ATPase family, AAA domain containing 1
1184	ENSMUSG00000028958	673.557	0.879447	0.296281	2.96828	0.0029947	0.0227981	Tmub1	transmembrane and ubiquitin-like domain containing 1
1855	ENSMUSG00000038375	5498.22	0.879402	0.244011	3.60394	0.000313425	0.00377685	Trp53inp2	transformation related protein 53 inducible nuclear protein 2
20	ENSMUSG00000000693	3317.49	0.879283	0.203529	4.32018	1.55902e-05	0.000303044	Loxl3	lysyl oxidase-like 3
321	ENSMUSG00000018593	111372	0.878833	0.300448	2.92507	0.00344375	0.0254923	Sparc	secreted acidic cysteine rich glycoprotein
1590	ENSMUSG00000033863	3302.62	0.878682	0.20589	4.26772	1.97477e-05	0.000374795	Klf9	Kruppel-like factor 9
685	ENSMUSG00000022843	348.675	0.877075	0.359021	2.44296	0.0145673	0.0752912	Clcn2	chloride channel, voltage-sensitive 2
1828	ENSMUSG00000038034	3094.58	0.876777	0.226757	3.86659	0.000110366	0.00158238	Igsf8	immunoglobulin superfamily, member 8
1151	ENSMUSG00000028517	370.194	0.876541	0.312438	2.80549	0.00502409	0.0344362	Plpp3	phospholipid phosphatase 3
2700	ENSMUSG00000071856	1427.04	0.874985	0.303191	2.88592	0.00390273	0.0280984	Mcc	mutated in colorectal cancers
1813	ENSMUSG00000037795	3753.85	0.87498	0.212774	4.11225	3.91829e-05	0.000670676	N4bp2	NEDD4 binding protein 2
799	ENSMUSG00000024477	1565.25	0.873521	0.234211	3.72962	0.000191765	0.00250763	Pggt1b	protein geranylgeranyltransferase type I, beta subunit
1966	ENSMUSG00000040040	726.878	0.873	0.306936	2.84425	0.00445167	0.0313891	Ift88	intraflagellar transport 88
2090	ENSMUSG00000042745	1503.85	0.872122	0.198481	4.39399	1.11289e-05	0.000225298	Id1	inhibitor of DNA binding 1, HLH protein
472	ENSMUSG00000021003	704.107	0.871519	0.322623	2.70136	0.00690571	0.0438099	Galc	galactosylceramidase
1870	ENSMUSG00000038545	2125.57	0.871486	0.276518	3.15165	0.00162352	0.0140414	Cul7	cullin 7
1653	ENSMUSG00000034801	784.615	0.870126	0.294177	2.95783	0.00309815	0.0234349	Sos2	SOS Ras/Rho guanine nucleotide exchange factor 2
2454	ENSMUSG00000056394	1251.57	0.869449	0.215705	4.03074	5.5602e-05	0.000902377	Lig1	ligase I, DNA, ATP-dependent
478	ENSMUSG00000021028	259.278	0.869215	0.354189	2.4541	0.0141237	0.0738897	Mbip	MAP3K12 binding inhibitory protein 1
242	ENSMUSG00000013833	1077.32	0.868413	0.264155	3.28752	0.00101075	0.00969257	Med16	mediator complex subunit 16
1836	ENSMUSG00000038126	1243.31	0.867427	0.215295	4.02902	5.60088e-05	0.000906825	Mphosph9	M-phase phosphoprotein 9
629	ENSMUSG00000022324	5489.93	0.867126	0.327768	2.64555	0.00815575	0.0497799	Matn2	matrilin 2
1167	ENSMUSG00000028693	3313.06	0.866816	0.270131	3.20888	0.00133254	0.012067	Nasp	nuclear autoantigenic sperm protein (histone-binding)
2102	ENSMUSG00000043015	501.475	0.866041	0.272461	3.17859	0.00147996	0.0130223	Nemp2	nuclear envelope integral membrane protein 2
1569	ENSMUSG00000033454	937.764	0.86585	0.294717	2.9379	0.0033044	0.0246747	Zbtb1	zinc finger and BTB domain containing 1
870	ENSMUSG00000025006	483.333	0.863024	0.331873	2.60047	0.00930975	0.0546468	Sorbs1	sorbin and SH3 domain containing 1
835	ENSMUSG00000024835	4260.41	0.862602	0.200052	4.3119	1.61858e-05	0.00031021	Coro1b	coronin, actin binding protein 1B
225	ENSMUSG00000011118	5591.88	0.862358	0.334845	2.57539	0.0100126	0.0577626	Panx3	pannexin 3
1439	ENSMUSG00000031835	13809.5	0.862023	0.259526	3.32153	0.000895262	0.00887147	Mbtps1	membrane-bound transcription factor peptidase, site 1
708	ENSMUSG00000022995	25244.2	0.861735	0.329678	2.61387	0.00895232	0.0531191	Enah	ENAH actin regulator
2650	ENSMUSG00000068742	799.65	0.861629	0.257862	3.34143	0.00083347	0.00839924	Cry2	cryptochrome 2 (photolyase-like)
418	ENSMUSG00000020561	716.694	0.860972	0.347192	2.47982	0.013145	0.0701391	Twistnb	twist basic helix-loop-helix transcription factor 1 neighbor
1650	ENSMUSG00000034761	1856.6	0.859365	0.24629	3.48924	0.000484397	0.0054035	Map4k5	mitogen-activated protein kinase kinase kinase kinase 5
494	ENSMUSG00000021115	548.807	0.857657	0.255699	3.35417	0.000796041	0.00809368	Vrk1	vaccinia related kinase 1
2160	ENSMUSG00000045098	2327.93	0.857606	0.181896	4.71481	2.4194e-06	6.19123e-05	Kmt5b	lysine methyltransferase 5B
813	ENSMUSG00000024598	6299.88	0.856161	0.165532	5.17219	2.3137e-07	7.84534e-06	Fbn2	fibrillin 2
2062	ENSMUSG00000042029	1878	0.855298	0.262445	3.25897	0.00111819	0.0105163	Ncapg2	non-SMC condensin II complex, subunit G2
1830	ENSMUSG00000038042	1170.86	0.854137	0.359238	2.37763	0.0174241	0.0860189	Ptpdc1	protein tyrosine phosphatase domain containing 1
158	ENSMUSG00000006019	284.046	0.854017	0.339003	2.5192	0.0117622	0.0645765	Dhx34	DEAH (Asp-Glu-Ala-His) box polypeptide 34
521	ENSMUSG00000021254	728.295	0.853745	0.237363	3.5968	0.000322158	0.00386505	Gpatch2l	G patch domain containing 2 like
2007	ENSMUSG00000040929	468.932	0.85333	0.296224	2.88069	0.00396802	0.0285384	Rfx3	regulatory factor X, 3 (influences HLA class II expression)
563	ENSMUSG00000021485	487.803	0.853303	0.266323	3.20401	0.00135527	0.0122405	Mxd3	Max dimerization protein 3
598	ENSMUSG00000021916	2011.13	0.853166	0.206712	4.12732	3.67008e-05	0.00063793	Glt8d1	glycosyltransferase 8 domain containing 1
157	ENSMUSG00000005958	2065.81	0.852476	0.251787	3.38571	0.00070995	0.00736075	Ephb3	Eph receptor B3
37	ENSMUSG00000001418	3604.06	0.851667	0.272233	3.12845	0.00175729	0.0149523	Glmp	glycosylated lysosomal membrane protein
2514	ENSMUSG00000059326	295.376	0.851287	0.314481	2.70696	0.0067902	0.0432175	Csf2ra	colony stimulating factor 2 receptor, alpha, low-affinity (granulocyte-macrophage)
253	ENSMUSG00000015217	1646.62	0.850613	0.248224	3.4268	0.000610744	0.00652017	Hmgb3	high mobility group box 3
882	ENSMUSG00000025190	2918.09	0.850231	0.303448	2.8019	0.00508026	0.0347282	Got1	glutamic-oxaloacetic transaminase 1, soluble
535	ENSMUSG00000021290	721.86	0.849693	0.237547	3.57695	0.000347626	0.00414666	Atp5mpl	ATP synthase membrane subunit 6.8PL
2647	ENSMUSG00000068290	1300.02	0.848473	0.222602	3.81161	0.000138064	0.00190763	Ddrgk1	DDRGK domain containing 1
2409	ENSMUSG00000054302	347.039	0.847844	0.340454	2.49033	0.0127623	0.0685521	Eapp	E2F-associated phosphoprotein
2124	ENSMUSG00000043811	280.337	0.845107	0.354246	2.38565	0.0170491	0.0846036	Rtn4r	reticulon 4 receptor
2532	ENSMUSG00000060012	2147.41	0.842635	0.214268	3.93262	8.40235e-05	0.00126041	Kif13b	kinesin family member 13B
1804	ENSMUSG00000037656	1301.62	0.842237	0.269617	3.12382	0.00178517	0.0151236	Slc20a2	solute carrier family 20, member 2
2377	ENSMUSG00000052727	4545.49	0.840606	0.243127	3.45748	0.000545251	0.00595886	Map1b	microtubule-associated protein 1B
518	ENSMUSG00000021244	2517.11	0.839976	0.191111	4.39522	1.10663e-05	0.000224382	Ylpm1	YLP motif containing 1
1310	ENSMUSG00000030374	2313.81	0.838815	0.187881	4.46461	8.02144e-06	0.000171115	Strn4	striatin, calmodulin binding protein 4
36	ENSMUSG00000001383	1045.31	0.83843	0.261161	3.2104	0.00132552	0.0120354	Zmat2	zinc finger, matrin type 2
191	ENSMUSG00000008090	4448.86	0.837006	0.210649	3.97347	7.08331e-05	0.00109619	Fgfrl1	fibroblast growth factor receptor-like 1
865	ENSMUSG00000024963	294.15	0.834674	0.341021	2.44758	0.0143821	0.0747664	Dnajc4	DnaJ heat shock protein family (Hsp40) member C4
1648	ENSMUSG00000034707	9821.95	0.833711	0.295452	2.82182	0.00477526	0.0330902	Gns	glucosamine (N-acetyl)-6-sulfatase
1518	ENSMUSG00000032487	2993.91	0.833678	0.307908	2.70756	0.00677803	0.0431803	Ptgs2	prostaglandin-endoperoxide synthase 2
1027	ENSMUSG00000026958	1073.17	0.832292	0.282996	2.941	0.00327153	0.0244961	Dpp7	dipeptidylpeptidase 7
1611	ENSMUSG00000034290	3498.16	0.830832	0.208867	3.9778	6.95551e-05	0.00107885	Nek9	NIMA (never in mitosis gene a)-related expressed kinase 9
2197	ENSMUSG00000046351	1187.65	0.83021	0.245741	3.3784	0.000729085	0.00751354	Zfp322a	zinc finger protein 322A
2894	ENSMUSG00000114133	636.328	0.829685	0.277082	2.99437	0.00275013	0.021268	Gm20075	predicted gene, 20075
858	ENSMUSG00000024926	1164.14	0.829576	0.206319	4.02083	5.79932e-05	0.000931231	Kat5	K(lysine) acetyltransferase 5
2405	ENSMUSG00000054074	597.364	0.82829	0.26431	3.13378	0.00172569	0.0147293	Skida1	SKI/DACH domain containing 1
188	ENSMUSG00000007867	340.736	0.82806	0.31309	2.6448	0.00817388	0.0498643	Ift43	intraflagellar transport 43
1608	ENSMUSG00000034271	1716.42	0.827911	0.334636	2.47406	0.0133586	0.0709191	Jdp2	Jun dimerization protein 2
1689	ENSMUSG00000035521	937.358	0.826489	0.220558	3.74727	0.00017877	0.00236944	Gnptg	N-acetylglucosamine-1-phosphotransferase, gamma subunit
79	ENSMUSG00000002808	4487.95	0.826074	0.278267	2.96864	0.00299123	0.0227843	Epdr1	ependymin related protein 1 (zebrafish)
131	ENSMUSG00000004788	751.309	0.825989	0.249446	3.31129	0.00092866	0.0090734	Eif2b2	eukaryotic translation initiation factor 2B, subunit 2 beta
1214	ENSMUSG00000029162	342.436	0.825467	0.324544	2.54346	0.0109759	0.0616213	Khk	ketohexokinase
1220	ENSMUSG00000029201	5923.22	0.825056	0.224063	3.68225	0.000231184	0.0029349	Ugdh	UDP-glucose dehydrogenase
566	ENSMUSG00000021592	604.055	0.824543	0.300645	2.74258	0.0060958	0.0399073	Arsk	arylsulfatase K
505	ENSMUSG00000021182	753.22	0.823488	0.266757	3.08703	0.00202165	0.0167125	Ccdc88c	coiled-coil domain containing 88C
2513	ENSMUSG00000059273	2969.69	0.822662	0.217853	3.77622	0.000159224	0.00214788	Zc3h4	zinc finger CCCH-type containing 4
2418	ENSMUSG00000054715	330.521	0.822434	0.301614	2.72678	0.00639559	0.0414502	Zscan22	zinc finger and SCAN domain containing 22
498	ENSMUSG00000021134	5282.54	0.822131	0.172108	4.77684	1.78076e-06	4.74348e-05	Srsf5	serine and arginine-rich splicing factor 5
1119	ENSMUSG00000028048	1964.13	0.821521	0.338279	2.42853	0.0151602	0.0775604	Gba	glucosidase, beta, acid
2562	ENSMUSG00000061371	244.443	0.821494	0.33776	2.43218	0.0150082	0.0769268	Zfp873	zinc finger protein 873
193	ENSMUSG00000008167	403.498	0.820988	0.349915	2.34625	0.0189635	0.0914704	Fbxw9	F-box and WD-40 domain protein 9
500	ENSMUSG00000021144	3234.44	0.820593	0.179478	4.5721	4.8286e-06	0.000112025	Mta1	metastasis associated 1
2053	ENSMUSG00000041846	2131.02	0.819689	0.231534	3.54025	0.000399755	0.00462936	Ppp4r3a	protein phosphatase 4 regulatory subunit 3A
74	ENSMUSG00000002732	2984.75	0.819642	0.225382	3.63667	0.000276182	0.00341541	Fkbp7	FK506 binding protein 7
836	ENSMUSG00000024843	1366.94	0.818368	0.296493	2.76016	0.00577736	0.0382313	Chka	choline kinase alpha
1912	ENSMUSG00000039191	16896.4	0.816982	0.278079	2.93795	0.00330394	0.0246747	Rbpj	recombination signal binding protein for immunoglobulin kappa J region
2369	ENSMUSG00000052560	602.589	0.816053	0.345935	2.35898	0.0183252	0.089147	Cpne8	copine VIII
1180	ENSMUSG00000028906	3266.36	0.815299	0.205119	3.97477	7.04478e-05	0.00109146	Epb41	erythrocyte membrane protein band 4.1
1971	ENSMUSG00000040118	1221.64	0.814741	0.217798	3.7408	0.000183435	0.00241487	Cacna2d1	calcium channel, voltage-dependent, alpha2/delta subunit 1
1977	ENSMUSG00000040260	9090.98	0.814233	0.236474	3.44323	0.00057482	0.00621433	Daam2	dishevelled associated activator of morphogenesis 2
2889	ENSMUSG00000112808	2007.75	0.811283	0.250174	3.24288	0.00118328	0.0109949	Gm4739	predicted gene 4739
794	ENSMUSG00000024442	876.935	0.81041	0.2654	3.05354	0.00226161	0.0182115	Dele1	DAP3 binding cell death enhancer 1
2004	ENSMUSG00000040824	1523.78	0.810303	0.197482	4.10317	4.07521e-05	0.000689205	Snrpd2	small nuclear ribonucleoprotein D2
1592	ENSMUSG00000033916	976.293	0.809733	0.238356	3.39716	0.000680886	0.00713778	Chmp2a	charged multivesicular body protein 2A
1986	ENSMUSG00000040462	7197.58	0.809639	0.241858	3.34758	0.000815208	0.00823951	Os9	amplified in osteosarcoma
2656	ENSMUSG00000069255	514.497	0.809441	0.308137	2.62689	0.00861694	0.0516903	Dusp22	dual specificity phosphatase 22
2024	ENSMUSG00000041355	7974.43	0.8084	0.342204	2.36233	0.0181603	0.0886441	Ssr2	signal sequence receptor, beta
825	ENSMUSG00000024766	1674.48	0.808011	0.246873	3.27298	0.00106419	0.0101198	Lipo3	lipase, member O3
508	ENSMUSG00000021189	612.886	0.807957	0.294533	2.74318	0.00608478	0.0398985	Atxn3	ataxin 3
279	ENSMUSG00000016559	23847.1	0.807876	0.164732	4.90419	9.38153e-07	2.72184e-05	H3f3b	H3.3 histone B
467	ENSMUSG00000020964	2773.99	0.807584	0.302241	2.67199	0.00754039	0.0466242	Sel1l	sel-1 suppressor of lin-12-like (C. elegans)
2304	ENSMUSG00000050192	845.304	0.806375	0.295982	2.72441	0.00644172	0.0416086	Eif5a2	eukaryotic translation initiation factor 5A2
2788	ENSMUSG00000079104	722.858	0.805994	0.253351	3.18133	0.00146601	0.0129329	Prps1l3	phosphoribosyl pyrophosphate synthetase 1-like 3
546	ENSMUSG00000021377	6329.84	0.80595	0.168762	4.77566	1.79123e-06	4.74921e-05	Dek	DEK oncogene (DNA binding)
2585	ENSMUSG00000062421	2307.5	0.805519	0.264112	3.04992	0.00228904	0.0183782	Arf2	ADP-ribosylation factor 2
2360	ENSMUSG00000052298	1811.77	0.80388	0.225826	3.55973	0.000371232	0.00439211	Cdc42se2	CDC42 small effector 2
2436	ENSMUSG00000055612	1854.66	0.803625	0.200879	4.00054	6.31992e-05	0.000997249	Cdca7	cell division cycle associated 7
2608	ENSMUSG00000064037	1356.57	0.803346	0.268571	2.99119	0.00277895	0.0214423	Gpn1	GPN-loop GTPase 1
871	ENSMUSG00000025010	396.44	0.800926	0.289445	2.7671	0.00565567	0.0375675	Ccnj	cyclin J
976	ENSMUSG00000026456	2936.55	0.800154	0.270703	2.95583	0.00311826	0.0235681	Cyb5r1	cytochrome b5 reductase 1
2150	ENSMUSG00000044715	498.904	0.798452	0.287094	2.78115	0.00541663	0.0364001	Gskip	GSK3B interacting protein
1032	ENSMUSG00000027006	6459.99	0.797523	0.165393	4.822	1.42128e-06	3.89215e-05	Dnajc10	DnaJ heat shock protein family (Hsp40) member C10
2419	ENSMUSG00000054717	3616.68	0.796999	0.248706	3.20459	0.00135256	0.012224	Hmgb2	high mobility group box 2
2000	ENSMUSG00000040722	1851.54	0.796405	0.244715	3.25441	0.00113626	0.0106642	Scamp5	secretory carrier membrane protein 5
2638	ENSMUSG00000067377	1499.22	0.796394	0.275869	2.88685	0.00389116	0.0280299	Tspan6	tetraspanin 6
857	ENSMUSG00000024914	2863.71	0.796069	0.189099	4.20981	2.55589e-05	0.000466928	Drap1	Dr1 associated protein 1 (negative cofactor 2 alpha)
1508	ENSMUSG00000032431	5821.59	0.795644	0.173239	4.59276	4.37421e-06	0.000103236	Crtap	cartilage associated protein
1458	ENSMUSG00000032035	7420.68	0.793557	0.300316	2.64241	0.00823191	0.0500619	Ets1	E26 avian leukemia oncogene 1, 5' domain
1641	ENSMUSG00000034613	2008.56	0.790651	0.301903	2.61889	0.00882153	0.0526108	Ppm1h	protein phosphatase 1H (PP2C domain containing)
724	ENSMUSG00000023791	818.66	0.789828	0.247227	3.19475	0.00139952	0.0125078	Pigx	phosphatidylinositol glycan anchor biosynthesis, class X
496	ENSMUSG00000021124	752.304	0.788311	0.25126	3.13743	0.00170439	0.0145904	Vti1b	vesicle transport through interaction with t-SNAREs 1B
2495	ENSMUSG00000058230	3689.53	0.788291	0.206368	3.81983	0.000133542	0.001864	Arhgap35	Rho GTPase activating protein 35
2713	ENSMUSG00000072941	5499.86	0.788281	0.313542	2.51412	0.0119331	0.0652788	Sod3	superoxide dismutase 3, extracellular
925	ENSMUSG00000025745	2850.33	0.787942	0.272925	2.88702	0.00388905	0.0280294	Hadha	hydroxyacyl-CoA dehydrogenase trifunctional multienzyme complex subunit alpha
31	ENSMUSG00000001119	45209.3	0.786853	0.170151	4.62444	3.75614e-06	9.02068e-05	Col6a1	collagen, type VI, alpha 1
1827	ENSMUSG00000038025	4615.3	0.786601	0.169152	4.65026	3.31514e-06	8.05045e-05	Phf2	PHD finger protein 2
622	ENSMUSG00000022228	1504.6	0.786528	0.210697	3.73299	0.00018922	0.00248189	Zscan26	zinc finger and SCAN domain containing 26
1683	ENSMUSG00000035413	798.998	0.786369	0.267962	2.93463	0.0033395	0.0248282	Tmem98	transmembrane protein 98
406	ENSMUSG00000020362	6768.75	0.786294	0.208329	3.7743	0.00016046	0.00216242	Cnot6	CCR4-NOT transcription complex, subunit 6
705	ENSMUSG00000022971	1579.17	0.786016	0.23614	3.32859	0.000872853	0.00871259	Ifnar2	interferon (alpha and beta) receptor 2
82	ENSMUSG00000002908	536.182	0.784839	0.266294	2.94727	0.00320597	0.0241242	Kcnn1	potassium intermediate/small conductance calcium-activated channel, subfamily N, member 1
1056	ENSMUSG00000027248	24266.5	0.784765	0.190327	4.12324	3.73576e-05	0.000647012	Pdia3	protein disulfide isomerase associated 3
1920	ENSMUSG00000039254	565.108	0.78453	0.2783	2.819	0.00481728	0.033297	Pomt1	protein-O-mannosyltransferase 1
1765	ENSMUSG00000037017	1213.61	0.783213	0.216518	3.61731	0.000297686	0.0036288	Zscan21	zinc finger and SCAN domain containing 21
2157	ENSMUSG00000045045	3420.47	0.783032	0.216033	3.62459	0.000289416	0.00354062	Lrfn4	leucine rich repeat and fibronectin type III domain containing 4
1769	ENSMUSG00000037089	3792.4	0.782377	0.258851	3.02249	0.00250701	0.019814	Slc35b2	solute carrier family 35, member B2
182	ENSMUSG00000007338	1346.45	0.780357	0.260696	2.99336	0.00275926	0.0213265	Mrpl49	mitochondrial ribosomal protein L49
1447	ENSMUSG00000031951	1409.63	0.778713	0.28074	2.77379	0.00554079	0.0369883	Tmem231	transmembrane protein 231
338	ENSMUSG00000019189	3243.76	0.778468	0.255543	3.04632	0.00231659	0.0185558	Rnf145	ring finger protein 145
1812	ENSMUSG00000037787	358.112	0.776742	0.300583	2.58412	0.00976277	0.056673	Apopt1	apoptogenic, mitochondrial 1
2537	ENSMUSG00000060147	2725.27	0.776229	0.267294	2.90403	0.00368394	0.0268314	Serpinb6a	serine (or cysteine) peptidase inhibitor, clade B, member 6a
1632	ENSMUSG00000034520	1356.37	0.775659	0.203822	3.80557	0.000141475	0.00194298	Gjc1	gap junction protein, gamma 1
464	ENSMUSG00000020956	314.478	0.775465	0.31824	2.43673	0.0148208	0.0763098	Dtd2	D-tyrosyl-tRNA deacylase 2
1190	ENSMUSG00000029022	556.953	0.775334	0.267571	2.89768	0.00375931	0.027325	Miip	migration and invasion inhibitory protein
2253	ENSMUSG00000048387	2132.74	0.773751	0.229812	3.36689	0.00076022	0.00778741	Osr1	odd-skipped related transcription factor 1
691	ENSMUSG00000022892	20064.7	0.77266	0.279908	2.76041	0.00577285	0.0382199	App	amyloid beta (A4) precursor protein
2611	ENSMUSG00000064120	1169.58	0.772433	0.271019	2.85011	0.00437045	0.0309442	Mocs1	molybdenum cofactor synthesis 1
795	ENSMUSG00000024454	2031.39	0.769443	0.264908	2.90456	0.00367764	0.0268026	Hdac3	histone deacetylase 3
581	ENSMUSG00000021767	2966.91	0.769133	0.178078	4.31908	1.5668e-05	0.000303692	Kat6b	K(lysine) acetyltransferase 6B
515	ENSMUSG00000021241	332.915	0.768696	0.314567	2.44366	0.014539	0.0751989	Isca2	iron-sulfur cluster assembly 2
1725	ENSMUSG00000036188	560.956	0.76864	0.261463	2.93976	0.00328464	0.0245808	Ankmy2	ankyrin repeat and MYND domain containing 2
148	ENSMUSG00000005575	2420.83	0.767953	0.228373	3.36272	0.00077179	0.00789409	Ube2m	ubiquitin-conjugating enzyme E2M
2573	ENSMUSG00000061859	739.618	0.766765	0.282862	2.71074	0.00671338	0.0429421	Patj	PATJ, crumbs cell polarity complex component
2072	ENSMUSG00000042302	1871.75	0.765131	0.218107	3.50804	0.000451414	0.00510221	Ehbp1	EH domain binding protein 1
1831	ENSMUSG00000038070	1569.53	0.764451	0.222232	3.43987	0.000581983	0.00626698	Cntln	centlein, centrosomal protein
1927	ENSMUSG00000039357	2540.3	0.763605	0.21379	3.57176	0.000354597	0.0042172	Fut11	fucosyltransferase 11
1560	ENSMUSG00000033319	1131.05	0.763571	0.288084	2.65052	0.00803687	0.0492042	Fem1c	fem 1 homolog c
1752	ENSMUSG00000036820	993.001	0.76266	0.285725	2.66921	0.00760294	0.0469472	Amdhd2	amidohydrolase domain containing 2
1544	ENSMUSG00000032898	2339.88	0.761986	0.254031	2.99958	0.00270354	0.0210267	Fbxo21	F-box protein 21
137	ENSMUSG00000005078	681.226	0.760671	0.241555	3.14906	0.00163795	0.0141393	Jkamp	JNK1/MAPK8-associated membrane protein
1649	ENSMUSG00000034708	14334.3	0.760126	0.264644	2.87226	0.0040755	0.0292038	Grn	granulin
163	ENSMUSG00000006289	1300.87	0.759039	0.22344	3.39706	0.000681132	0.00713778	Osgep	O-sialoglycoprotein endopeptidase
316	ENSMUSG00000018417	4301.41	0.759023	0.253733	2.99143	0.00277674	0.0214374	Myo1b	myosin IB
2420	ENSMUSG00000054723	507.771	0.758899	0.289499	2.62142	0.00875632	0.0522968	Vmac	vimentin-type intermediate filament associated coiled-coil protein
2074	ENSMUSG00000042350	1048.93	0.758557	0.219619	3.45397	0.000552401	0.00600521	Arel1	apoptosis resistant E3 ubiquitin protein ligase 1
154	ENSMUSG00000005907	892.837	0.757998	0.295754	2.56293	0.0103793	0.0590163	Pex1	peroxisomal biogenesis factor 1
384	ENSMUSG00000020086	1866.73	0.75784	0.318418	2.38002	0.0173118	0.0856612	Macroh2a2	macroH2A.2 histone
2488	ENSMUSG00000057858	1373.39	0.757795	0.236842	3.19958	0.00137628	0.0123974	Fam204a	family with sequence similarity 204, member A
2769	ENSMUSG00000078716	1011.03	0.757019	0.271627	2.78698	0.00532015	0.0358834	Tmem8b	transmembrane protein 8B
121	ENSMUSG00000004500	338.663	0.756647	0.312664	2.42	0.0155206	0.0790494	Zfp324	zinc finger protein 324
1747	ENSMUSG00000036721	361.68	0.756543	0.309889	2.44133	0.0146331	0.0755711	Zscan12	zinc finger and SCAN domain containing 12
2618	ENSMUSG00000064326	507.319	0.755995	0.290964	2.59824	0.00937027	0.0549784	Siva1	SIVA1, apoptosis-inducing factor
1864	ENSMUSG00000038518	1520.11	0.753172	0.235534	3.19772	0.00138517	0.0124365	Jarid2	jumonji, AT rich interactive domain 2
427	ENSMUSG00000020608	6073.73	0.751346	0.293051	2.56388	0.010351	0.0589817	Smc6	structural maintenance of chromosomes 6
468	ENSMUSG00000020978	1983.46	0.749911	0.208333	3.59959	0.000318725	0.00383395	Klhdc2	kelch domain containing 2
2660	ENSMUSG00000069769	5057.19	0.74964	0.190956	3.92573	8.64662e-05	0.00129132	Msi2	musashi RNA-binding protein 2
2271	ENSMUSG00000049106	1672.91	0.749381	0.232201	3.2273	0.00124966	0.0114763	Dcaf5	DDB1 and CUL4 associated factor 5
2293	ENSMUSG00000049792	850.736	0.749212	0.277246	2.70234	0.00688533	0.043721	Bag5	BCL2-associated athanogene 5
493	ENSMUSG00000021114	1250.24	0.747772	0.22527	3.31945	0.000901949	0.00891188	Atp6v1d	ATPase, H+ transporting, lysosomal V1 subunit D
102	ENSMUSG00000003581	708.431	0.745427	0.304629	2.447	0.0144051	0.0747934	Rnf215	ring finger protein 215
2155	ENSMUSG00000044950	760.767	0.74427	0.304059	2.44778	0.0143739	0.0747664	Pwwp2a	PWWP domain containing 2A
184	ENSMUSG00000007659	1563.1	0.743976	0.246293	3.02069	0.002522	0.0198979	Bcl2l1	BCL2-like 1
1461	ENSMUSG00000032046	3754.57	0.74284	0.176941	4.19824	2.68998e-05	0.000489462	Abhd12	abhydrolase domain containing 12
308	ENSMUSG00000017858	1067	0.742219	0.265299	2.79767	0.00514727	0.0349961	Ift52	intraflagellar transport 52
1084	ENSMUSG00000027620	9034.95	0.739011	0.163727	4.51368	6.37116e-06	0.000141372	Rbm39	RNA binding motif protein 39
2677	ENSMUSG00000070808	538.165	0.738763	0.287672	2.56807	0.0102266	0.0585206	Bicra	BRD4 interacting chromatin remodeling complex associated protein
1421	ENSMUSG00000031671	578.888	0.737363	0.291559	2.52903	0.0114378	0.0633297	Setd6	SET domain containing 6
541	ENSMUSG00000021361	1923.31	0.737132	0.198693	3.7099	0.000207338	0.00267038	Tmem14c	transmembrane protein 14C
855	ENSMUSG00000024911	474.787	0.735917	0.284427	2.58737	0.00967128	0.0563093	Fibp	fibroblast growth factor (acidic) intracellular binding protein
2077	ENSMUSG00000042472	829.621	0.735854	0.246173	2.98917	0.00279737	0.0215601	Zfp410	zinc finger protein 410
1833	ENSMUSG00000038080	724.078	0.73501	0.243511	3.01838	0.0025413	0.0200155	Kdm1b	lysine (K)-specific demethylase 1B
517	ENSMUSG00000021243	414.965	0.734889	0.279533	2.62899	0.00856387	0.0514849	Fcf1	FCF1 rRNA processing protein
1914	ENSMUSG00000039205	1673.45	0.734555	0.293581	2.50206	0.0123474	0.0669288	Ciz1	CDKN1A interacting zinc finger protein 1
2735	ENSMUSG00000074637	1310.34	0.734113	0.23461	3.12908	0.00175354	0.0149296	Sox2	SRY (sex determining region Y)-box 2
1050	ENSMUSG00000027203	2153.67	0.732661	0.222516	3.29262	0.000992588	0.00955864	Dut	deoxyuridine triphosphatase
1969	ENSMUSG00000040105	441.677	0.732323	0.306162	2.39194	0.0167594	0.0837049	Plpp6	phospholipid phosphatase 6
1753	ENSMUSG00000036860	442.291	0.732094	0.280561	2.60939	0.00907032	0.053633	Mrpl55	mitochondrial ribosomal protein L55
583	ENSMUSG00000021785	1002.69	0.731776	0.238487	3.06841	0.00215199	0.0175669	Ngly1	N-glycanase 1
1729	ENSMUSG00000036257	1188.81	0.731378	0.234548	3.11825	0.00181929	0.0153521	Pnpla8	patatin-like phospholipase domain containing 8
797	ENSMUSG00000024472	2868.15	0.731101	0.249059	2.93545	0.0033306	0.0248025	Dcp2	decapping mRNA 2
1170	ENSMUSG00000028763	39258.4	0.731075	0.15511	4.71328	2.4376e-06	6.22613e-05	Hspg2	perlecan (heparan sulfate proteoglycan 2)
2503	ENSMUSG00000058638	1021.16	0.730691	0.291649	2.50538	0.012232	0.0665142	Zfp110	zinc finger protein 110
2134	ENSMUSG00000044134	1003.97	0.730543	0.236145	3.09362	0.00197732	0.0164456	Pheta1	PH domain containing endocytic trafficking adaptor 1
1522	ENSMUSG00000032526	767.558	0.728823	0.312227	2.33427	0.0195813	0.0938874	Ss18l2	SS18, nBAF chromatin remodeling complex subunit like 2
1210	ENSMUSG00000029119	6677.31	0.728651	0.181632	4.01169	6.02862e-05	0.000962396	Man2b2	mannosidase 2, alpha B2
2464	ENSMUSG00000056763	1574.79	0.728561	0.313463	2.32423	0.020113	0.0958169	Cspp1	centrosome and spindle pole associated protein 1
1257	ENSMUSG00000029726	2904.46	0.726723	0.189862	3.82763	0.000129382	0.00181706	Mepce	methylphosphate capping enzyme
614	ENSMUSG00000022098	3871.03	0.726196	0.210057	3.45713	0.000545957	0.00595886	Bmp1	bone morphogenetic protein 1
842	ENSMUSG00000024855	2033.45	0.726103	0.234492	3.09649	0.00195828	0.0163369	Pacs1	phosphofurin acidic cluster sorting protein 1
2749	ENSMUSG00000075419	706.591	0.726084	0.261977	2.77155	0.00557894	0.0371522	Dolk	dolichol kinase
1905	ENSMUSG00000039081	3664.96	0.725928	0.200227	3.62552	0.000288382	0.00353113	Zfp503	zinc finger protein 503
520	ENSMUSG00000021252	632.981	0.724904	0.259625	2.79212	0.00523636	0.0354407	Erg28	ergosterol biosynthesis 28
719	ENSMUSG00000023175	25356.8	0.723466	0.226723	3.19097	0.00141796	0.0126313	Bsg	basigin
218	ENSMUSG00000010608	4015.47	0.723151	0.179532	4.02797	5.62609e-05	0.000909829	Rbm25	RNA binding motif protein 25
2613	ENSMUSG00000064193	599.282	0.723126	0.313635	2.30563	0.0211313	0.0995721	Gm4735	predicted gene 4735
1022	ENSMUSG00000026858	1030.14	0.722855	0.219605	3.29161	0.000996143	0.00958612	Miga2	mitoguardin 2
506	ENSMUSG00000021186	3677.86	0.722555	0.1919	3.76526	0.000166374	0.00222892	Fbln5	fibulin 5
22	ENSMUSG00000000738	2574.39	0.721665	0.288718	2.49955	0.0124352	0.0673244	Spg7	SPG7, paraplegin matrix AAA peptidase subunit
1878	ENSMUSG00000038679	16616.5	0.720515	0.247581	2.91021	0.0036118	0.0264782	Trps1	transcriptional repressor GATA binding 1
1428	ENSMUSG00000031740	16500	0.719658	0.278338	2.58555	0.00972233	0.0565343	Mmp2	matrix metallopeptidase 2
1634	ENSMUSG00000034574	1411.96	0.718579	0.250114	2.87301	0.00406582	0.0291498	Daam1	dishevelled associated activator of morphogenesis 1
837	ENSMUSG00000024845	1248.36	0.718326	0.222767	3.22456	0.00126165	0.0115708	Tmem134	transmembrane protein 134
2018	ENSMUSG00000041236	2840.71	0.717861	0.264654	2.71245	0.00667877	0.0428275	Vps41	VPS41 HOPS complex subunit
2058	ENSMUSG00000041921	807.783	0.716349	0.251667	2.84641	0.00442147	0.0312406	Metap1d	methionyl aminopeptidase type 1D (mitochondrial)
533	ENSMUSG00000021286	425.602	0.716158	0.303126	2.36258	0.0181484	0.088634	Zfyve21	zinc finger, FYVE domain containing 21
526	ENSMUSG00000021264	3377.78	0.716137	0.237467	3.01573	0.00256363	0.0201333	Yy1	YY1 transcription factor
532	ENSMUSG00000021281	1110.78	0.715968	0.250081	2.86295	0.00419715	0.0299031	Tnfaip2	tumor necrosis factor, alpha-induced protein 2
285	ENSMUSG00000016933	5734.71	0.715202	0.168889	4.23475	2.28809e-05	0.00042482	Plcg1	phospholipase C, gamma 1
2207	ENSMUSG00000046743	5029.4	0.714501	0.233271	3.06297	0.00219152	0.0178151	Fat4	FAT atypical cadherin 4
2359	ENSMUSG00000052214	727.106	0.714462	0.238598	2.99442	0.00274967	0.021268	Opa3	optic atrophy 3
1655	ENSMUSG00000034820	3304.49	0.713201	0.207107	3.44363	0.000573958	0.00621433	Cpsf7	cleavage and polyadenylation specific factor 7
780	ENSMUSG00000024370	2020.44	0.7127	0.215009	3.31475	0.000917267	0.0090176	Cdc23	CDC23 cell division cycle 23
105	ENSMUSG00000003778	2087.57	0.712398	0.261526	2.724	0.00644956	0.0416139	Brd8	bromodomain containing 8
672	ENSMUSG00000022708	22989.1	0.71192	0.180099	3.95294	7.71955e-05	0.00117601	Zbtb20	zinc finger and BTB domain containing 20
695	ENSMUSG00000022897	4144.84	0.71144	0.267305	2.66153	0.00777862	0.0477945	Dyrk1a	dual-specificity tyrosine-(Y)-phosphorylation regulated kinase 1a
554	ENSMUSG00000021428	1221.33	0.709536	0.228418	3.1063	0.00189443	0.0158818	Riok1	RIO kinase 1
2516	ENSMUSG00000059436	1655.93	0.708954	0.200235	3.5406	0.000399213	0.00462936	Max	Max protein
1423	ENSMUSG00000031703	6760.7	0.70828	0.173463	4.08317	4.44251e-05	0.000743047	Itfg1	integrin alpha FG-GAP repeat containing 1
232	ENSMUSG00000012017	11873.1	0.708232	0.227325	3.1155	0.00183631	0.0154514	Scarf2	scavenger receptor class F, member 2
1013	ENSMUSG00000026766	2602.24	0.70707	0.216707	3.2628	0.00110317	0.0104324	Mmadhc	methylmalonic aciduria (cobalamin deficiency) cblD type, with homocystinuria
1668	ENSMUSG00000035139	698.44	0.703555	0.243403	2.89049	0.00384636	0.0277862	Secisbp2	SECIS binding protein 2
2694	ENSMUSG00000071653	724.411	0.70298	0.262925	2.67369	0.00750227	0.0464902	1810009A15Rik	RIKEN cDNA 1810009A15 gene
1492	ENSMUSG00000032340	14401.7	0.702772	0.179456	3.91613	8.99818e-05	0.00133507	Neo1	neogenin
1541	ENSMUSG00000032806	788.522	0.701834	0.247978	2.83023	0.00465145	0.0325126	Slc10a3	solute carrier family 10 (sodium/bile acid cotransporter family), member 3
2482	ENSMUSG00000057649	1253.57	0.698975	0.279793	2.49819	0.012483	0.0674848	Brd9	bromodomain containing 9
389	ENSMUSG00000020160	1762.73	0.698763	0.215731	3.23904	0.00119931	0.0111112	Meis1	Meis homeobox 1
1245	ENSMUSG00000029559	1370	0.698362	0.292606	2.3867	0.0170005	0.0845383	2210016L21Rik	RIKEN cDNA 2210016L21 gene
2066	ENSMUSG00000042082	2648.05	0.698216	0.237146	2.94424	0.00323749	0.0242945	Arsb	arylsulfatase B
1818	ENSMUSG00000037896	2073.11	0.697883	0.189922	3.67457	0.000238249	0.00300894	Rcor1	REST corepressor 1
1189	ENSMUSG00000029004	5689.52	0.696147	0.187527	3.71225	0.000205424	0.00265072	Kmt2e	lysine (K)-specific methyltransferase 2E
2425	ENSMUSG00000054874	3788.97	0.695882	0.209269	3.32531	0.00088321	0.00878389	Pcnx3	pecanex homolog 3
883	ENSMUSG00000025198	2218.05	0.695151	0.28324	2.45428	0.0141166	0.0738808	Erlin1	ER lipid raft associated 1
1055	ENSMUSG00000027230	4234.72	0.693966	0.231004	3.00413	0.00266342	0.0207501	Creb3l1	cAMP responsive element binding protein 3-like 1
490	ENSMUSG00000021103	785.239	0.693311	0.234405	2.95775	0.00309892	0.0234349	Mnat1	menage a trois 1
1934	ENSMUSG00000039463	754.471	0.691993	0.254137	2.72292	0.00647079	0.0417091	Slc9a8	solute carrier family 9 (sodium/hydrogen exchanger), member 8
2533	ENSMUSG00000060073	2074.62	0.691815	0.216094	3.20145	0.00136739	0.0123254	Psma3	proteasome subunit alpha 3
1061	ENSMUSG00000027312	3755.75	0.691524	0.216511	3.19395	0.0014034	0.0125343	Atrn	attractin
1236	ENSMUSG00000029438	1686.48	0.690836	0.235276	2.93628	0.00332172	0.0247634	Bcl7a	B cell CLL/lymphoma 7A
248	ENSMUSG00000014496	6863.02	0.690581	0.246001	2.80722	0.00499704	0.0342966	Ankrd28	ankyrin repeat domain 28
2036	ENSMUSG00000041571	2516.04	0.690529	0.235212	2.93578	0.00332712	0.0247901	Selenow	selenoprotein W
2445	ENSMUSG00000055943	2306.47	0.689738	0.188557	3.65797	0.000254219	0.00318123	Emc7	ER membrane protein complex subunit 7
2441	ENSMUSG00000055799	2901.01	0.689367	0.1851	3.7243	0.000195858	0.00255626	Tcf7l1	transcription factor 7 like 1 (T cell specific, HMG box)
2380	ENSMUSG00000052794	597.906	0.688811	0.261204	2.63706	0.00836287	0.050633	1700030K09Rik	RIKEN cDNA 1700030K09 gene
2248	ENSMUSG00000048118	912.585	0.687135	0.228383	3.00869	0.00262378	0.0205114	Arid4a	AT rich interactive domain 4A (RBP1-like)
375	ENSMUSG00000019971	968.545	0.687096	0.268101	2.56283	0.0103824	0.0590163	Cep290	centrosomal protein 290
488	ENSMUSG00000021072	3061	0.684943	0.217677	3.1466	0.00165181	0.014232	Tmx1	thioredoxin-related transmembrane protein 1
1201	ENSMUSG00000029090	4721.49	0.684362	0.241854	2.82965	0.00465984	0.0325213	Adgra3	adhesion G protein-coupled receptor A3
696	ENSMUSG00000022898	2124.28	0.683005	0.221995	3.07667	0.00209324	0.0171797	Vps26c	VPS26 endosomal protein sorting factor C
197	ENSMUSG00000008333	1494.14	0.682727	0.19897	3.4313	0.000600701	0.00644315	Snrpb2	U2 small nuclear ribonucleoprotein B
1224	ENSMUSG00000029290	1865.66	0.682048	0.245213	2.78145	0.00541173	0.0363933	Zfp326	zinc finger protein 326
1144	ENSMUSG00000028467	914.996	0.681157	0.246207	2.76661	0.00566432	0.0375925	Gba2	glucosidase beta 2
861	ENSMUSG00000024947	2769.69	0.68095	0.222754	3.05696	0.00223595	0.0180795	Men1	multiple endocrine neoplasia 1
718	ENSMUSG00000023118	2789.37	0.680714	0.176571	3.85519	0.000115642	0.00164438	Sympk	symplekin
848	ENSMUSG00000024889	799.513	0.680587	0.247701	2.74762	0.00600297	0.039449	Rce1	Ras converting CAAX endopeptidase 1
1820	ENSMUSG00000037916	3154.17	0.679566	0.177564	3.82717	0.000129626	0.00181862	Ndufv1	NADH:ubiquinone oxidoreductase core subunit V1
1545	ENSMUSG00000032905	891.933	0.679119	0.282593	2.40317	0.0162538	0.0818076	Atg12	autophagy related 12
177	ENSMUSG00000006800	7004.79	0.678113	0.277297	2.44544	0.0144676	0.0749144	Sulf2	sulfatase 2
374	ENSMUSG00000019969	1376.79	0.677955	0.20426	3.31908	0.000903162	0.00891742	Psen1	presenilin 1
90	ENSMUSG00000003166	5542.03	0.677514	0.209392	3.23563	0.00121376	0.0112295	Dgcr2	DiGeorge syndrome critical region gene 2
221	ENSMUSG00000010721	1061.59	0.677423	0.211894	3.19699	0.00138871	0.0124519	Lmbr1	limb region 1
109	ENSMUSG00000003955	1656.17	0.677305	0.200439	3.37911	0.000727199	0.00750592	Fam162a	family with sequence similarity 162, member A
531	ENSMUSG00000021275	675.395	0.676386	0.279792	2.41746	0.0156291	0.0794832	Tecpr2	tectonin beta-propeller repeat containing 2
2148	ENSMUSG00000044674	2690.68	0.675968	0.221245	3.05529	0.00224844	0.0181546	Fzd1	frizzled class receptor 1
1018	ENSMUSG00000026788	966.412	0.675805	0.220805	3.06064	0.00220866	0.0179262	Zbtb43	zinc finger and BTB domain containing 43
875	ENSMUSG00000025077	885.365	0.674791	0.22695	2.9733	0.00294613	0.0225161	Dclre1a	DNA cross-link repair 1A
388	ENSMUSG00000020156	2634.21	0.673748	0.230736	2.92	0.00350035	0.0258134	Pwwp3a	PWWP domain containing 3A, DNA repair factor
409	ENSMUSG00000020385	2163.64	0.673534	0.267831	2.51477	0.011911	0.0651835	Clk4	CDC like kinase 4
884	ENSMUSG00000025199	2277.13	0.671705	0.192816	3.48365	0.000494627	0.00549965	Chuk	conserved helix-loop-helix ubiquitous kinase
1731	ENSMUSG00000036275	10335.6	0.671622	0.217707	3.08498	0.00203565	0.0168079	9530068E07Rik	RIKEN cDNA 9530068E07 gene
2142	ENSMUSG00000044408	998.464	0.670874	0.255309	2.62769	0.00859664	0.0516139	Sptssa	serine palmitoyltransferase, small subunit A
174	ENSMUSG00000006728	11084.1	0.670764	0.187691	3.57377	0.000351874	0.00418846	Cdk4	cyclin-dependent kinase 4
2174	ENSMUSG00000045639	1116.08	0.669139	0.228071	2.93391	0.00334719	0.0248719	Zfp629	zinc finger protein 629
1129	ENSMUSG00000028161	14185.3	0.668365	0.178383	3.7468	0.000179108	0.00237162	Ppp3ca	protein phosphatase 3, catalytic subunit, alpha isoform
132	ENSMUSG00000004789	2502.89	0.668313	0.197702	3.3804	0.000723791	0.00748155	Dlst	dihydrolipoamide S-succinyltransferase (E2 component of 2-oxo-glutarate complex)
1501	ENSMUSG00000032383	9015.1	0.668219	0.168611	3.96308	7.39898e-05	0.00113349	Ppib	peptidylprolyl isomerase B
617	ENSMUSG00000022150	3382.49	0.666752	0.214952	3.10186	0.00192306	0.016112	Dab2	disabled 2, mitogen-responsive phosphoprotein
1630	ENSMUSG00000034501	516.281	0.666349	0.286951	2.32217	0.0202236	0.0961238	Pcnx4	pecanex homolog 4
542	ENSMUSG00000021371	1084.63	0.665389	0.209541	3.17547	0.00149596	0.0131293	Mcur1	mitochondrial calcium uniporter regulator 1
2038	ENSMUSG00000041594	909.574	0.665298	0.245389	2.7112	0.00670396	0.0429421	Tmtc4	transmembrane and tetratricopeptide repeat containing 4
553	ENSMUSG00000021427	13041.1	0.665215	0.194496	3.4202	0.00062576	0.00665448	Ssr1	signal sequence receptor, alpha
106	ENSMUSG00000003779	2529.3	0.665023	0.275879	2.41056	0.0159281	0.0805841	Kif20a	kinesin family member 20A
915	ENSMUSG00000025534	8837.57	0.664652	0.252292	2.63446	0.00842715	0.0508195	Gusb	glucuronidase, beta
839	ENSMUSG00000024847	1349.14	0.663064	0.276134	2.40124	0.0163398	0.0821496	Aip	aryl-hydrocarbon receptor-interacting protein
2457	ENSMUSG00000056612	4562.99	0.661522	0.180724	3.66039	0.00025183	0.00316056	Ppp1r14b	protein phosphatase 1, regulatory inhibitor subunit 14B
1028	ENSMUSG00000026960	1433.1	0.661143	0.230265	2.87122	0.00408887	0.0292843	Arl6ip6	ADP-ribosylation factor-like 6 interacting protein 6
874	ENSMUSG00000025050	1046.15	0.66033	0.241318	2.73635	0.00621249	0.0405027	Pcgf6	polycomb group ring finger 6
294	ENSMUSG00000017561	1487.68	0.659759	0.208193	3.16898	0.00152975	0.0133743	Crlf3	cytokine receptor-like factor 3
798	ENSMUSG00000024474	3056.39	0.659701	0.238419	2.76698	0.0056578	0.0375675	Ik	IK cytokine
477	ENSMUSG00000021027	1916.94	0.658802	0.284219	2.31794	0.0204528	0.0969175	Ralgapa1	Ral GTPase activating protein, alpha subunit 1
2343	ENSMUSG00000051403	1637.21	0.658286	0.207791	3.16802	0.00153482	0.01341	Ppp1r37	protein phosphatase 1, regulatory subunit 37
485	ENSMUSG00000021051	1623.47	0.657148	0.210095	3.12787	0.00176078	0.0149634	Ppp2r5e	protein phosphatase 2, regulatory subunit B', epsilon
1168	ENSMUSG00000028757	8984.19	0.656942	0.26029	2.52389	0.0116065	0.0639784	Ddost	dolichyl-di-phosphooligosaccharide-protein glycotransferase
2472	ENSMUSG00000057110	1559.78	0.656741	0.255463	2.57079	0.0101467	0.058307	Cntrl	centriolin
2364	ENSMUSG00000052395	859.722	0.656617	0.229913	2.85594	0.00429093	0.0304917	Rft1	RFT1 homolog
2443	ENSMUSG00000055912	529.305	0.656556	0.271854	2.4151	0.0157308	0.0799706	Tmem150a	transmembrane protein 150A
1692	ENSMUSG00000035597	1605.64	0.655814	0.218378	3.00312	0.00267228	0.0208072	Prpf39	pre-mRNA processing factor 39
834	ENSMUSG00000024824	1008.15	0.655734	0.27655	2.37112	0.0177342	0.0870781	Rad9a	RAD9 checkpoint clamp component A
1810	ENSMUSG00000037773	1245.66	0.655363	0.228576	2.86715	0.00414181	0.0295705	Pced1a	PC-esterase domain containing 1A
1011	ENSMUSG00000026754	991.723	0.654207	0.275827	2.3718	0.0177016	0.0870116	Golga1	golgi autoantigen, golgin subfamily a, 1
1555	ENSMUSG00000033209	9708.22	0.653921	0.180475	3.62333	0.000290832	0.00355476	Ttc28	tetratricopeptide repeat domain 28
2689	ENSMUSG00000071528	2525.49	0.653222	0.197272	3.31128	0.000928713	0.0090734	Atp5md	ATP synthase membrane subunit DAPIT
1020	ENSMUSG00000026842	4107.55	0.652866	0.190618	3.425	0.000614806	0.0065533	Abl1	c-abl oncogene 1, non-receptor tyrosine kinase
1353	ENSMUSG00000030849	10767.4	0.652795	0.163514	3.99229	6.54379e-05	0.00102547	Fgfr2	fibroblast growth factor receptor 2
1573	ENSMUSG00000033530	1371.27	0.65225	0.222756	2.92809	0.00341056	0.0252966	Ttc7b	tetratricopeptide repeat domain 7B
2575	ENSMUSG00000061898	967.693	0.651765	0.251848	2.58793	0.00965558	0.0562419	Rbak	RB-associated KRAB zinc finger
555	ENSMUSG00000021431	1557.71	0.651355	0.224984	2.89512	0.0037901	0.0275049	Snrnp48	small nuclear ribonucleoprotein 48 (U11/U12)
2526	ENSMUSG00000059791	544.904	0.65071	0.262645	2.47753	0.0132297	0.0704534	Nrm	nurim (nuclear envelope membrane protein)
955	ENSMUSG00000026121	1486.6	0.650165	0.203004	3.20272	0.00136138	0.0122875	Sema4c	sema domain, immunoglobulin domain (Ig), transmembrane domain (TM) and short cytoplasmic domain, (semaphorin) 4C
1895	ENSMUSG00000038900	1476.06	0.65003	0.206802	3.14324	0.00167087	0.014351	Rpl12	ribosomal protein L12
618	ENSMUSG00000022160	946.378	0.649351	0.24829	2.61529	0.00891515	0.0530137	Mettl3	methyltransferase like 3
655	ENSMUSG00000022555	686.175	0.648853	0.241043	2.69186	0.00710543	0.0445802	Dgat1	diacylglycerol O-acyltransferase 1
738	ENSMUSG00000023973	3839.36	0.648251	0.194989	3.32456	0.000885589	0.00879487	Cnpy3	canopy FGF signaling regulator 3
645	ENSMUSG00000022453	3435.04	0.64778	0.2642	2.45186	0.0142122	0.0741539	Naga	N-acetyl galactosaminidase, alpha
1059	ENSMUSG00000027304	2635.67	0.646187	0.195502	3.30527	0.000948837	0.00922181	Rtf1	RTF1, Paf1/RNA polymerase II complex component
1735	ENSMUSG00000036376	672.422	0.646168	0.247003	2.61603	0.00889591	0.0529454	Abt1	activator of basal transcription 1
2648	ENSMUSG00000068479	2342.65	0.644836	0.214022	3.01295	0.00258726	0.0202723	Mfap1a	microfibrillar-associated protein 1A
1406	ENSMUSG00000031534	1172.57	0.644028	0.254272	2.53282	0.0113147	0.0630314	Smim19	small integral membrane protein 19
1862	ENSMUSG00000038462	2930.82	0.642487	0.191757	3.35053	0.000806585	0.00817654	Uqcrfs1	ubiquinol-cytochrome c reductase, Rieske iron-sulfur polypeptide 1
1426	ENSMUSG00000031728	864.247	0.641575	0.242817	2.64222	0.00823649	0.0500675	Zfp821	zinc finger protein 821
214	ENSMUSG00000010097	6869.56	0.640652	0.18094	3.54068	0.000399099	0.00462936	Nxf1	nuclear RNA export factor 1
1763	ENSMUSG00000037007	751.167	0.639638	0.237553	2.69261	0.00708945	0.0445627	Zfp113	zinc finger protein 113
2149	ENSMUSG00000044709	598.549	0.638956	0.254833	2.50735	0.012164	0.0662497	Gemin7	gem nuclear organelle associated protein 7
824	ENSMUSG00000024764	1944.13	0.638569	0.204635	3.12052	0.00180531	0.0152469	Naa40	N(alpha)-acetyltransferase 40, NatD catalytic subunit
501	ENSMUSG00000021156	5081.34	0.638536	0.187431	3.40677	0.000657361	0.00693121	Zmynd11	zinc finger, MYND domain containing 11
126	ENSMUSG00000004642	4277.14	0.637762	0.194108	3.28561	0.00101763	0.00973806	Slbp	stem-loop binding protein
1809	ENSMUSG00000037736	3880.21	0.63752	0.207872	3.06689	0.00216301	0.0176358	Limch1	LIM and calponin homology domains 1
2525	ENSMUSG00000059734	1400.81	0.637336	0.231766	2.74992	0.00596105	0.0392378	Ndufs8	NADH:ubiquinone oxidoreductase core subunit S8
1814	ENSMUSG00000037852	17362.8	0.637311	0.211407	3.01461	0.00257308	0.0201843	Cpe	carboxypeptidase E
150	ENSMUSG00000005656	1160.21	0.637184	0.216346	2.94521	0.00322739	0.0242587	Snx6	sorting nexin 6
415	ENSMUSG00000020492	2026.16	0.636785	0.232275	2.74151	0.00611568	0.0399669	Ska2	spindle and kinetochore associated complex subunit 2
1999	ENSMUSG00000040699	2816	0.635268	0.196206	3.23776	0.0012047	0.0111533	Limd2	LIM domain containing 2
1599	ENSMUSG00000034108	977.574	0.635116	0.246614	2.57535	0.0100139	0.0577626	Ccs	copper chaperone for superoxide dismutase
2509	ENSMUSG00000059040	21226.3	0.634191	0.260068	2.43856	0.0147459	0.0760673	Eno1b	enolase 1B, retrotransposed
1140	ENSMUSG00000028369	852.972	0.634026	0.2517	2.51897	0.0117697	0.0645917	Svep1	sushi, von Willebrand factor type A, EGF and pentraxin domain containing 1
703	ENSMUSG00000022964	1523.89	0.633873	0.219306	2.89035	0.0038481	0.0277862	Tmem50b	transmembrane protein 50B
469	ENSMUSG00000020982	1263.22	0.633782	0.240419	2.63616	0.00838501	0.0506996	Nemf	nuclear export mediator factor
2862	ENSMUSG00000095595	1515.92	0.633493	0.213306	2.96989	0.0029791	0.02273	Fam177a	family with sequence similarity 177, member A
1312	ENSMUSG00000030397	1155.79	0.63198	0.221351	2.8551	0.00430235	0.0305411	Mark4	MAP/microtubule affinity regulating kinase 4
902	ENSMUSG00000025351	24324.7	0.631647	0.1741	3.62806	0.000285554	0.00350908	Cd63	CD63 antigen
2028	ENSMUSG00000041415	1829.37	0.631113	0.214185	2.94657	0.00321317	0.0241651	Dicer1	dicer 1, ribonuclease type III
483	ENSMUSG00000021039	2047.1	0.630421	0.188944	3.33655	0.000848258	0.00851536	Snw1	SNW domain containing 1
1723	ENSMUSG00000036097	2586.58	0.628669	0.194604	3.2305	0.00123574	0.0113867	Slf2	SMC5-SMC6 complex localization factor 2
1602	ENSMUSG00000034126	760.151	0.628065	0.243942	2.57465	0.0100342	0.0578553	Pomt2	protein-O-mannosyltransferase 2
87	ENSMUSG00000003031	11350.9	0.62782	0.21247	2.95487	0.00312805	0.023629	Cdkn1b	cyclin-dependent kinase inhibitor 1B
153	ENSMUSG00000005886	3929.83	0.627366	0.209946	2.98823	0.00280598	0.0215964	Ncoa2	nuclear receptor coactivator 2
1846	ENSMUSG00000038274	11704.9	0.62724	0.161363	3.88714	0.000101431	0.00146884	Fau	Finkel-Biskis-Reilly murine sarcoma virus (FBR-MuSV) ubiquitously expressed (fox derived)
864	ENSMUSG00000024962	1063.4	0.625777	0.247662	2.52674	0.0115127	0.0636382	Vegfb	vascular endothelial growth factor B
1658	ENSMUSG00000034863	3053.19	0.623321	0.241002	2.58638	0.00969912	0.0564234	Ano8	anoctamin 8
2216	ENSMUSG00000047153	3319.1	0.622851	0.246188	2.52998	0.0114068	0.0632603	Khnyn	KH and NYN domain containing
1374	ENSMUSG00000031169	861.837	0.62241	0.237947	2.61575	0.00890315	0.0529654	Porcn	porcupine O-acyltransferase
1060	ENSMUSG00000027306	1498.07	0.6224	0.237084	2.62523	0.00865903	0.0518407	Nusap1	nucleolar and spindle associated protein 1
881	ENSMUSG00000025188	1315.78	0.622239	0.248682	2.50215	0.0123443	0.0669288	Hps1	HPS1, biogenesis of lysosomal organelles complex 3 subunit 1
704	ENSMUSG00000022967	2670.46	0.621998	0.256324	2.42661	0.0152406	0.0779133	Ifnar1	interferon (alpha and beta) receptor 1
230	ENSMUSG00000011832	1578.98	0.621606	0.251774	2.4689	0.0135529	0.0716998	Evi5l	ecotropic viral integration site 5 like
1471	ENSMUSG00000032180	1770.2	0.621198	0.248272	2.50208	0.0123465	0.0669288	Tmed1	transmembrane p24 trafficking protein 1
1591	ENSMUSG00000033906	1241.56	0.620821	0.25371	2.44697	0.0144062	0.0747934	Zdhhc15	zinc finger, DHHC domain containing 15
670	ENSMUSG00000022684	1598.31	0.620347	0.236612	2.62179	0.00874701	0.052264	Bfar	bifunctional apoptosis regulator
2116	ENSMUSG00000043439	884.104	0.619641	0.241394	2.56693	0.0102604	0.0586054	Epop	elongin BC and polycomb repressive complex 2 associated protein
1085	ENSMUSG00000027642	17251.5	0.619359	0.190345	3.25388	0.00113842	0.0106649	Rpn2	ribophorin II
311	ENSMUSG00000018217	5533.11	0.618713	0.187632	3.29748	0.000975577	0.00942804	Pmp22	peripheral myelin protein 22
70	ENSMUSG00000002550	1349.83	0.618021	0.208089	2.96998	0.00297814	0.02273	Uck1	uridine-cytidine kinase 1
1819	ENSMUSG00000037902	1341.74	0.617641	0.212428	2.90753	0.00364297	0.0266315	Sirpa	signal-regulatory protein alpha
65	ENSMUSG00000002320	5851.4	0.617081	0.164283	3.75621	0.000172508	0.00230433	Tm9sf1	transmembrane 9 superfamily member 1
986	ENSMUSG00000026556	712.038	0.616739	0.237506	2.59673	0.00941168	0.055174	Vangl2	VANGL planar cell polarity 2
430	ENSMUSG00000020629	1181.52	0.616669	0.240223	2.56707	0.0102563	0.0586054	Adi1	acireductone dioxygenase 1
331	ENSMUSG00000018906	3840.28	0.616228	0.255312	2.41362	0.0157948	0.0801785	P4ha2	procollagen-proline, 2-oxoglutarate 4-dioxygenase (proline 4-hydroxylase), alpha II polypeptide
2313	ENSMUSG00000050619	699.563	0.616205	0.260626	2.36433	0.0180629	0.0883744	Zscan29	zinc finger SCAN domains 29
2544	ENSMUSG00000060427	794.313	0.615798	0.257667	2.3899	0.016853	0.0839884	Zfp868	zinc finger protein 868
2625	ENSMUSG00000066278	2577.12	0.615023	0.25756	2.38789	0.0169456	0.0843387	Vps37b	vacuolar protein sorting 37B
1997	ENSMUSG00000040681	9826.4	0.614946	0.183777	3.34615	0.000819425	0.00827601	Hmgn1	high mobility group nucleosomal binding domain 1
2600	ENSMUSG00000063524	9399.98	0.614004	0.248862	2.46724	0.0136158	0.0719491	Eno1	enolase 1, alpha non-neuron
229	ENSMUSG00000011752	14671.3	0.61394	0.228347	2.68863	0.00717448	0.0449515	Pgam1	phosphoglycerate mutase 1
1845	ENSMUSG00000038260	791.015	0.613098	0.255801	2.39678	0.0165399	0.08287	Trpm4	transient receptor potential cation channel, subfamily M, member 4
1956	ENSMUSG00000039901	830.27	0.612882	0.234753	2.61075	0.00903429	0.0535091	Armh3	armadillo-like helical domain containing 3
160	ENSMUSG00000006024	2552.31	0.612565	0.210861	2.90507	0.00367166	0.0267768	Napa	N-ethylmaleimide sensitive fusion protein attachment protein alpha
2481	ENSMUSG00000057531	1220.51	0.612357	0.238956	2.56264	0.0103879	0.0590234	Dtnbp1	dystrobrevin binding protein 1
2103	ENSMUSG00000043059	1327.65	0.611973	0.227153	2.6941	0.00705793	0.044425	Zfp513	zinc finger protein 513
2325	ENSMUSG00000050989	4448.8	0.610067	0.241186	2.52944	0.0114243	0.0632807	Selenon	selenoprotein N
1308	ENSMUSG00000030330	1920.6	0.609417	0.225395	2.70377	0.00685571	0.043608	Ing4	inhibitor of growth family, member 4
1274	ENSMUSG00000029922	1631.77	0.609044	0.262898	2.31666	0.0205224	0.0971719	Mkrn1	makorin, ring finger protein, 1
1243	ENSMUSG00000029550	4482.3	0.607121	0.206857	2.93498	0.00333571	0.0248136	Sppl3	signal peptide peptidase 3
220	ENSMUSG00000010663	5265.16	0.606996	0.186473	3.25515	0.00113334	0.0106441	Fads1	fatty acid desaturase 1
2628	ENSMUSG00000066551	8639.75	0.606872	0.234864	2.58393	0.00976816	0.0566802	Hmgb1	high mobility group box 1
948	ENSMUSG00000026034	4044.9	0.606723	0.172484	3.51757	0.000435524	0.00494716	Clk1	CDC-like kinase 1
2465	ENSMUSG00000056770	1947.72	0.604668	0.208238	2.90373	0.00368747	0.0268314	Setd3	SET domain containing 3
143	ENSMUSG00000005233	1242.16	0.60463	0.241346	2.50524	0.0122369	0.0665145	Spc25	SPC25, NDC80 kinetochore complex component, homolog (S. cerevisiae)
886	ENSMUSG00000025208	1491.43	0.604565	0.218752	2.7637	0.00571503	0.0378555	Mrpl43	mitochondrial ribosomal protein L43
1673	ENSMUSG00000035236	1516.41	0.604027	0.217449	2.77779	0.00547296	0.0366788	Scai	suppressor of cancer cell invasion
393	ENSMUSG00000020218	590.178	0.603104	0.257979	2.3378	0.0193974	0.0931036	Wif1	Wnt inhibitory factor 1
681	ENSMUSG00000022789	5071.33	0.603026	0.228497	2.6391	0.00831262	0.0504405	Dnm1l	dynamin 1-like
1101	ENSMUSG00000027829	1964.27	0.602885	0.228905	2.63378	0.00844394	0.0508983	Ccnl1	cyclin L1
16	ENSMUSG00000000581	1080.08	0.601973	0.244128	2.46581	0.0136702	0.0721807	C1d	C1D nuclear receptor co-repressor
2224	ENSMUSG00000047497	2962.94	0.601236	0.242032	2.48412	0.0129872	0.0693786	Adamts12	a disintegrin-like and metallopeptidase (reprolysin type) with thrombospondin type 1 motif, 12
867	ENSMUSG00000024983	882.85	0.600988	0.259748	2.31373	0.0206824	0.0977266	Vti1a	vesicle transport through interaction with t-SNAREs 1A
454	ENSMUSG00000020883	3510.61	0.600499	0.22519	2.66663	0.00766156	0.0472094	Fbxl20	F-box and leucine-rich repeat protein 20
1620	ENSMUSG00000034371	1079.89	0.600305	0.222428	2.69887	0.0069575	0.0439476	Tkfc	triokinase, FMN cyclase
266	ENSMUSG00000015806	1804.53	0.599914	0.205259	2.92271	0.00346995	0.0256446	Qdpr	quinoid dihydropteridine reductase
1169	ENSMUSG00000028759	4642.25	0.599752	0.206416	2.90555	0.00366607	0.0267754	Hp1bp3	heterochromatin protein 1, binding protein 3
271	ENSMUSG00000016252	1856.23	0.599348	0.211873	2.8288	0.00467224	0.0325745	Atp5e	ATP synthase, H+ transporting, mitochondrial F1 complex, epsilon subunit
1614	ENSMUSG00000034317	3539.15	0.597461	0.204576	2.92048	0.00349489	0.025801	Trim59	tripartite motif-containing 59
1259	ENSMUSG00000029729	2773.48	0.597026	0.188764	3.16281	0.00156255	0.0136262	Zkscan1	zinc finger with KRAB and SCAN domains 1
219	ENSMUSG00000010660	2737.43	0.596192	0.196929	3.02745	0.00246628	0.0195372	Plcd1	phospholipase C, delta 1
2545	ENSMUSG00000060450	1829.15	0.595751	0.223365	2.66716	0.00764954	0.0471748	Rnf14	ring finger protein 14
737	ENSMUSG00000023972	2133.34	0.595416	0.202552	2.93957	0.00328669	0.0245827	Ptk7	PTK7 protein tyrosine kinase 7
323	ENSMUSG00000018707	18613.3	0.594664	0.20977	2.83484	0.00458485	0.0321292	Dync1h1	dynein cytoplasmic 1 heavy chain 1
1241	ENSMUSG00000029504	1443.99	0.594568	0.238844	2.48936	0.0127974	0.0686597	Ddx51	DEAD (Asp-Glu-Ala-Asp) box polypeptide 51
522	ENSMUSG00000021258	1236.35	0.591209	0.215179	2.74753	0.00600468	0.039449	Ccnk	cyclin K
1110	ENSMUSG00000027957	2035.26	0.589899	0.212467	2.77642	0.00549614	0.0367519	Slc35a3	solute carrier family 35 (UDP-N-acetylglucosamine (UDP-GlcNAc) transporter), member 3
2381	ENSMUSG00000052833	2543.86	0.589567	0.18069	3.26287	0.00110289	0.0104324	Sae1	SUMO1 activating enzyme subunit 1
492	ENSMUSG00000021111	4694.77	0.589094	0.198125	2.97334	0.00294581	0.0225161	Papola	poly (A) polymerase alpha
1782	ENSMUSG00000037236	6678.51	0.589074	0.210006	2.80504	0.005031	0.0344605	Matr3	matrin 3
2323	ENSMUSG00000050953	4392.21	0.58698	0.238707	2.459	0.0139325	0.0732126	Gja1	gap junction protein, alpha 1
2288	ENSMUSG00000049672	1159.93	0.586483	0.22315	2.6282	0.00858381	0.0515595	Zbtb14	zinc finger and BTB domain containing 14
2299	ENSMUSG00000049932	1719.95	0.585787	0.239344	2.44747	0.0143862	0.0747664	H2ax	H2A.X variant histone
800	ENSMUSG00000024491	1404.39	0.585628	0.219523	2.66774	0.00763644	0.0471328	Rbm27	RNA binding motif protein 27
1068	ENSMUSG00000027466	2771.64	0.585584	0.189191	3.0952	0.0019668	0.016388	Rbck1	RanBP-type and C3HC4-type zinc finger containing 1
2508	ENSMUSG00000059005	12843.1	0.585103	0.172371	3.39444	0.000687695	0.00718452	Hnrnpa3	heterogeneous nuclear ribonucleoprotein A3
1073	ENSMUSG00000027519	3989.8	0.584596	0.223332	2.61761	0.00885481	0.0527467	Rab22a	RAB22A, member RAS oncogene family
853	ENSMUSG00000024908	6295.29	0.584537	0.206237	2.8343	0.00459266	0.0321674	Ppp6r3	protein phosphatase 6, regulatory subunit 3
417	ENSMUSG00000020547	1620.43	0.583992	0.22357	2.61212	0.00899825	0.0533454	Bzw2	basic leucine zipper and W2 domains 2
1124	ENSMUSG00000028121	1321.07	0.583178	0.241971	2.41012	0.0159473	0.0806511	Bcar3	breast cancer anti-estrogen resistance 3
818	ENSMUSG00000024639	3889.58	0.582869	0.221883	2.62691	0.0086163	0.0516903	Gnaq	guanine nucleotide binding protein, alpha q polypeptide
2135	ENSMUSG00000044147	3174.38	0.582452	0.177071	3.28937	0.0010041	0.00964236	Arf6	ADP-ribosylation factor 6
1674	ENSMUSG00000035247	4144.98	0.582391	0.201336	2.89263	0.00382032	0.0276508	Hectd1	HECT domain E3 ubiquitin protein ligase 1
562	ENSMUSG00000021484	9561.84	0.582389	0.2457	2.37032	0.0177725	0.0872347	Lman2	lectin, mannose-binding 2
2056	ENSMUSG00000041889	1891.59	0.581819	0.193485	3.00704	0.00263802	0.0206109	Shisa4	shisa family member 4
1631	ENSMUSG00000034518	1909.73	0.58168	0.233978	2.48605	0.012917	0.0691116	Hmgxb4	HMG box domain containing 4
887	ENSMUSG00000025209	1549.67	0.581369	0.217086	2.67806	0.00740511	0.0460796	Twnk	twinkle mtDNA helicase
550	ENSMUSG00000021408	1394.24	0.580307	0.227315	2.55288	0.0106837	0.0604023	Ripk1	receptor (TNFRSF)-interacting serine-threonine kinase 1
403	ENSMUSG00000020311	1669.48	0.579729	0.230449	2.51565	0.0118815	0.0651003	Erlec1	endoplasmic reticulum lectin 1
1679	ENSMUSG00000035342	6206.33	0.578561	0.173408	3.33641	0.000848689	0.00851536	Lzts2	leucine zipper, putative tumor suppressor 2
1135	ENSMUSG00000028266	1684.58	0.578199	0.20423	2.83112	0.00463858	0.0324392	Lmo4	LIM domain only 4
1393	ENSMUSG00000031399	1238.35	0.577706	0.220556	2.61932	0.00881058	0.0525749	Fam3a	family with sequence similarity 3, member A
1706	ENSMUSG00000035885	5174.1	0.576757	0.18479	3.12115	0.00180144	0.0152237	Cox8a	cytochrome c oxidase subunit 8A
665	ENSMUSG00000022620	3383.34	0.576608	0.241176	2.39082	0.0168107	0.0838389	Arsa	arylsulfatase A
503	ENSMUSG00000021178	2838.39	0.576505	0.228334	2.52483	0.0115753	0.0638825	Psmc1	protease (prosome, macropain) 26S subunit, ATPase 1
673	ENSMUSG00000022718	2209.74	0.576402	0.206666	2.78905	0.00528629	0.0357433	Dgcr8	DGCR8, microprocessor complex subunit
544	ENSMUSG00000021374	4910.08	0.574847	0.171136	3.359	0.000782254	0.00798916	Nup153	nucleoporin 153
621	ENSMUSG00000022214	2138.1	0.573734	0.244295	2.34853	0.0188477	0.0909761	Dcaf11	DDB1 and CUL4 associated factor 11
119	ENSMUSG00000004460	5255.4	0.573089	0.227624	2.51769	0.0118126	0.0647748	Dnajb11	DnaJ heat shock protein family (Hsp40) member B11
609	ENSMUSG00000022019	1088.34	0.571969	0.21841	2.61879	0.00882429	0.0526108	Tdrd3	tudor domain containing 3
1126	ENSMUSG00000028138	2515.05	0.571397	0.235505	2.42627	0.015255	0.0779581	Adh5	alcohol dehydrogenase 5 (class III), chi polypeptide
284	ENSMUSG00000016921	7116.07	0.571058	0.198913	2.87089	0.00409316	0.0292997	Srsf6	serine and arginine-rich splicing factor 6
1237	ENSMUSG00000029470	1338.45	0.570379	0.241454	2.36227	0.0181634	0.0886441	P2rx4	purinergic receptor P2X, ligand-gated ion channel 4
1654	ENSMUSG00000034807	13454.6	0.569933	0.243072	2.34471	0.019042	0.0917846	Colgalt1	collagen beta(1-O)galactosyltransferase 1
1044	ENSMUSG00000027160	1197.49	0.568508	0.225447	2.52169	0.0116792	0.0642109	Ccdc34	coiled-coil domain containing 34
471	ENSMUSG00000020994	3066.35	0.566654	0.181161	3.1279	0.00176061	0.0149634	Pnn	pinin
1656	ENSMUSG00000034854	791.605	0.566614	0.237435	2.3864	0.0170144	0.0845565	Mfsd12	major facilitator superfamily domain containing 12
889	ENSMUSG00000025223	4455.28	0.565846	0.23747	2.38281	0.0171812	0.085189	Ldb1	LIM domain binding 1
1404	ENSMUSG00000031523	4664.42	0.56547	0.226116	2.50079	0.0123917	0.0671157	Dlc1	deleted in liver cancer 1
537	ENSMUSG00000021318	2201.85	0.56508	0.241424	2.34061	0.0192525	0.0924729	Gli3	GLI-Kruppel family member GLI3
1316	ENSMUSG00000030410	1694.25	0.564828	0.203403	2.77689	0.00548823	0.036727	Dmwd	dystrophia myotonica-containing WD repeat motif
1888	ENSMUSG00000038812	1369.59	0.563438	0.205449	2.74248	0.0060978	0.0399073	Trmt112	tRNA methyltransferase 11-2
276	ENSMUSG00000016495	1066.57	0.563335	0.216211	2.60549	0.00917427	0.0541403	Plgrkt	plasminogen receptor, C-terminal lysine transmembrane protein
423	ENSMUSG00000020590	1880.97	0.562949	0.229625	2.4516	0.0142224	0.0741791	Snx13	sorting nexin 13
395	ENSMUSG00000020248	986.002	0.562328	0.229542	2.44979	0.0142941	0.0744914	Nfyb	nuclear transcription factor-Y beta
2640	ENSMUSG00000067847	1278.19	0.562324	0.223029	2.52131	0.011692	0.0642427	Romo1	reactive oxygen species modulator 1
305	ENSMUSG00000017765	6372.72	0.562112	0.183648	3.06081	0.00220737	0.0179262	Slc12a4	solute carrier family 12, member 4
1684	ENSMUSG00000035437	3183.1	0.561931	0.200858	2.79765	0.00514762	0.0349961	Rabgap1	RAB GTPase activating protein 1
1788	ENSMUSG00000037344	1461.55	0.561882	0.222038	2.53056	0.011388	0.0632603	Slc12a9	solute carrier family 12 (potassium/chloride transporters), member 9
382	ENSMUSG00000020044	19872.2	0.560085	0.175408	3.19303	0.00140787	0.012566	Timp3	tissue inhibitor of metalloproteinase 3
1994	ENSMUSG00000040651	2063.27	0.559638	0.187617	2.98288	0.0028555	0.0219339	Tasor	transcription activation suppressor
866	ENSMUSG00000024969	2901.41	0.559299	0.17663	3.1665	0.00154286	0.0134631	Mark2	MAP/microtubule affinity regulating kinase 2
852	ENSMUSG00000024902	955.963	0.559246	0.221041	2.53006	0.0114044	0.0632603	Mrpl11	mitochondrial ribosomal protein L11
234	ENSMUSG00000012443	3562.48	0.558096	0.226131	2.46802	0.0135863	0.071821	Kif11	kinesin family member 11
1042	ENSMUSG00000027130	2545.78	0.557424	0.217474	2.56318	0.0103718	0.0590163	Slc12a6	solute carrier family 12, member 6
1223	ENSMUSG00000029253	1397.86	0.557059	0.228715	2.43561	0.0148669	0.0764895	Cenpc1	centromere protein C1
2806	ENSMUSG00000082585	2498.26	0.556854	0.227655	2.44605	0.0144432	0.0749021	Gm15387	predicted gene 15387
133	ENSMUSG00000004846	13125.4	0.556601	0.161136	3.45424	0.000551846	0.00600396	Plod3	procollagen-lysine, 2-oxoglutarate 5-dioxygenase 3
1662	ENSMUSG00000034930	1554.28	0.555591	0.227427	2.44295	0.0145679	0.0752912	Rtkn	rhotekin
447	ENSMUSG00000020818	2459.78	0.55529	0.183008	3.03423	0.00241148	0.0191984	Mfsd11	major facilitator superfamily domain containing 11
529	ENSMUSG00000021270	14102.5	0.554626	0.188971	2.93498	0.00333569	0.0248136	Hsp90aa1	heat shock protein 90, alpha (cytosolic), class A member 1
2838	ENSMUSG00000090935	920.347	0.553573	0.234084	2.36485	0.0180374	0.0882811	Synj2bp	synaptojanin 2 binding protein
1742	ENSMUSG00000036461	847.772	0.552892	0.225788	2.44872	0.0143366	0.074632	Elf1	E74-like factor 1
1816	ENSMUSG00000037885	1520.15	0.551818	0.230188	2.39725	0.0165186	0.0828051	Stk35	serine/threonine kinase 35
1568	ENSMUSG00000033434	964.695	0.548851	0.225093	2.43833	0.0147554	0.0760855	Gtpbp6	GTP binding protein 6 (putative)
1938	ENSMUSG00000039530	3165	0.548675	0.232318	2.36174	0.0181892	0.0886749	Tusc3	tumor suppressor candidate 3
205	ENSMUSG00000009079	8986.7	0.548091	0.199641	2.74539	0.00604398	0.0396691	Ewsr1	Ewing sarcoma breakpoint region 1
215	ENSMUSG00000010110	3550.09	0.547963	0.213241	2.56969	0.010179	0.0583455	Stx5a	syntaxin 5A
1726	ENSMUSG00000036202	4190.67	0.547373	0.207524	2.63764	0.00834859	0.0505914	Rif1	replication timing regulatory factor 1
507	ENSMUSG00000021188	1915.33	0.546975	0.197161	2.77426	0.00553278	0.0369528	Trip11	thyroid hormone receptor interactor 11
679	ENSMUSG00000022774	2415.34	0.545314	0.196796	2.77097	0.00558902	0.0372012	Ncbp2	nuclear cap binding protein subunit 2
801	ENSMUSG00000024493	6378.92	0.545235	0.206886	2.63543	0.00840304	0.0507413	Lars	leucyl-tRNA synthetase
244	ENSMUSG00000014294	1380.96	0.545167	0.235002	2.31984	0.0203496	0.0966171	Ndufa2	NADH:ubiquinone oxidoreductase subunit A2
1065	ENSMUSG00000027439	1378.23	0.54511	0.227659	2.39442	0.0166469	0.0832648	Gzf1	GDNF-inducible zinc finger protein 1
339	ENSMUSG00000019370	5509.37	0.544402	0.175811	3.09653	0.00195803	0.0163369	Calm3	calmodulin 3
340	ENSMUSG00000019432	10508.6	0.544126	0.176223	3.08771	0.00201705	0.0167048	Ddx39b	DEAD (Asp-Glu-Ala-Asp) box polypeptide 39B
509	ENSMUSG00000021193	4651.75	0.543279	0.216902	2.50473	0.0122547	0.0665316	Pitrm1	pitrilysin metallepetidase 1
822	ENSMUSG00000024750	5787.24	0.542964	0.205458	2.6427	0.00822489	0.0500415	Zfand5	zinc finger, AN1-type domain 5
1572	ENSMUSG00000033499	6660	0.542364	0.170126	3.18802	0.00143253	0.0127196	Larp4b	La ribonucleoprotein domain family, member 4B
203	ENSMUSG00000009030	1492.02	0.542117	0.202195	2.68116	0.00733676	0.0456751	Pdcl	phosducin-like
534	ENSMUSG00000021288	2666.28	0.542078	0.218182	2.48453	0.0129724	0.0693536	Klc1	kinesin light chain 1
1741	ENSMUSG00000036450	2089.08	0.541814	0.20583	2.63234	0.00847979	0.0510693	Hif1an	hypoxia-inducible factor 1, alpha subunit inhibitor
481	ENSMUSG00000021037	2254.12	0.541697	0.191492	2.82882	0.00467195	0.0325745	Ahsa1	AHA1, activator of heat shock protein ATPase 1
1952	ENSMUSG00000039804	2018.73	0.541357	0.20034	2.70219	0.00688849	0.043721	Ncoa5	nuclear receptor coactivator 5
1972	ENSMUSG00000040123	2122.53	0.540027	0.210639	2.56375	0.0103547	0.0589817	Zmym5	zinc finger, MYM-type 5
661	ENSMUSG00000022601	1574.15	0.538441	0.230208	2.33893	0.0193391	0.0928562	Zbtb11	zinc finger and BTB domain containing 11
1239	ENSMUSG00000029475	2887.61	0.538011	0.211629	2.54223	0.0110147	0.0617376	Kdm2b	lysine (K)-specific demethylase 2B
833	ENSMUSG00000024817	4600.34	0.537697	0.173064	3.10692	0.00189045	0.0158582	Uhrf2	ubiquitin-like, containing PHD and RING finger domains 2
814	ENSMUSG00000024603	2277.73	0.537675	0.197283	2.72539	0.0064225	0.0415154	Dctn4	dynactin 4
898	ENSMUSG00000025289	7798.53	0.537011	0.215194	2.49548	0.0125788	0.0678598	Prdx4	peroxiredoxin 4
1553	ENSMUSG00000033184	5092.14	0.536693	0.196829	2.72669	0.00639725	0.0414502	Tmed7	transmembrane p24 trafficking protein 7
1035	ENSMUSG00000027068	1670.61	0.536194	0.231252	2.31865	0.0204139	0.0967922	Dhrs9	dehydrogenase/reductase (SDR family) member 9
1398	ENSMUSG00000031447	32953.2	0.535273	0.184912	2.89475	0.00379464	0.0275232	Lamp1	lysosomal-associated membrane protein 1
2551	ENSMUSG00000060743	15005.4	0.534547	0.176275	3.03247	0.00242563	0.0192711	H3f3a	H3.3 histone A
1670	ENSMUSG00000035151	1489.11	0.53432	0.221892	2.40802	0.0160395	0.0809714	Elmod2	ELMO/CED-12 domain containing 2
1935	ENSMUSG00000039477	19116.1	0.533713	0.1753	3.04456	0.00233021	0.018643	Tnrc18	trinucleotide repeat containing 18
2589	ENSMUSG00000062929	1665.15	0.531989	0.211773	2.51207	0.0120025	0.0655531	Cfl2	cofilin 2, muscle
1588	ENSMUSG00000033799	4369.22	0.531456	0.196112	2.70997	0.00672899	0.042948	Tasor2	transcription activation suppressor family member 2
2683	ENSMUSG00000071337	5826.81	0.531212	0.186498	2.84835	0.00439469	0.0310836	Tia1	cytotoxic granule-associated RNA binding protein 1
2137	ENSMUSG00000044167	1787.87	0.531074	0.211299	2.51337	0.0119583	0.06539	Foxo1	forkhead box O1
1947	ENSMUSG00000039740	2721.83	0.530031	0.199508	2.65669	0.00789109	0.0484202	Alg2	asparagine-linked glycosylation 2 (alpha-1,3-mannosyltransferase)
2576	ENSMUSG00000061904	13130.9	0.528821	0.186394	2.83712	0.00455228	0.0319502	Slc25a3	solute carrier family 25 (mitochondrial carrier, phosphate carrier), member 3
512	ENSMUSG00000021218	13274	0.528703	0.201453	2.62445	0.00867886	0.051925	Gdi2	guanosine diphosphate (GDP) dissociation inhibitor 2
967	ENSMUSG00000026349	2097.86	0.527555	0.197632	2.66938	0.00759919	0.0469452	Ccnt2	cyclin T2
828	ENSMUSG00000024780	4096.75	0.527376	0.177939	2.9638	0.00303867	0.0230814	Cdc37l1	cell division cycle 37-like 1
841	ENSMUSG00000024853	10047.4	0.527062	0.176425	2.98747	0.002813	0.0216196	Sf3b2	splicing factor 3b, subunit 2
1	ENSMUSG00000000056	3057.17	0.52562	0.196394	2.67636	0.00744267	0.0462419	Narf	nuclear prelamin A recognition factor
202	ENSMUSG00000008859	1476.99	0.524869	0.219167	2.39483	0.0166279	0.0832003	Rala	v-ral simian leukemia viral oncogene A (ras related)
2411	ENSMUSG00000054387	4712.91	0.523766	0.215291	2.43283	0.0149812	0.0768752	Mdm4	transformed mouse 3T3 cell double minute 4
1798	ENSMUSG00000037499	1753.82	0.523751	0.218114	2.40128	0.016338	0.0821496	Nenf	neuron derived neurotrophic factor
1600	ENSMUSG00000034118	4423.29	0.523362	0.224872	2.32738	0.0199453	0.0953314	Tpst1	protein-tyrosine sulfotransferase 1
1364	ENSMUSG00000031066	2059.72	0.523162	0.222603	2.3502	0.0187635	0.0906337	Usp11	ubiquitin specific peptidase 11
2029	ENSMUSG00000041453	15285.9	0.522927	0.224886	2.3253	0.020056	0.0957266	Rpl21	ribosomal protein L21
1790	ENSMUSG00000037355	1513.35	0.522803	0.204806	2.55267	0.0106901	0.0604135	Uvssa	UV stimulated scaffold protein A
2397	ENSMUSG00000053536	2788.91	0.522496	0.208229	2.50923	0.0120994	0.0659506	Cstf2t	cleavage stimulation factor, 3' pre-RNA subunit 2, tau
600	ENSMUSG00000021945	4751.82	0.522282	0.205604	2.54023	0.011078	0.0619399	Zmym2	zinc finger, MYM-type 2
327	ENSMUSG00000018770	5527.71	0.521753	0.166249	3.13837	0.00169888	0.0145549	Atp5g3	ATP synthase, H+ transporting, mitochondrial F0 complex, subunit C3 (subunit 9)
1795	ENSMUSG00000037426	2128.13	0.521247	0.187005	2.78735	0.00531416	0.0358607	Depdc5	DEP domain containing 5
186	ENSMUSG00000007836	16687.5	0.521057	0.193789	2.68879	0.00717121	0.0449515	Hnrnpa0	heterogeneous nuclear ribonucleoprotein A0
2519	ENSMUSG00000059474	2722.85	0.52064	0.196979	2.64312	0.00821467	0.0500016	Mbtd1	mbt domain containing 1
1238	ENSMUSG00000029472	19708.7	0.520495	0.165269	3.14938	0.00163619	0.0141331	Anapc5	anaphase-promoting complex subunit 5
29	ENSMUSG00000001065	1091.04	0.519838	0.219996	2.36294	0.0181305	0.0886098	Zfp276	zinc finger protein (C2H2 type) 276
1601	ENSMUSG00000034120	11215.9	0.519773	0.178399	2.91355	0.00357348	0.0262395	Srsf2	serine and arginine-rich splicing factor 2
2785	ENSMUSG00000079037	5818.03	0.5192	0.179638	2.89026	0.0038492	0.0277862	Prnp	prion protein
296	ENSMUSG00000017670	2329.7	0.518477	0.191969	2.70084	0.00691644	0.0438169	Elmo2	engulfment and cell motility 2
2068	ENSMUSG00000042207	3496.35	0.518447	0.207459	2.49904	0.0124531	0.0673949	Kdm5b	lysine (K)-specific demethylase 5B
1043	ENSMUSG00000027131	1375.13	0.517204	0.201506	2.5667	0.0102672	0.0586054	Emc4	ER membrane protein complex subunit 4
333	ENSMUSG00000019087	10666.1	0.516451	0.171835	3.00551	0.00265135	0.0206836	Atp6ap1	ATPase, H+ transporting, lysosomal accessory protein 1
319	ENSMUSG00000018537	1139.51	0.514461	0.208703	2.46504	0.0136998	0.072309	Pcgf2	polycomb group ring finger 2
1037	ENSMUSG00000027080	1114.13	0.513988	0.217039	2.36818	0.0178756	0.0876463	Med19	mediator complex subunit 19
1792	ENSMUSG00000037373	13227.6	0.513791	0.176164	2.91655	0.00353921	0.0260297	Ctbp1	C-terminal binding protein 1
2853	ENSMUSG00000093674	26497.8	0.513686	0.176498	2.91044	0.00360925	0.0264737	Rpl41	ribosomal protein L41
1176	ENSMUSG00000028820	12003.7	0.511121	0.179326	2.85024	0.00436864	0.0309442	Sfpq	splicing factor proline/glutamine rich (polypyrimidine tract binding protein associated)
599	ENSMUSG00000021917	5264.25	0.511024	0.210316	2.42979	0.0151075	0.0773488	Spcs1	signal peptidase complex subunit 1 homolog (S. cerevisiae)
669	ENSMUSG00000022678	3201.44	0.509972	0.214281	2.37992	0.0173164	0.0856612	Nde1	nudE neurodevelopment protein 1
690	ENSMUSG00000022890	4007.4	0.509449	0.193365	2.63465	0.00842238	0.0508132	Atp5j	ATP synthase, H+ transporting, mitochondrial F0 complex, subunit F
1029	ENSMUSG00000026977	3704.04	0.509116	0.219453	2.31994	0.0203443	0.0966171	Marchf7	membrane associated ring-CH-type finger 7
463	ENSMUSG00000020954	1761.71	0.508948	0.193042	2.63647	0.00837748	0.0506765	Strn3	striatin, calmodulin binding protein 3
877	ENSMUSG00000025130	67885.2	0.508145	0.186399	2.72612	0.00640839	0.0414633	P4hb	prolyl 4-hydroxylase, beta polypeptide
1228	ENSMUSG00000029328	8148.32	0.507525	0.168142	3.01843	0.00254085	0.0200155	Hnrnpdl	heterogeneous nuclear ribonucleoprotein D-like
2013	ENSMUSG00000041126	2124.66	0.507521	0.197276	2.57265	0.0100923	0.0580925	H2az2	H2A.Z histone variant 2
2395	ENSMUSG00000053470	3247.98	0.507353	0.194831	2.60407	0.00921238	0.0542645	Kdm3a	lysine (K)-specific demethylase 3A
2188	ENSMUSG00000046020	1557.16	0.506038	0.209065	2.42049	0.0154997	0.078972	Pofut1	protein O-fucosyltransferase 1
2241	ENSMUSG00000047843	3197.66	0.505736	0.191252	2.64435	0.00818485	0.0498644	Bri3	brain protein I3
1418	ENSMUSG00000031628	2694.37	0.505149	0.214662	2.35323	0.018611	0.0900883	Casp3	caspase 3
474	ENSMUSG00000021012	3368.56	0.504908	0.177338	2.84715	0.0044113	0.0311849	Zc3h14	zinc finger CCCH type containing 14
1221	ENSMUSG00000029208	2875.73	0.504058	0.202158	2.49339	0.012653	0.0681832	Guf1	GUF1 homolog, GTPase
1185	ENSMUSG00000028962	5077.19	0.50293	0.175753	2.86156	0.00421558	0.0300187	Slc4a2	solute carrier family 4 (anion exchanger), member 2
2196	ENSMUSG00000046311	1779.09	0.501717	0.217305	2.30881	0.020954	0.0989073	Zfp62	zinc finger protein 62
587	ENSMUSG00000021819	7922.89	0.501587	0.168675	2.97369	0.00294241	0.0225129	Zswim8	zinc finger SWIM-type containing 8
1234	ENSMUSG00000029422	4586.65	0.500942	0.184274	2.71846	0.00655872	0.0421764	Rsrc2	arginine/serine-rich coiled-coil 2
891	ENSMUSG00000025232	6720.34	0.499685	0.191344	2.61145	0.00901586	0.0534266	Hexa	hexosaminidase A
1213	ENSMUSG00000029148	4295.24	0.499549	0.171073	2.92009	0.00349932	0.0258134	Nrbp1	nuclear receptor binding protein 1
1875	ENSMUSG00000038619	2508.77	0.498774	0.192417	2.59215	0.00953776	0.0557457	Ensa	endosulfine alpha
1408	ENSMUSG00000031556	2601.47	0.498561	0.186479	2.67356	0.00750511	0.0464902	Tm2d2	TM2 domain containing 2
2696	ENSMUSG00000071655	3177.93	0.496901	0.201605	2.46472	0.0137118	0.0723446	Ubxn1	UBX domain protein 1
2536	ENSMUSG00000060126	17144.9	0.496601	0.178627	2.7801	0.00543428	0.0364808	Tpt1	tumor protein, translationally-controlled 1
297	ENSMUSG00000017677	4046.9	0.494854	0.191215	2.58795	0.00965496	0.0562419	Wsb1	WD repeat and SOCS box-containing 1
1249	ENSMUSG00000029636	3279.8	0.49232	0.188971	2.60527	0.00918019	0.0541421	Wasf3	WAS protein family, member 3
2203	ENSMUSG00000046658	2023.74	0.492057	0.189	2.60348	0.00922821	0.0542847	Zfp316	zinc finger protein 316
903	ENSMUSG00000025358	2813.72	0.491173	0.183789	2.67248	0.00752938	0.0465899	Cdk2	cyclin-dependent kinase 2
2021	ENSMUSG00000041297	3513.88	0.490455	0.185184	2.64847	0.00808569	0.0494367	Cdk13	cyclin-dependent kinase 13
1040	ENSMUSG00000027104	2186.98	0.490313	0.211452	2.3188	0.0204061	0.0967893	Atf2	activating transcription factor 2
41	ENSMUSG00000001482	3194.29	0.489638	0.207421	2.36059	0.0182457	0.0888867	Def8	differentially expressed in FDCP 8
111	ENSMUSG00000004054	1524.97	0.489594	0.201287	2.43232	0.0150024	0.0769259	Map3k11	mitogen-activated protein kinase kinase kinase 11
1209	ENSMUSG00000029110	8258.11	0.489221	0.185616	2.63566	0.00839729	0.0507413	Rnf4	ring finger protein 4
760	ENSMUSG00000024248	2692.33	0.488862	0.193312	2.52888	0.0114427	0.0633313	Cox7a2l	cytochrome c oxidase subunit 7A2 like
702	ENSMUSG00000022957	5178.02	0.488605	0.182482	2.67756	0.00741612	0.0461271	Itsn1	intersectin 1 (SH3 domain protein 1A)
1589	ENSMUSG00000033808	1556.49	0.488398	0.198883	2.45571	0.0140607	0.0737295	Tmem87a	transmembrane protein 87A
168	ENSMUSG00000006456	2132.27	0.488179	0.189974	2.56971	0.0101783	0.0583455	Rbm14	RNA binding motif protein 14
24	ENSMUSG00000000957	20799.8	0.48803	0.162857	2.99668	0.00272939	0.0211646	Mmp14	matrix metallopeptidase 14 (membrane-inserted)
194	ENSMUSG00000008200	2279.63	0.48741	0.19321	2.52269	0.0116461	0.0641449	Fnbp4	formin binding protein 4
1567	ENSMUSG00000033417	2875.41	0.486902	0.198904	2.44792	0.0143682	0.0747664	Cacul1	CDK2 associated, cullin domain 1
1837	ENSMUSG00000038170	4347.59	0.486241	0.185944	2.61498	0.00892318	0.0530384	Pde4dip	phosphodiesterase 4D interacting protein (myomegalin)
603	ENSMUSG00000021959	4080.31	0.485003	0.178908	2.71091	0.00670995	0.0429421	Lats2	large tumor suppressor 2
1173	ENSMUSG00000028790	6795.11	0.482041	0.174055	2.76948	0.00561463	0.0373171	Khdrbs1	KH domain containing, RNA binding, signal transduction associated 1
312	ENSMUSG00000018326	7815.46	0.480208	0.189525	2.53374	0.0112852	0.0628923	Ywhab	tyrosine 3-monooxygenase/tryptophan 5-monooxygenase activation protein, beta polypeptide
1879	ENSMUSG00000038683	1807.82	0.48001	0.192406	2.49478	0.0126035	0.0679666	Pak1ip1	PAK1 interacting protein 1
2301	ENSMUSG00000050043	2113.69	0.479887	0.199632	2.40386	0.0162228	0.0816817	Tmx2	thioredoxin-related transmembrane protein 2
2217	ENSMUSG00000047181	2733.24	0.479355	0.191232	2.50666	0.0121876	0.0663258	Samd14	sterile alpha motif domain containing 14
115	ENSMUSG00000004207	48608.4	0.476566	0.187544	2.54109	0.0110508	0.0618843	Psap	prosaposin
591	ENSMUSG00000021840	9560.04	0.474504	0.202411	2.34426	0.0190648	0.0918621	Mapk1ip1l	mitogen-activated protein kinase 1 interacting protein 1-like
470	ENSMUSG00000020986	4652.33	0.474042	0.202025	2.34645	0.0189534	0.0914541	Sec23a	SEC23 homolog A, COPII coat complex component
2337	ENSMUSG00000051306	1638.62	0.466522	0.200235	2.32987	0.0198129	0.0948977	Usp42	ubiquitin specific peptidase 42
2294	ENSMUSG00000049800	4225.7	0.466473	0.193273	2.41354	0.0157983	0.0801785	Sertad2	SERTA domain containing 2
1134	ENSMUSG00000028234	12915.2	0.465118	0.162187	2.86779	0.0041335	0.0295265	Rps20	ribosomal protein S20
698	ENSMUSG00000022914	4674.54	0.464611	0.171411	2.71052	0.00671788	0.0429421	Brwd1	bromodomain and WD repeat domain containing 1
1618	ENSMUSG00000034349	8079.34	0.463209	0.183122	2.5295	0.0114224	0.0632807	Smc4	structural maintenance of chromosomes 4
2003	ENSMUSG00000040818	1616.87	0.462777	0.193039	2.39733	0.0165152	0.0828051	Dennd6a	DENN/MADD domain containing 6A
1087	ENSMUSG00000027656	2226.75	0.461635	0.200262	2.30515	0.0211581	0.0996296	Ccn5	cellular communication network factor 5
489	ENSMUSG00000021076	1690.49	0.459089	0.197728	2.32182	0.0202425	0.09618	Actr10	ARP10 actin-related protein 10
151	ENSMUSG00000005873	2776.21	0.456054	0.179323	2.5432	0.0109843	0.061643	Reep5	receptor accessory protein 5
43	ENSMUSG00000001555	25583.8	0.453662	0.190686	2.37911	0.0173545	0.0857683	Fkbp10	FK506 binding protein 10
1626	ENSMUSG00000034462	11182.4	0.453588	0.19363	2.34255	0.0191524	0.0921215	Pkd2	polycystin 2, transient receptor potential cation channel
414	ENSMUSG00000020456	5802.71	0.451929	0.189899	2.37984	0.0173203	0.0856612	Ogdh	oxoglutarate (alpha-ketoglutarate) dehydrogenase (lipoamide)
2330	ENSMUSG00000051149	4286.53	0.450463	0.178072	2.52967	0.011417	0.0632807	Adnp	activity-dependent neuroprotective protein
862	ENSMUSG00000024949	10863.7	0.449394	0.187798	2.39297	0.0167127	0.0835024	Sf1	splicing factor 1
2671	ENSMUSG00000070436	79913	0.445939	0.164939	2.70367	0.00685793	0.043608	Serpinh1	serine (or cysteine) peptidase inhibitor, clade H, member 1
823	ENSMUSG00000024759	11960	0.442955	0.170229	2.60211	0.00926528	0.054456	Atl3	atlastin GTPase 3
646	ENSMUSG00000022462	26501.8	0.442411	0.186935	2.36665	0.0179497	0.087915	Slc38a2	solute carrier family 38, member 2
2517	ENSMUSG00000059447	3687.23	0.441451	0.17955	2.45865	0.013946	0.0732406	Hadhb	hydroxyacyl-CoA dehydrogenase trifunctional multienzyme complex subunit beta
298	ENSMUSG00000017707	7438.15	0.440852	0.169312	2.60378	0.00922013	0.054284	Serinc3	serine incorporator 3
2154	ENSMUSG00000044894	3010.45	0.436752	0.177619	2.45893	0.0139353	0.0732126	Uqcrq	ubiquinol-cytochrome c reductase, complex III subunit VII
1832	ENSMUSG00000038072	2667.91	0.430512	0.186224	2.31179	0.0207891	0.0981968	Galnt11	polypeptide N-acetylgalactosaminyltransferase 11
1047	ENSMUSG00000027184	17268.1	0.428107	0.16921	2.53003	0.0114052	0.0632603	Caprin1	cell cycle associated protein 1
1470	ENSMUSG00000032178	5757.31	0.427422	0.17303	2.47022	0.0135031	0.0714916	Ilf3	interleukin enhancer binding factor 3
1690	ENSMUSG00000035569	15463.2	0.426598	0.162447	2.62608	0.00863744	0.0517905	Ankrd11	ankyrin repeat domain 11
1780	ENSMUSG00000037210	3802.4	0.425335	0.180193	2.36044	0.0182532	0.0888918	Fam193a	family with sequence homology 193, member A
373	ENSMUSG00000019961	11740.6	0.423567	0.159688	2.65247	0.0079905	0.0489423	Tmpo	thymopoietin
439	ENSMUSG00000020719	43807.3	0.419111	0.177851	2.35653	0.0184467	0.0894513	Ddx5	DEAD (Asp-Glu-Ala-Asp) box polypeptide 5
1219	ENSMUSG00000029190	5789.08	0.385974	0.167247	2.3078	0.0210101	0.0991034	D5Ertd579e	DNA segment, Chr 5, ERATO Doi 579, expressed
1252	ENSMUSG00000029661	646782	0.380601	0.159505	2.38614	0.0170264	0.084575	Col1a2	collagen, type I, alpha 2
1075	ENSMUSG00000027523	36064.8	0.365381	0.154992	2.35741	0.0184027	0.0893968	Gnas	GNAS (guanine nucleotide binding protein, alpha stimulating) complex locus
38	ENSMUSG00000001424	14915	-0.392018	0.159713	-2.45451	0.0141078	0.0738635	Snd1	staphylococcal nuclease and tudor domain containing 1
1430	ENSMUSG00000031749	5010.89	-0.394501	0.170394	-2.31523	0.0206002	0.097439	St3gal2	ST3 beta-galactoside alpha-2,3-sialyltransferase 2
2303	ENSMUSG00000050148	4698.61	-0.394548	0.16756	-2.35466	0.0185396	0.0897746	Ubqln2	ubiquilin 2
1038	ENSMUSG00000027087	7142.66	-0.39493	0.167556	-2.357	0.0184231	0.0894069	Itgav	integrin alpha V
458	ENSMUSG00000020902	4007.8	-0.398048	0.171917	-2.31534	0.0205941	0.097439	Ntn1	netrin 1
1284	ENSMUSG00000030084	10945	-0.402177	0.169603	-2.37128	0.0177265	0.0870781	Plxna1	plexin A1
819	ENSMUSG00000024659	7276.71	-0.407385	0.165366	-2.46353	0.0137577	0.0725306	Anxa1	annexin A1
632	ENSMUSG00000022336	5899.48	-0.415481	0.170539	-2.43628	0.0148392	0.0763759	Eif3e	eukaryotic translation initiation factor 3, subunit E
199	ENSMUSG00000008475	5508.9	-0.417406	0.168689	-2.47442	0.0133453	0.0708761	Arpc5	actin related protein 2/3 complex, subunit 5
1963	ENSMUSG00000039989	2970.4	-0.419988	0.176926	-2.37381	0.0176057	0.0866964	Cbx4	chromobox 4
2378	ENSMUSG00000052738	3109.93	-0.423726	0.175712	-2.41148	0.0158881	0.0804543	Suclg1	succinate-CoA ligase, GDP-forming, alpha subunit
1247	ENSMUSG00000029580	87404.5	-0.424607	0.168635	-2.51791	0.0118053	0.0647608	Actb	actin, beta
792	ENSMUSG00000024429	5190.54	-0.424883	0.166192	-2.55658	0.0105708	0.0599379	Gnl1	guanine nucleotide binding protein-like 1
663	ENSMUSG00000022607	4476.22	-0.429013	0.182381	-2.35228	0.0186586	0.0902231	Ptk2	PTK2 protein tyrosine kinase 2
2144	ENSMUSG00000044477	5868.33	-0.429951	0.180896	-2.37679	0.0174642	0.0861548	Zfand3	zinc finger, AN1-type domain 3
985	ENSMUSG00000026553	20598.7	-0.431692	0.161437	-2.67405	0.00749402	0.0464847	Copa	coatomer protein complex subunit alpha
326	ENSMUSG00000018765	2219.57	-0.432491	0.185647	-2.32964	0.019825	0.0949224	Fxr2	fragile X mental retardation, autosomal homolog 2
990	ENSMUSG00000026600	2951.64	-0.432551	0.178836	-2.4187	0.0155761	0.0793025	Soat1	sterol O-acyltransferase 1
451	ENSMUSG00000020864	4838.81	-0.433076	0.171425	-2.52633	0.0115261	0.0636382	Ankrd40	ankyrin repeat domain 40
2399	ENSMUSG00000053641	3666.86	-0.433182	0.181204	-2.39058	0.0168216	0.0838625	Dennd4a	DENN/MADD domain containing 4A
352	ENSMUSG00000019795	4347.93	-0.434608	0.183618	-2.36691	0.0179374	0.0878861	Pcmt1	protein-L-isoaspartate (D-aspartate) O-methyltransferase 1
804	ENSMUSG00000024515	3816.41	-0.435791	0.174552	-2.49662	0.0125382	0.0677212	Smad4	SMAD family member 4
92	ENSMUSG00000003308	3693.04	-0.437436	0.173921	-2.51515	0.0118982	0.0651661	Keap1	kelch-like ECH-associated protein 1
317	ENSMUSG00000018428	2574.46	-0.43781	0.181057	-2.41808	0.0156026	0.0794075	Akap1	A kinase (PRKA) anchor protein 1
1100	ENSMUSG00000027828	21107.3	-0.438069	0.157668	-2.77843	0.00546222	0.0366247	Ssr3	signal sequence receptor, gamma
1502	ENSMUSG00000032388	2349.04	-0.438105	0.185829	-2.35757	0.0183948	0.08939	Spg21	SPG21, maspardin
2421	ENSMUSG00000054766	15864.5	-0.440934	0.176842	-2.49337	0.0126537	0.0681832	Set	SET nuclear oncogene
457	ENSMUSG00000020900	14148.1	-0.443919	0.164567	-2.69749	0.00698642	0.0440545	Myh10	myosin, heavy polypeptide 10, non-muscle
2078	ENSMUSG00000042492	2618.61	-0.44499	0.184452	-2.4125	0.0158437	0.0803253	Tbc1d10b	TBC1 domain family, member 10b
2606	ENSMUSG00000063856	6268.2	-0.445629	0.165826	-2.68732	0.00720272	0.0450252	Gpx1	glutathione peroxidase 1
306	ENSMUSG00000017831	4744.11	-0.447677	0.174336	-2.5679	0.0102317	0.058525	Rab5a	RAB5A, member RAS oncogene family
1006	ENSMUSG00000026701	4650.56	-0.448163	0.183119	-2.44738	0.0143897	0.0747664	Prdx6	peroxiredoxin 6
1613	ENSMUSG00000034312	8971.62	-0.448975	0.189771	-2.36588	0.0179874	0.0880679	Iqsec1	IQ motif and Sec7 domain 1
1527	ENSMUSG00000032560	6612.75	-0.449637	0.181458	-2.47792	0.013215	0.0704304	Dnajc13	DnaJ heat shock protein family (Hsp40) member C13
567	ENSMUSG00000021595	7904.08	-0.450723	0.191666	-2.35161	0.0186925	0.0903547	Nsun2	NOL1/NOP2/Sun domain family member 2
51	ENSMUSG00000001774	2657.12	-0.454022	0.178059	-2.54983	0.0107774	0.0607064	Chordc1	cysteine and histidine-rich domain (CHORD)-containing, zinc-binding protein 1
1460	ENSMUSG00000032042	10655.4	-0.454143	0.179378	-2.53177	0.0113489	0.0631445	Srpr	signal recognition particle receptor ('docking protein')
134	ENSMUSG00000004936	3490.04	-0.456391	0.183366	-2.48896	0.0128116	0.0686823	Map2k1	mitogen-activated protein kinase kinase 1
1306	ENSMUSG00000030313	2312.56	-0.457378	0.183568	-2.4916	0.0127167	0.0683882	Dennd5b	DENN/MADD domain containing 5B
2277	ENSMUSG00000049354	9643.27	-0.457931	0.198737	-2.30421	0.0212107	0.0998432	Dcaf7	DDB1 and CUL4 associated factor 7
1347	ENSMUSG00000030759	3181.7	-0.459147	0.190327	-2.41241	0.0158476	0.0803253	Far1	fatty acyl CoA reductase 1
1450	ENSMUSG00000031988	4895.05	-0.459605	0.173238	-2.65302	0.00797742	0.048906	Vps26b	VPS26 retromer complex component B
991	ENSMUSG00000026604	8979.5	-0.460646	0.183486	-2.51053	0.012055	0.0657872	Ptpn14	protein tyrosine phosphatase, non-receptor type 14
892	ENSMUSG00000025234	6356.01	-0.461187	0.17161	-2.68741	0.00720092	0.0450252	Arih1	ariadne RBR E3 ubiquitin protein ligase 1
1451	ENSMUSG00000031990	1551.18	-0.461934	0.194561	-2.37423	0.0175854	0.0866276	Jam3	junction adhesion molecule 3
796	ENSMUSG00000024457	3379.99	-0.462036	0.191493	-2.4128	0.0158303	0.0802973	Trim26	tripartite motif-containing 26
1707	ENSMUSG00000035901	6622.68	-0.465608	0.172425	-2.70035	0.00692674	0.0438618	Dennd5a	DENN/MADD domain containing 5A
1596	ENSMUSG00000034055	2499.64	-0.466067	0.184707	-2.52327	0.0116268	0.0640643	Phka1	phosphorylase kinase alpha 1
1987	ENSMUSG00000040463	10775.5	-0.467934	0.177815	-2.63157	0.00849905	0.0511403	Mybbp1a	MYB binding protein (P160) 1a
1515	ENSMUSG00000032470	3049.41	-0.470285	0.191065	-2.46139	0.0138401	0.0728245	Mras	muscle and microspikes RAS
2333	ENSMUSG00000051234	2138.32	-0.470454	0.185147	-2.54097	0.0110545	0.0618843	Rnf7	ring finger protein 7
1429	ENSMUSG00000031748	8237.86	-0.471154	0.183365	-2.56949	0.0101848	0.0583544	Gnao1	guanine nucleotide binding protein, alpha O
2379	ENSMUSG00000052752	5375.6	-0.472535	0.184951	-2.55491	0.0106214	0.0601248	Traf7	TNF receptor-associated factor 7
1396	ENSMUSG00000031441	8158.81	-0.473351	0.19047	-2.48517	0.0129489	0.0692551	Atp11a	ATPase, class VI, type 11A
1276	ENSMUSG00000030007	15551.5	-0.473901	0.158487	-2.99017	0.00278825	0.0215019	Cct7	chaperonin containing Tcp1, subunit 7 (eta)
2252	ENSMUSG00000048277	2557.02	-0.474047	0.184928	-2.56341	0.010365	0.0590156	Syngr2	synaptogyrin 2
1271	ENSMUSG00000029840	14553.2	-0.474554	0.179981	-2.63669	0.00837185	0.0506649	Mtpn	myotrophin
314	ENSMUSG00000018363	9305.98	-0.476274	0.1727	-2.75781	0.00581897	0.0384694	Smurf2	SMAD specific E3 ubiquitin protein ligase 2
149	ENSMUSG00000005583	7299.3	-0.477923	0.171805	-2.78177	0.00540628	0.0363746	Mef2c	myocyte enhancer factor 2C
2581	ENSMUSG00000062202	1917.58	-0.479659	0.195233	-2.45686	0.0140157	0.0735501	Btbd9	BTB (POZ) domain containing 9
928	ENSMUSG00000025781	7250.44	-0.480205	0.164667	-2.91622	0.00354299	0.0260435	Atp5c1	ATP synthase, H+ transporting, mitochondrial F1 complex, gamma polypeptide 1
53	ENSMUSG00000001833	8416.25	-0.480636	0.177867	-2.70222	0.00688781	0.043721	Septin7	septin 7
2361	ENSMUSG00000052310	3508.72	-0.481247	0.172246	-2.79395	0.00520685	0.0353285	Slc39a1	solute carrier family 39 (zinc transporter), member 1
2701	ENSMUSG00000072235	17191	-0.481366	0.186841	-2.57633	0.00998544	0.0576716	Tuba1a	tubulin, alpha 1A
265	ENSMUSG00000015755	8937.19	-0.482936	0.191659	-2.51977	0.011743	0.0644968	Tab2	TGF-beta activated kinase 1/MAP3K7 binding protein 2
144	ENSMUSG00000005354	2799.09	-0.483314	0.207904	-2.3247	0.020088	0.0957788	Txn2	thioredoxin 2
117	ENSMUSG00000004383	2963.92	-0.48456	0.202422	-2.39381	0.0166744	0.0833699	Large1	LARGE xylosyl- and glucuronyltransferase 1
1142	ENSMUSG00000028381	2633.23	-0.484836	0.195634	-2.47829	0.0132015	0.0703858	Ugcg	UDP-glucose ceramide glucosyltransferase
1808	ENSMUSG00000037712	8122.81	-0.484969	0.187332	-2.58882	0.00963063	0.0561538	Fermt2	fermitin family member 2
1295	ENSMUSG00000030168	4287.45	-0.486361	0.206869	-2.35106	0.0187198	0.0904549	Adipor2	adiponectin receptor 2
277	ENSMUSG00000016528	5085	-0.489693	0.176147	-2.78003	0.00543541	0.0364808	Mapkapk2	MAP kinase-activated protein kinase 2
1580	ENSMUSG00000033629	2972.27	-0.489966	0.19202	-2.55164	0.0107218	0.0604925	Hacd3	3-hydroxyacyl-CoA dehydratase 3
231	ENSMUSG00000011877	3371.58	-0.490117	0.201702	-2.42991	0.0151028	0.0773488	Git1	GIT ArfGAP 1
2250	ENSMUSG00000048170	2610.34	-0.490301	0.207615	-2.36159	0.0181967	0.0886798	Mcmbp	minichromosome maintenance complex binding protein
2211	ENSMUSG00000047084	1116.5	-0.490627	0.210743	-2.32808	0.0199078	0.0952186	Ngrn	neugrin, neurite outgrowth associated
1943	ENSMUSG00000039682	5264.4	-0.491006	0.172877	-2.84021	0.00450842	0.0317075	Lap3	leucine aminopeptidase 3
1995	ENSMUSG00000040652	6102.9	-0.492066	0.178741	-2.75296	0.00590594	0.0389689	Oaz2	ornithine decarboxylase antizyme 2
1548	ENSMUSG00000033021	1694.31	-0.493024	0.205725	-2.39652	0.0165515	0.082879	Gmppa	GDP-mannose pyrophosphorylase A
959	ENSMUSG00000026187	2134.42	-0.49444	0.196815	-2.51221	0.0119978	0.0655531	Xrcc5	X-ray repair complementing defective repair in Chinese hamster cells 5
1488	ENSMUSG00000032309	1639.24	-0.494779	0.207687	-2.38233	0.0172036	0.0852691	Fbxo22	F-box protein 22
1294	ENSMUSG00000030138	4696.09	-0.495333	0.18266	-2.71178	0.00669237	0.0428945	Bms1	BMS1, ribosome biogenesis factor
1774	ENSMUSG00000037149	4880.96	-0.497707	0.17946	-2.77335	0.00554817	0.0370194	Ddx1	DEAD (Asp-Glu-Ala-Asp) box polypeptide 1
1558	ENSMUSG00000033287	2327.49	-0.498913	0.201472	-2.47634	0.0132737	0.070578	Kctd17	potassium channel tetramerisation domain containing 17
1516	ENSMUSG00000032475	1022.22	-0.499169	0.21472	-2.32474	0.0200858	0.0957788	Nck1	non-catalytic region of tyrosine kinase adaptor protein 1
1413	ENSMUSG00000031604	4440.42	-0.500939	0.178919	-2.79981	0.00511321	0.0348663	Msmo1	methylsterol monoxygenase 1
1326	ENSMUSG00000030530	8474.65	-0.501369	0.202955	-2.47034	0.0134984	0.0714916	Furin	furin (paired basic amino acid cleaving enzyme)
1147	ENSMUSG00000028494	2875.83	-0.502659	0.193762	-2.59421	0.0094809	0.0554889	Plin2	perilipin 2
1922	ENSMUSG00000039285	2276.23	-0.502715	0.187038	-2.68777	0.00719308	0.0450061	Azi2	5-azacytidine induced gene 2
227	ENSMUSG00000011179	3916.29	-0.503157	0.206394	-2.43785	0.014775	0.0761315	Odc1	ornithine decarboxylase, structural 1
401	ENSMUSG00000020307	2609.58	-0.504101	0.199911	-2.52162	0.0116815	0.0642109	Cdc34	cell division cycle 34
1394	ENSMUSG00000031432	2533.41	-0.504571	0.198652	-2.53997	0.0110861	0.06196	Prps1	phosphoribosyl pyrophosphate synthetase 1
1749	ENSMUSG00000036745	1817.32	-0.506251	0.198376	-2.55198	0.0107113	0.0604832	Ttll7	tubulin tyrosine ligase-like family, member 7
360	ENSMUSG00000019843	3221.95	-0.506258	0.190148	-2.66244	0.00775754	0.0476864	Fyn	Fyn proto-oncogene
1307	ENSMUSG00000030327	3386.88	-0.506499	0.181363	-2.79274	0.00522635	0.0354054	Necap1	NECAP endocytosis associated 1
278	ENSMUSG00000016554	6614.36	-0.507887	0.197573	-2.57063	0.0101513	0.0583092	Eif3d	eukaryotic translation initiation factor 3, subunit D
1263	ENSMUSG00000029776	2658.26	-0.508051	0.188352	-2.69735	0.00698939	0.0440545	Hibadh	3-hydroxyisobutyrate dehydrogenase
893	ENSMUSG00000025240	4104.68	-0.510616	0.172994	-2.95164	0.00316086	0.0238304	Sacm1l	SAC1 suppressor of actin mutations 1-like (yeast)
354	ENSMUSG00000019818	13842.4	-0.511196	0.158341	-3.22846	0.00124461	0.0114452	Cd164	CD164 antigen
1926	ENSMUSG00000039354	1131.5	-0.512262	0.207685	-2.46653	0.013643	0.0720647	Smarcal1	SWI/SNF related matrix associated, actin dependent regulator of chromatin, subfamily a-like 1
130	ENSMUSG00000004771	2997.59	-0.512809	0.17522	-2.92665	0.00342632	0.025377	Rab11a	RAB11A, member RAS oncogene family
2371	ENSMUSG00000052593	2686.38	-0.5132	0.200814	-2.5556	0.0106006	0.060057	Adam17	a disintegrin and metallopeptidase domain 17
1524	ENSMUSG00000032536	3593.12	-0.513941	0.205013	-2.50687	0.0121807	0.0663143	Trak1	trafficking protein, kinesin binding 1
644	ENSMUSG00000022451	5347.63	-0.514965	0.183831	-2.80129	0.00508982	0.0347762	Twf1	twinfilin actin binding protein 1
2392	ENSMUSG00000053289	1611.9	-0.515314	0.197402	-2.61048	0.00904154	0.0535091	Ddx10	DEAD (Asp-Glu-Ala-Asp) box polypeptide 10
1637	ENSMUSG00000034593	9929.46	-0.515976	0.218444	-2.36205	0.0181743	0.08866	Myo5a	myosin VA
1342	ENSMUSG00000030660	3583.54	-0.517133	0.193891	-2.66713	0.00765016	0.0471748	Pik3c2a	phosphatidylinositol-4-phosphate 3-kinase catalytic subunit type 2 alpha
1324	ENSMUSG00000030516	8066.02	-0.519412	0.168737	-3.07824	0.00208228	0.0171309	Tjp1	tight junction protein 1
2057	ENSMUSG00000041915	1868.5	-0.519422	0.200645	-2.58876	0.00963223	0.0561538	Ammecr1l	AMME chromosomal region gene 1-like
5	ENSMUSG00000000168	3840.06	-0.519891	0.186472	-2.78804	0.00530273	0.035819	Dlat	dihydrolipoamide S-acetyltransferase (E2 component of pyruvate dehydrogenase complex)
626	ENSMUSG00000022300	1342.23	-0.521422	0.219269	-2.378	0.0174068	0.0859646	Dcaf13	DDB1 and CUL4 associated factor 13
300	ENSMUSG00000017715	2554.52	-0.521812	0.202264	-2.57986	0.00988411	0.0571589	Pgs1	phosphatidylglycerophosphate synthase 1
2231	ENSMUSG00000047694	2269.3	-0.522117	0.206662	-2.52643	0.0115229	0.0636382	Yipf6	Yip1 domain family, member 6
1362	ENSMUSG00000031016	1353.82	-0.522762	0.206421	-2.53251	0.0113251	0.0630631	Wee1	WEE 1 homolog 1 (S. pombe)
2331	ENSMUSG00000051220	1129.22	-0.524315	0.225606	-2.32403	0.020124	0.0958169	Ercc6l	excision repair cross-complementing rodent repair deficiency complementation group 6 like
1991	ENSMUSG00000040548	2154.35	-0.525109	0.189064	-2.77742	0.00547928	0.0366918	Tex2	testis expressed gene 2
2402	ENSMUSG00000053801	1302.03	-0.525987	0.204207	-2.57575	0.0100022	0.0577441	Grwd1	glutamate-rich WD repeat containing 1
993	ENSMUSG00000026617	1722.16	-0.526257	0.218219	-2.4116	0.0158825	0.0804543	Bpnt1	bisphosphate 3'-nucleotidase 1
2139	ENSMUSG00000044252	1500.01	-0.527416	0.217313	-2.42699	0.0152246	0.0778609	Osbpl1a	oxysterol binding protein-like 1A
1696	ENSMUSG00000035757	1252.23	-0.527471	0.226692	-2.32682	0.0199749	0.0954063	Selenoo	selenoprotein O
1482	ENSMUSG00000032280	3132.26	-0.528437	0.219777	-2.40443	0.0161979	0.0815863	Tle3	transducin-like enhancer of split 3
2107	ENSMUSG00000043241	2938.75	-0.529159	0.186008	-2.84482	0.00444363	0.0313648	Upf2	UPF2 regulator of nonsense transcripts homolog (yeast)
1333	ENSMUSG00000030591	3432.02	-0.530361	0.177028	-2.99591	0.00273626	0.0211967	Psmd8	proteasome (prosome, macropain) 26S subunit, non-ATPase, 8
1256	ENSMUSG00000029684	4957	-0.530576	0.187385	-2.83148	0.00463327	0.0324187	Wasl	Wiskott-Aldrich syndrome-like (human)
1738	ENSMUSG00000036390	1846.56	-0.530654	0.191437	-2.77196	0.00557202	0.0371242	Gadd45a	growth arrest and DNA-damage-inducible 45 alpha
793	ENSMUSG00000024436	1016.79	-0.530777	0.220255	-2.40983	0.01596	0.0806558	Mrps18b	mitochondrial ribosomal protein S18B
452	ENSMUSG00000020866	3660.33	-0.531518	0.201039	-2.64386	0.00819662	0.0499139	Cacna1g	calcium channel, voltage-dependent, T type, alpha 1G subunit
961	ENSMUSG00000026229	8216.79	-0.531562	0.200021	-2.65753	0.00787154	0.0483219	Psmd1	proteasome (prosome, macropain) 26S subunit, non-ATPase, 1
1291	ENSMUSG00000030104	6941.88	-0.532199	0.178675	-2.97858	0.00289584	0.0221939	Edem1	ER degradation enhancer, mannosidase alpha-like 1
1896	ENSMUSG00000038957	1616.8	-0.532901	0.200034	-2.66405	0.00772063	0.0475236	Edc3	enhancer of mRNA decapping 3
1229	ENSMUSG00000029344	4222.14	-0.533147	0.224684	-2.37288	0.0176501	0.0868521	Tpst2	protein-tyrosine sulfotransferase 2
1150	ENSMUSG00000028514	4820.16	-0.534646	0.197338	-2.70929	0.00674266	0.0430152	Usp24	ubiquitin specific peptidase 24
1346	ENSMUSG00000030754	7181.42	-0.535639	0.168075	-3.18691	0.001438	0.0127453	Copb1	coatomer protein complex, subunit beta 1
67	ENSMUSG00000002413	5607.12	-0.535773	0.187291	-2.86064	0.0042279	0.0300908	Braf	Braf transforming gene
1323	ENSMUSG00000030515	1302.11	-0.535824	0.229695	-2.33277	0.0196604	0.0942335	Tarsl2	threonyl-tRNA synthetase-like 2
2413	ENSMUSG00000054469	2741.76	-0.537084	0.223042	-2.408	0.0160402	0.0809714	Lclat1	lysocardiolipin acyltransferase 1
678	ENSMUSG00000022770	5197.79	-0.538921	0.231234	-2.33063	0.0197727	0.0947385	Dlg1	discs large MAGUK scaffold protein 1
1354	ENSMUSG00000030850	1429.47	-0.539042	0.210158	-2.56494	0.0103195	0.0588793	Ate1	arginyltransferase 1
1561	ENSMUSG00000033323	1007.13	-0.539511	0.232575	-2.31973	0.0203557	0.0966171	Ctdp1	CTD (carboxy-terminal domain, RNA polymerase II, polypeptide A) phosphatase, subunit 1
1982	ENSMUSG00000040390	3439.04	-0.541153	0.174793	-3.09597	0.00196171	0.0163556	Map3k10	mitogen-activated protein kinase kinase kinase 10
1575	ENSMUSG00000033545	3189.3	-0.541367	0.200505	-2.70002	0.00693359	0.0438646	Znrf1	zinc and ring finger 1
1768	ENSMUSG00000037062	5845.84	-0.541622	0.195148	-2.77544	0.00551275	0.036837	Sh3glb1	SH3-domain GRB2-like B1 (endophilin)
1764	ENSMUSG00000037013	3939.26	-0.5418	0.193503	-2.79995	0.00511098	0.0348663	Ss18	SS18, nBAF chromatin remodeling complex subunit
610	ENSMUSG00000022021	1556.4	-0.542326	0.196173	-2.76453	0.00570045	0.0377955	Diaph3	diaphanous related formin 3
816	ENSMUSG00000024614	2735.33	-0.544651	0.20981	-2.59592	0.00943367	0.0552792	Tmx3	thioredoxin-related transmembrane protein 3
441	ENSMUSG00000020745	11485.4	-0.545522	0.194151	-2.80978	0.00495759	0.0340601	Pafah1b1	platelet-activating factor acetylhydrolase, isoform 1b, subunit 1
2706	ENSMUSG00000072623	3635.36	-0.546398	0.211212	-2.58696	0.00968257	0.0563511	Zfp9	zinc finger protein 9
2486	ENSMUSG00000057738	21478.8	-0.547537	0.192762	-2.84048	0.00450456	0.0316966	Sptan1	spectrin alpha, non-erythrocytic 1
2501	ENSMUSG00000058587	3715.23	-0.54818	0.171905	-3.18884	0.00142843	0.0126997	Tmod3	tropomodulin 3
570	ENSMUSG00000021687	2951.39	-0.548307	0.228776	-2.3967	0.0165437	0.08287	Scamp1	secretory carrier membrane protein 1
2448	ENSMUSG00000056091	7381.85	-0.549805	0.165377	-3.32455	0.000885601	0.00879487	St3gal5	ST3 beta-galactoside alpha-2,3-sialyltransferase 5
2699	ENSMUSG00000071708	1425.53	-0.550735	0.21884	-2.51662	0.0118488	0.0649475	Sms	spermine synthase
1305	ENSMUSG00000030298	7990.95	-0.551905	0.176595	-3.12526	0.00177647	0.0150685	Sec13	SEC13 homolog, nuclear pore and COPII coat complex component
751	ENSMUSG00000024158	1422.06	-0.55198	0.203342	-2.71454	0.00663681	0.0425984	Hagh	hydroxyacyl glutathione hydrolase
2547	ENSMUSG00000060519	2370.29	-0.552156	0.201958	-2.73401	0.00625677	0.0406556	Tor3a	torsin family 3, member A
2534	ENSMUSG00000060090	2410.25	-0.553688	0.185922	-2.97807	0.00290067	0.0222184	Rp2	retinitis pigmentosa 2 homolog
748	ENSMUSG00000024077	3165.29	-0.554239	0.190014	-2.91683	0.00353607	0.0260207	Strn	striatin, calmodulin binding protein
1911	ENSMUSG00000039145	4603.52	-0.554459	0.170421	-3.25347	0.00114003	0.0106649	Camk1d	calcium/calmodulin-dependent protein kinase ID
444	ENSMUSG00000020802	4864.33	-0.555729	0.227926	-2.4382	0.0147605	0.0760855	Ube2o	ubiquitin-conjugating enzyme E2O
809	ENSMUSG00000024580	981.607	-0.556667	0.239601	-2.32331	0.0201624	0.0958996	Grpel2	GrpE-like 2, mitochondrial
1016	ENSMUSG00000026781	2355.27	-0.557525	0.233974	-2.38285	0.0171794	0.085189	Acbd5	acyl-Coenzyme A binding domain containing 5
723	ENSMUSG00000023495	6697.75	-0.557743	0.190876	-2.92201	0.00347776	0.0256884	Pcbp4	poly(rC) binding protein 4
1815	ENSMUSG00000037855	3103.63	-0.557791	0.224571	-2.48381	0.0129985	0.0693848	Zfp365	zinc finger protein 365
1512	ENSMUSG00000032459	936.971	-0.559558	0.234419	-2.387	0.0169865	0.0844994	Mrps22	mitochondrial ribosomal protein S22
120	ENSMUSG00000004462	1371.61	-0.560147	0.220982	-2.53481	0.011251	0.0627528	Tbccd1	TBCC domain containing 1
1473	ENSMUSG00000032194	4696.43	-0.560488	0.17976	-3.11798	0.00182098	0.0153521	Kank2	KN motif and ankyrin repeat domains 2
1179	ENSMUSG00000028854	4243.67	-0.561158	0.200239	-2.80243	0.00507188	0.0347057	Slc9a1	solute carrier family 9 (sodium/hydrogen exchanger), member 1
224	ENSMUSG00000011114	8350.04	-0.561397	0.170125	-3.2999	0.000967187	0.00937348	Tbrg1	transforming growth factor beta regulated gene 1
1913	ENSMUSG00000039202	6709.29	-0.562216	0.19272	-2.91727	0.00353115	0.026009	Abhd2	abhydrolase domain containing 2
1390	ENSMUSG00000031333	1509.32	-0.562665	0.23231	-2.42205	0.0154333	0.0786926	Abcb7	ATP-binding cassette, sub-family B (MDR/TAP), member 7
1566	ENSMUSG00000033392	3746.44	-0.563033	0.18073	-3.11532	0.00183743	0.0154514	Clasp2	CLIP associating protein 2
2429	ENSMUSG00000055239	6623.14	-0.564081	0.177505	-3.17784	0.00148378	0.0130475	Kcmf1	potassium channel modulatory factor 1
2684	ENSMUSG00000071359	2482.41	-0.564525	0.208472	-2.70792	0.00677055	0.0431528	Tbpl1	TATA box binding protein-like 1
2500	ENSMUSG00000058454	1076.44	-0.564647	0.211518	-2.66949	0.00759657	0.0469452	Dhcr7	7-dehydrocholesterol reductase
732	ENSMUSG00000023927	1140.64	-0.566096	0.2286	-2.47636	0.013273	0.070578	Satb1	special AT-rich sequence binding protein 1
1712	ENSMUSG00000035933	1708.2	-0.566334	0.202861	-2.79174	0.00524259	0.0354654	Cog5	component of oligomeric golgi complex 5
2431	ENSMUSG00000055320	7867.26	-0.56663	0.165585	-3.42199	0.000621655	0.00661598	Tead1	TEA domain family member 1
1853	ENSMUSG00000038365	1996.84	-0.566752	0.202471	-2.79918	0.00512327	0.0348944	Fbxo25	F-box protein 25
657	ENSMUSG00000022558	3288.45	-0.56689	0.23277	-2.4354	0.0148752	0.0765033	Mroh1	maestro heat-like repeat family member 1
1203	ENSMUSG00000029094	3775.9	-0.567177	0.176661	-3.21053	0.0013249	0.0120354	Afap1	actin filament associated protein 1
636	ENSMUSG00000022378	2232.91	-0.567295	0.233406	-2.4305	0.0150779	0.0772553	Fam49b	family with sequence similarity 49, member B
96	ENSMUSG00000003435	6166.97	-0.568854	0.203442	-2.79615	0.00517158	0.0351371	Supt5	suppressor of Ty 5, DSIF elongation factor subunit
642	ENSMUSG00000022442	1007.99	-0.569671	0.219691	-2.59305	0.00951289	0.0556242	Ttll1	tubulin tyrosine ligase-like 1
2904	ENSMUSG00000117098	6407.34	-0.569824	0.171593	-3.3208	0.00089761	0.00888186	Gm49909	predicted gene, 49909
2552	ENSMUSG00000060992	3765.05	-0.570329	0.212315	-2.68624	0.0072262	0.0451307	Copz1	coatomer protein complex, subunit zeta 1
922	ENSMUSG00000025630	2660.9	-0.570355	0.228817	-2.49262	0.0126803	0.0682997	Hprt	hypoxanthine guanine phosphoribosyl transferase
2882	ENSMUSG00000109511	4258.45	-0.571162	0.227481	-2.51082	0.0120453	0.0657606	Nup62	nucleoporin 62
324	ENSMUSG00000018736	4654.94	-0.571297	0.176173	-3.24281	0.00118357	0.0109949	Ndel1	nudE neurodevelopment protein 1 like 1
1542	ENSMUSG00000032816	696.781	-0.571689	0.236122	-2.42116	0.0154712	0.0788563	Igdcc4	immunoglobulin superfamily, DCC subclass, member 4
1704	ENSMUSG00000035847	7133.75	-0.57206	0.176991	-3.23214	0.00122868	0.0113522	Ids	iduronate 2-sulfatase
674	ENSMUSG00000022742	3049.77	-0.572094	0.195709	-2.92319	0.00346466	0.0256333	Cpox	coproporphyrinogen oxidase
28	ENSMUSG00000001036	1778.34	-0.572169	0.21252	-2.6923	0.00709612	0.0445627	Epn2	epsin 2
94	ENSMUSG00000003360	4818.29	-0.572326	0.229301	-2.49596	0.0125616	0.0677941	Ddx23	DEAD (Asp-Glu-Ala-Asp) box polypeptide 23
2128	ENSMUSG00000043987	1368.67	-0.572758	0.235449	-2.43262	0.0149898	0.0768904	Cep164	centrosomal protein 164
1317	ENSMUSG00000030417	1970.77	-0.57302	0.207299	-2.76422	0.0057059	0.0378133	Pdcd5	programmed cell death 5
755	ENSMUSG00000024222	2314.07	-0.57318	0.244704	-2.34234	0.0191633	0.0921418	Fkbp5	FK506 binding protein 5
2715	ENSMUSG00000073062	1013.3	-0.574007	0.227073	-2.52785	0.0114764	0.0634921	Zxdb	zinc finger, X-linked, duplicated B
1280	ENSMUSG00000030059	5444.28	-0.574885	0.189882	-3.02759	0.00246515	0.0195372	Tmf1	TATA element modulatory factor 1
2430	ENSMUSG00000055319	3196.97	-0.575514	0.174906	-3.29042	0.00100039	0.00962024	Sec23ip	Sec23 interacting protein
750	ENSMUSG00000024143	5189.05	-0.576057	0.217039	-2.65417	0.00795046	0.0487626	Rhoq	ras homolog family member Q
1094	ENSMUSG00000027787	1749.17	-0.576288	0.193562	-2.97728	0.00290819	0.0222635	Nmd3	NMD3 ribosome export adaptor
2104	ENSMUSG00000043061	970.874	-0.577441	0.224748	-2.56928	0.010191	0.05836	Tmem18	transmembrane protein 18
2523	ENSMUSG00000059708	1354.87	-0.578583	0.206159	-2.80649	0.00500839	0.0343572	Akap17b	A kinase (PRKA) anchor protein 17B
1563	ENSMUSG00000033335	4942.25	-0.579243	0.17724	-3.26813	0.00108261	0.0102776	Dnm2	dynamin 2
2557	ENSMUSG00000061119	2230.12	-0.580724	0.211071	-2.75132	0.00593559	0.0391079	Prcp	prolylcarboxypeptidase (angiotensinase C)
1288	ENSMUSG00000030096	26989.3	-0.580797	0.207729	-2.79594	0.0051749	0.0351371	Slc6a6	solute carrier family 6 (neurotransmitter transporter, taurine), member 6
1786	ENSMUSG00000037262	640.24	-0.580897	0.24491	-2.37188	0.0176979	0.0870116	Kin	Kin17 DNA and RNA binding protein
2170	ENSMUSG00000045441	1124.68	-0.58133	0.242485	-2.39739	0.0165124	0.0828051	Gprin3	GPRIN family member 3
1148	ENSMUSG00000028496	2808.99	-0.581922	0.241391	-2.41071	0.0159216	0.0805807	Mllt3	myeloid/lymphoid or mixed-lineage leukemia; translocated to, 3
2590	ENSMUSG00000062963	1870.18	-0.582124	0.212884	-2.73447	0.00624813	0.0406188	Ufc1	ubiquitin-fold modifier conjugating enzyme 1
938	ENSMUSG00000025898	1445.81	-0.582238	0.228311	-2.5502	0.0107662	0.0606682	Cwf19l2	CWF19-like 2, cell cycle control (S. pombe)
1719	ENSMUSG00000036057	4731.65	-0.58375	0.22857	-2.55392	0.0106518	0.0602472	Ptpn23	protein tyrosine phosphatase, non-receptor type 23
251	ENSMUSG00000014782	870.634	-0.586817	0.23078	-2.54275	0.0109984	0.0616715	Plekhg4	pleckstrin homology domain containing, family G (with RhoGef domain) member 4
2859	ENSMUSG00000095115	5937.93	-0.587768	0.222252	-2.64461	0.00817857	0.0498644	Itpripl2	inositol 1,4,5-triphosphate receptor interacting protein-like 2
1279	ENSMUSG00000030058	19295.9	-0.588618	0.164238	-3.58394	0.000338454	0.00405344	Copg1	coatomer protein complex, subunit gamma 1
44	ENSMUSG00000001576	10570.4	-0.589119	0.170211	-3.46112	0.000537934	0.00591381	Ergic1	endoplasmic reticulum-golgi intermediate compartment (ERGIC) 1
198	ENSMUSG00000008429	2663.9	-0.589464	0.196619	-2.998	0.00271756	0.0210877	Herpud2	HERPUD family member 2
767	ENSMUSG00000024276	1556.01	-0.590718	0.211043	-2.79904	0.00512555	0.0348944	Zfp397	zinc finger protein 397
1954	ENSMUSG00000039844	7292.16	-0.593108	0.241378	-2.45717	0.0140035	0.0735142	Rapgef1	Rap guanine nucleotide exchange factor (GEF) 1
201	ENSMUSG00000008855	6429.73	-0.593145	0.248241	-2.3894	0.016876	0.0840726	Hdac5	histone deacetylase 5
1251	ENSMUSG00000029657	5401.58	-0.59369	0.196213	-3.02574	0.00248026	0.0196366	Hsph1	heat shock 105kDa/110kDa protein 1
1472	ENSMUSG00000032193	5391.9	-0.59527	0.235181	-2.53112	0.01137	0.0632362	Ldlr	low density lipoprotein receptor
362	ENSMUSG00000019849	5109.24	-0.595656	0.194266	-3.06619	0.00216806	0.0176664	Prep	prolyl endopeptidase
1486	ENSMUSG00000032306	1199.23	-0.596373	0.212578	-2.80543	0.00502494	0.0344362	Mpi	mannose phosphate isomerase
2884	ENSMUSG00000109865	3030.26	-0.596658	0.241199	-2.47372	0.0133716	0.0709602	Hspa14	heat shock protein 14
1621	ENSMUSG00000034390	3198.93	-0.59712	0.21459	-2.78261	0.00539242	0.0362992	Cmip	c-Maf inducing protein
2480	ENSMUSG00000057469	1349.26	-0.597278	0.222169	-2.6884	0.00717959	0.0449629	E2f6	E2F transcription factor 6
1466	ENSMUSG00000032096	15397.6	-0.597653	0.172753	-3.45959	0.000541004	0.00592373	Arcn1	archain 1
1514	ENSMUSG00000032463	645.037	-0.59781	0.246577	-2.42444	0.015332	0.078293	Faim	Fas apoptotic inhibitory molecule
764	ENSMUSG00000024270	4059.49	-0.597843	0.196966	-3.03526	0.00240332	0.0191495	Slc39a6	solute carrier family 39 (metal ion transporter), member 6
1478	ENSMUSG00000032251	899.41	-0.598	0.247658	-2.41462	0.0157515	0.0800462	Irak1bp1	interleukin-1 receptor-associated kinase 1 binding protein 1
386	ENSMUSG00000020124	3085.69	-0.598086	0.177009	-3.37885	0.000727894	0.00750692	Usp15	ubiquitin specific peptidase 15
2462	ENSMUSG00000056708	2568.58	-0.600098	0.245268	-2.44671	0.0144168	0.0747934	Ier5	immediate early response 5
376	ENSMUSG00000019978	9173.18	-0.600734	0.180824	-3.32219	0.000893132	0.00885678	Epb41l2	erythrocyte membrane protein band 4.1 like 2
947	ENSMUSG00000026003	2303.72	-0.600971	0.237875	-2.52641	0.0115235	0.0636382	Acadl	acyl-Coenzyme A dehydrogenase, long-chain
346	ENSMUSG00000019715	2366.89	-0.601112	0.240623	-2.49814	0.0124846	0.0674848	Gle1	GLE1 RNA export mediator (yeast)
292	ENSMUSG00000017428	3704.93	-0.602775	0.19769	-3.04909	0.00229536	0.0184181	Psmd11	proteasome (prosome, macropain) 26S subunit, non-ATPase, 11
2476	ENSMUSG00000057230	10482.2	-0.604061	0.172296	-3.50595	0.000454973	0.00513395	Aak1	AP2 associated kinase 1
921	ENSMUSG00000025609	3761.13	-0.604178	0.181568	-3.32756	0.000876091	0.00873853	Mkln1	muskelin 1, intracellular mediator containing kelch motifs
2466	ENSMUSG00000056851	21888	-0.605031	0.222554	-2.71858	0.0065562	0.0421764	Pcbp2	poly(rC) binding protein 2
2612	ENSMUSG00000064127	4456.5	-0.606416	0.258768	-2.34347	0.0191053	0.0919922	Med14	mediator complex subunit 14
1985	ENSMUSG00000040455	2812.62	-0.607176	0.229127	-2.64995	0.0080504	0.049265	Usp45	ubiquitin specific petidase 45
1638	ENSMUSG00000034595	3469.99	-0.60756	0.194325	-3.12651	0.00176895	0.0150141	Ppp1r18	protein phosphatase 1, regulatory subunit 18
1983	ENSMUSG00000040433	5052.76	-0.608167	0.172937	-3.5167	0.000436943	0.00495915	Zbtb38	zinc finger and BTB domain containing 38
1771	ENSMUSG00000037112	1267.84	-0.608521	0.205636	-2.95921	0.00308425	0.0233497	Sik2	salt inducible kinase 2
2225	ENSMUSG00000047547	2141.74	-0.609629	0.19291	-3.16017	0.00157679	0.0136962	Cltb	clathrin, light polypeptide (Lcb)
334	ENSMUSG00000019124	4913.82	-0.610114	0.248774	-2.45249	0.0141873	0.0740625	Scrn1	secernin 1
929	ENSMUSG00000025782	1574.62	-0.610141	0.226099	-2.69856	0.0069641	0.0439558	Taf3	TATA-box binding protein associated factor 3
1301	ENSMUSG00000030254	1916.58	-0.610494	0.237359	-2.57203	0.0101104	0.0581476	Rad18	RAD18 E3 ubiquitin protein ligase
1302	ENSMUSG00000030255	5800.79	-0.610846	0.193323	-3.15972	0.00157922	0.0137016	Sspn	sarcospan
1358	ENSMUSG00000030934	4615.34	-0.618087	0.17102	-3.61411	0.000301376	0.00365727	Oat	ornithine aminotransferase
1958	ENSMUSG00000039952	14845	-0.618426	0.176456	-3.5047	0.000457118	0.00514964	Dag1	dystroglycan 1
63	ENSMUSG00000002250	2814.13	-0.619456	0.22182	-2.79261	0.00522854	0.0354054	Ppard	peroxisome proliferator activator receptor delta
1268	ENSMUSG00000029826	5182.55	-0.62011	0.197515	-3.13956	0.00169203	0.0145054	Zc3hav1	zinc finger CCCH type, antiviral 1
366	ENSMUSG00000019861	2378.87	-0.62021	0.269014	-2.30549	0.0211391	0.0995744	Gopc	golgi associated PDZ and coiled-coil motif containing
263	ENSMUSG00000015709	3441.53	-0.620227	0.211839	-2.92782	0.00341347	0.0252966	Arnt2	aryl hydrocarbon receptor nuclear translocator 2
2502	ENSMUSG00000058594	4137.81	-0.62062	0.183528	-3.38162	0.000720608	0.00745428	Fbh1	F-box DNA helicase 1
436	ENSMUSG00000020674	7785.89	-0.620879	0.197262	-3.14748	0.00164684	0.0141999	Pxdn	peroxidasin
1861	ENSMUSG00000038456	2173.41	-0.622971	0.191456	-3.25386	0.00113849	0.0106649	Dennd2a	DENN/MADD domain containing 2A
1582	ENSMUSG00000033706	1613.79	-0.623005	0.203	-3.06899	0.00214783	0.0175434	Smyd5	SET and MYND domain containing 5
2596	ENSMUSG00000063281	684.11	-0.623998	0.260915	-2.39158	0.0167762	0.0837583	Zfp35	zinc finger protein 35
1936	ENSMUSG00000039497	5250.59	-0.624783	0.221929	-2.81524	0.00487414	0.033605	Dse	dermatan sulfate epimerase
2075	ENSMUSG00000042364	5443.02	-0.625231	0.263038	-2.37696	0.017456	0.0861453	Snx18	sorting nexin 18
789	ENSMUSG00000024413	3610.08	-0.625583	0.184429	-3.392	0.000693852	0.00722674	Npc1	NPC intracellular cholesterol transporter 1
1778	ENSMUSG00000037204	815.129	-0.626731	0.245979	-2.54791	0.0108371	0.0609419	Atg101	autophagy related 101
260	ENSMUSG00000015605	2705.34	-0.628703	0.23149	-2.7159	0.00660969	0.0424443	Srf	serum response factor
398	ENSMUSG00000020275	982.466	-0.630565	0.247207	-2.55076	0.0107489	0.0606207	Rel	reticuloendotheliosis oncogene
1617	ENSMUSG00000034342	2800.71	-0.632109	0.22729	-2.78107	0.00541807	0.0364001	Cbl	Casitas B-lineage lymphoma
1996	ENSMUSG00000040667	1302.8	-0.632183	0.214186	-2.95156	0.0031617	0.0238304	Nup88	nucleoporin 88
2222	ENSMUSG00000047466	1147.86	-0.632334	0.209195	-3.0227	0.00250527	0.0198116	8030462N17Rik	RIKEN cDNA 8030462N17 gene
2668	ENSMUSG00000070284	1195.58	-0.63243	0.267952	-2.36024	0.0182633	0.0889091	Gmppb	GDP-mannose pyrophosphorylase B
1391	ENSMUSG00000031349	1283.27	-0.633042	0.268018	-2.36194	0.0181797	0.08866	Nsdhl	NAD(P) dependent steroid dehydrogenase-like
910	ENSMUSG00000025453	1276.54	-0.634769	0.25881	-2.45264	0.0141812	0.0740625	Nnt	nicotinamide nucleotide transhydrogenase
1120	ENSMUSG00000028063	12954.4	-0.638794	0.194152	-3.29017	0.00100128	0.00962198	Lmna	lamin A
1758	ENSMUSG00000036966	1813.81	-0.639442	0.223205	-2.86481	0.00417253	0.0297587	Spryd3	SPRY domain containing 3
939	ENSMUSG00000025907	5822.22	-0.640992	0.226716	-2.82729	0.00469432	0.0326863	Rb1cc1	RB1-inducible coiled-coil 1
897	ENSMUSG00000025287	1893.97	-0.643545	0.190612	-3.37621	0.000734915	0.00756726	Acot9	acyl-CoA thioesterase 9
1811	ENSMUSG00000037784	3340.93	-0.645285	0.20054	-3.21773	0.00129207	0.0117865	Dzip1l	DAZ interacting protein 1-like
213	ENSMUSG00000010067	1851.15	-0.646297	0.261773	-2.46892	0.0135521	0.0716998	Rassf1	Ras association (RalGDS/AF-6) domain family member 1
59	ENSMUSG00000002017	3350.22	-0.646332	0.187228	-3.45212	0.000556207	0.00603699	Fam98a	family with sequence similarity 98, member A
1992	ENSMUSG00000040591	1596.02	-0.648005	0.22928	-2.82626	0.00470948	0.0327218	1110051M20Rik	RIKEN cDNA 1110051M20 gene
1549	ENSMUSG00000033039	2576.34	-0.648612	0.206815	-3.1362	0.00171153	0.0146359	Micall1	microtubule associated monooxygenase, calponin and LIM domain containing -like 1
2605	ENSMUSG00000063760	2064.68	-0.64877	0.217683	-2.98034	0.00287925	0.0220791	Rnf217	ring finger protein 217
2044	ENSMUSG00000041718	819.733	-0.650558	0.251936	-2.58224	0.00981622	0.0569107	Alg13	asparagine-linked glycosylation 13
634	ENSMUSG00000022351	6110.22	-0.650589	0.250133	-2.60097	0.00929597	0.0546128	Sqle	squalene epoxidase
944	ENSMUSG00000025959	2372.78	-0.650839	0.196515	-3.3119	0.000926662	0.0090734	Klf7	Kruppel-like factor 7 (ubiquitous)
711	ENSMUSG00000023015	4355.34	-0.651361	0.265336	-2.45485	0.0140944	0.0738498	Racgap1	Rac GTPase-activating protein 1
790	ENSMUSG00000024423	8269.29	-0.651605	0.166367	-3.91667	8.97809e-05	0.00133354	Impact	impact, RWD domain protein
438	ENSMUSG00000020716	3414.43	-0.65258	0.23553	-2.77069	0.00559375	0.0372145	Nf1	neurofibromin 1
2512	ENSMUSG00000059263	8342.76	-0.653051	0.161307	-4.0485	5.15474e-05	0.000844599	Usp47	ubiquitin specific peptidase 47
378	ENSMUSG00000020009	2158.84	-0.654446	0.225929	-2.89669	0.00377122	0.0273824	Ifngr1	interferon gamma receptor 1
1710	ENSMUSG00000035919	902.853	-0.654978	0.229266	-2.85685	0.0042787	0.0304207	Bbs9	Bardet-Biedl syndrome 9 (human)
1671	ENSMUSG00000035187	2205.92	-0.655764	0.24756	-2.64891	0.00807528	0.0493951	Nkx6-1	NK6 homeobox 1
827	ENSMUSG00000024776	518.327	-0.656703	0.278598	-2.35717	0.0184149	0.0894069	Stambpl1	STAM binding protein like 1
2498	ENSMUSG00000058392	2422.31	-0.656718	0.191152	-3.43558	0.00059128	0.00635939	Rrp1b	ribosomal RNA processing 1 homolog B (S. cerevisiae)
1806	ENSMUSG00000037674	3821.14	-0.657749	0.188324	-3.49265	0.000478246	0.00534361	Rfx7	regulatory factor X, 7
140	ENSMUSG00000005124	5816.36	-0.658758	0.177151	-3.71863	0.000200309	0.0026044	Ccn4	cellular communication network factor 4
2595	ENSMUSG00000063275	758.201	-0.659548	0.274195	-2.4054	0.0161548	0.0813995	Hacd1	3-hydroxyacyl-CoA dehydratase 1
1287	ENSMUSG00000030095	5107.73	-0.661288	0.193152	-3.42366	0.00061783	0.00658039	Tmem43	transmembrane protein 43
2352	ENSMUSG00000051853	9182.58	-0.663565	0.234015	-2.83557	0.00457437	0.0320722	Arf3	ADP-ribosylation factor 3
75	ENSMUSG00000002781	562.357	-0.666158	0.280759	-2.3727	0.0176584	0.086862	Tmem143	transmembrane protein 143
762	ENSMUSG00000024260	1752.95	-0.666656	0.217626	-3.06331	0.00218903	0.0178142	Sap130	Sin3A associated protein
1633	ENSMUSG00000034573	2553	-0.667247	0.274085	-2.43445	0.0149142	0.0765889	Ptpn13	protein tyrosine phosphatase, non-receptor type 13
1009	ENSMUSG00000026727	3106.66	-0.670921	0.195341	-3.43462	0.000593378	0.00637461	Rsu1	Ras suppressor protein 1
1881	ENSMUSG00000038708	6609.57	-0.671349	0.198342	-3.3848	0.000712303	0.00737955	Golga4	golgi autoantigen, golgin subfamily a, 4
1356	ENSMUSG00000030890	4396.16	-0.672022	0.185893	-3.61509	0.00030024	0.00365341	Ilk	integrin linked kinase
1327	ENSMUSG00000030536	23619.6	-0.672074	0.168341	-3.99233	6.5426e-05	0.00102547	Iqgap1	IQ motif containing GTPase activating protein 1
761	ENSMUSG00000024259	1731.71	-0.672183	0.201362	-3.33818	0.000843304	0.00848672	Slc25a46	solute carrier family 25, member 46
1338	ENSMUSG00000030609	1637.85	-0.672481	0.270117	-2.48959	0.0127889	0.068641	Aen	apoptosis enhancing nuclease
768	ENSMUSG00000024277	2076.44	-0.6728	0.185082	-3.63514	0.000277829	0.00342957	Mapre2	microtubule-associated protein, RP/EB family, member 2
1559	ENSMUSG00000033306	12536.3	-0.674019	0.20108	-3.352	0.000802307	0.00813922	Lpp	LIM domain containing preferred translocation partner in lipoma
1513	ENSMUSG00000032462	1448.06	-0.675988	0.288541	-2.34278	0.0191407	0.092098	Pik3cb	phosphatidylinositol-4,5-bisphosphate 3-kinase catalytic subunit beta
2011	ENSMUSG00000041040	2419.22	-0.67613	0.208454	-3.24355	0.00118052	0.010992	Fam117b	family with sequence similarity 117, member B
1761	ENSMUSG00000036989	1850.28	-0.67691	0.211641	-3.19839	0.00138199	0.0124243	Trim3	tripartite motif-containing 3
325	ENSMUSG00000018750	897.649	-0.680622	0.227726	-2.98878	0.00280092	0.0215753	Zbtb4	zinc finger and BTB domain containing 4
2878	ENSMUSG00000106918	3454.38	-0.681966	0.181849	-3.75018	0.000176707	0.00234664	Mrpl33	mitochondrial ribosomal protein L33
66	ENSMUSG00000002365	3226.57	-0.682007	0.211986	-3.21722	0.0012944	0.0117998	Snx9	sorting nexin 9
1931	ENSMUSG00000039449	2591.52	-0.682503	0.219588	-3.10811	0.00188291	0.0158046	Prpf18	pre-mRNA processing factor 18
1777	ENSMUSG00000037197	4723.3	-0.683189	0.179337	-3.80953	0.00013923	0.00191793	Rbm17	RNA binding motif protein 17
1464	ENSMUSG00000032078	1757.98	-0.683563	0.261848	-2.61053	0.0090402	0.0535091	Zpr1	ZPR1 zinc finger
365	ENSMUSG00000019854	2129.36	-0.684465	0.213019	-3.21316	0.00131282	0.0119439	Reps1	RalBP1 associated Eps domain containing protein
2314	ENSMUSG00000050627	2982.36	-0.685769	0.250456	-2.73809	0.00617981	0.0403281	Gpd1l	glycerol-3-phosphate dehydrogenase 1-like
1475	ENSMUSG00000032220	3452.98	-0.687304	0.20504	-3.35204	0.00080217	0.00813922	Myo1e	myosin IE
2672	ENSMUSG00000070520	1823.08	-0.688138	0.215929	-3.18687	0.00143821	0.0127453	Nsmce3	NSE3 homolog, SMC5-SMC6 complex component
1579	ENSMUSG00000033628	1107.2	-0.689159	0.226849	-3.03797	0.00238176	0.0189888	Pik3c3	phosphatidylinositol 3-kinase catalytic subunit type 3
2033	ENSMUSG00000041548	5491.81	-0.690138	0.202677	-3.40511	0.000661369	0.00695736	Hspb8	heat shock protein 8
123	ENSMUSG00000004530	4142.33	-0.6909	0.290743	-2.37632	0.0174862	0.0862009	Coro1c	coronin, actin binding protein 1C
2722	ENSMUSG00000073639	4863.35	-0.691749	0.201762	-3.42854	0.000606832	0.00649362	Rab18	RAB18, member RAS oncogene family
2854	ENSMUSG00000093930	14240.4	-0.692915	0.186361	-3.71814	0.000200698	0.00260698	Hmgcs1	3-hydroxy-3-methylglutaryl-Coenzyme A synthase 1
42	ENSMUSG00000001542	2375.9	-0.69304	0.1955	-3.54496	0.000392671	0.00459764	Ell2	elongation factor RNA polymerase II 2
453	ENSMUSG00000020875	5824.8	-0.693427	0.245946	-2.81943	0.00481089	0.0332696	Hoxb9	homeobox B9
1499	ENSMUSG00000032369	720.581	-0.694431	0.27706	-2.50643	0.0121956	0.0663428	Plscr1	phospholipid scramblase 1
783	ENSMUSG00000024382	1593.44	-0.69464	0.22491	-3.08853	0.00201151	0.0166691	Ercc3	excision repair cross-complementing rodent repair deficiency, complementation group 3
2228	ENSMUSG00000047648	2278.16	-0.694796	0.244506	-2.84164	0.00448828	0.0316146	Fbxo30	F-box protein 30
309	ENSMUSG00000018042	8548.03	-0.695235	0.162992	-4.26544	1.99506e-05	0.00037812	Cyb5r3	cytochrome b5 reductase 3
2578	ENSMUSG00000061981	3298.43	-0.696147	0.197472	-3.52529	0.000423018	0.0048292	Flot2	flotillin 2
2212	ENSMUSG00000047090	787.946	-0.698331	0.23657	-2.9519	0.00315823	0.0238304	Tmem198b	transmembrane protein 198b
1975	ENSMUSG00000040181	1027.41	-0.698331	0.242917	-2.87477	0.00404321	0.0290334	Fmo1	flavin containing monooxygenase 1
348	ENSMUSG00000019782	3831.47	-0.698596	0.189558	-3.6854	0.000228343	0.00290531	Rwdd1	RWD domain containing 1
1698	ENSMUSG00000035770	6751.78	-0.699171	0.170008	-4.11258	3.91263e-05	0.000670676	Dync1li2	dynein, cytoplasmic 1 light intermediate chain 2
1319	ENSMUSG00000030452	2491.49	-0.699298	0.274438	-2.54811	0.0108308	0.0609315	Nipa2	non imprinted in Prader-Willi/Angelman syndrome 2 homolog (human)
810	ENSMUSG00000024588	2340.04	-0.70114	0.202056	-3.47003	0.000520393	0.00575803	Fech	ferrochelatase
1520	ENSMUSG00000032508	1873.63	-0.702089	0.259025	-2.7105	0.00671812	0.0429421	Myd88	myeloid differentiation primary response gene 88
1877	ENSMUSG00000038650	3372.16	-0.702098	0.204493	-3.43335	0.000596169	0.00639957	Rnh1	ribonuclease/angiogenin inhibitor 1
343	ENSMUSG00000019528	1049.44	-0.703009	0.217662	-3.22981	0.00123872	0.0113987	Gyg	glycogenin
1227	ENSMUSG00000029313	5687.1	-0.703221	0.17537	-4.00993	6.07358e-05	0.000967312	Aff1	AF4/FMR2 family, member 1
2106	ENSMUSG00000043154	1597.68	-0.703785	0.224068	-3.14094	0.00168404	0.014446	Ppp2r3a	protein phosphatase 2, regulatory subunit B'', alpha
2067	ENSMUSG00000042202	663.913	-0.705007	0.305589	-2.30704	0.0210525	0.0992695	Slc35e2	solute carrier family 35, member E2
370	ENSMUSG00000019923	3655.77	-0.70815	0.260191	-2.72165	0.00649566	0.0418497	Zwint	ZW10 interactor
1939	ENSMUSG00000039542	8849.88	-0.70852	0.176894	-4.00534	6.19279e-05	0.000983607	Ncam1	neural cell adhesion molecule 1
2753	ENSMUSG00000075705	1447.26	-0.709611	0.205727	-3.44928	0.000562079	0.00609105	Msrb1	methionine sulfoxide reductase B1
1181	ENSMUSG00000028919	1501.84	-0.710254	0.212325	-3.34514	0.000822424	0.00830017	Arhgef19	Rho guanine nucleotide exchange factor (GEF) 19
1487	ENSMUSG00000032307	1584.47	-0.711599	0.262546	-2.71038	0.00672059	0.0429421	Ube2q2	ubiquitin-conjugating enzyme E2Q family member 2
2232	ENSMUSG00000047712	982.033	-0.711957	0.228457	-3.11637	0.00183091	0.0154251	Ust	uronyl-2-sulfotransferase
1525	ENSMUSG00000032540	1565.39	-0.712199	0.27592	-2.58118	0.00984639	0.0570373	Abhd5	abhydrolase domain containing 5
2080	ENSMUSG00000042515	2108.12	-0.713087	0.23797	-2.99655	0.00273057	0.0211646	Pwwp3b	PWWP domain containing 3B
2302	ENSMUSG00000050107	431.842	-0.713394	0.304455	-2.34318	0.01912	0.0920305	Haspin	histone H3 associated protein kinase
1739	ENSMUSG00000036402	4781.96	-0.713918	0.270583	-2.63845	0.00832864	0.0505152	Gng12	guanine nucleotide binding protein (G protein), gamma 12
2374	ENSMUSG00000052698	5232.5	-0.714105	0.191766	-3.72385	0.00019621	0.00255841	Tln2	talin 2
1299	ENSMUSG00000030245	4729.54	-0.714204	0.270466	-2.64064	0.00827498	0.0502567	Golt1b	golgi transport 1B
420	ENSMUSG00000020580	6822.98	-0.716339	0.239196	-2.99478	0.00274642	0.0212633	Rock2	Rho-associated coiled-coil containing protein kinase 2
164	ENSMUSG00000006301	3249.86	-0.716402	0.246406	-2.90741	0.00364441	0.0266315	Tmbim1	transmembrane BAX inhibitor motif containing 1
212	ENSMUSG00000010025	2192.73	-0.71677	0.184399	-3.88705	0.000101469	0.00146884	Aldh3a2	aldehyde dehydrogenase family 3, subfamily A2
2031	ENSMUSG00000041506	1587.68	-0.716978	0.266817	-2.68715	0.00720638	0.0450275	Rrp9	RRP9, small subunit (SSU) processome component, homolog (yeast)
359	ENSMUSG00000019841	4445.3	-0.717115	0.177117	-4.04881	5.14785e-05	0.000844483	Rev3l	REV3 like, DNA directed polymerase zeta catalytic subunit
1445	ENSMUSG00000031928	1752.79	-0.717415	0.202392	-3.54469	0.00039308	0.00459764	Mre11a	MRE11A homolog A, double strand break repair nuclease
2159	ENSMUSG00000045095	1292.09	-0.719104	0.280468	-2.56395	0.0103489	0.0589817	Magi1	membrane associated guanylate kinase, WW and PDZ domain containing 1
2673	ENSMUSG00000070526	1108.87	-0.719507	0.250061	-2.87732	0.00401065	0.0288147	Peg12	paternally expressed 12
1577	ENSMUSG00000033577	4270.08	-0.719867	0.217375	-3.31164	0.000927522	0.0090734	Myo6	myosin VI
1519	ENSMUSG00000032497	2548.29	-0.720037	0.182047	-3.95523	7.64614e-05	0.00116612	Lrrfip2	leucine rich repeat (in FLII) interacting protein 2
2781	ENSMUSG00000079020	2359.79	-0.72044	0.237064	-3.03901	0.00237359	0.0189458	Slc45a4	solute carrier family 45, member 4
1557	ENSMUSG00000033282	3009.61	-0.720807	0.222814	-3.23502	0.00121635	0.0112459	Rpgrip1l	Rpgrip1-like
1643	ENSMUSG00000034640	1752.85	-0.721332	0.251687	-2.86599	0.0041571	0.0296641	Tiparp	TCDD-inducible poly(ADP-ribose) polymerase
1414	ENSMUSG00000031608	1728.86	-0.722342	0.26344	-2.74196	0.00610745	0.0399513	Galnt7	polypeptide N-acetylgalactosaminyltransferase 7
1127	ENSMUSG00000028152	1411.07	-0.722543	0.234958	-3.0752	0.00210362	0.0172441	Tspan5	tetraspanin 5
1718	ENSMUSG00000036022	1084	-0.722695	0.269392	-2.68269	0.00730318	0.045549	Fam122b	family with sequence similarity 122, member B
356	ENSMUSG00000019831	1500.63	-0.722874	0.300079	-2.40894	0.0159989	0.0808223	Wasf1	WAS protein family, member 1
766	ENSMUSG00000024273	426.223	-0.723092	0.30054	-2.40597	0.0161295	0.0813019	2700062C07Rik	RIKEN cDNA 2700062C07 gene
1498	ENSMUSG00000032366	52478.6	-0.723656	0.280519	-2.5797	0.0098885	0.0571601	Tpm1	tropomyosin 1, alpha
2827	ENSMUSG00000090112	3701.4	-0.723878	0.195524	-3.70224	0.000213703	0.00274202	Shprh	SNF2 histone linker PHD RING helicase
1517	ENSMUSG00000032479	15316.1	-0.724412	0.159513	-4.54139	5.5885e-06	0.000126018	Map4	microtubule-associated protein 4
1748	ENSMUSG00000036737	3067.15	-0.724711	0.191117	-3.79197	0.000149455	0.00203416	Oxsr1	oxidative-stress responsive 1
434	ENSMUSG00000020646	687.001	-0.724717	0.249251	-2.90758	0.00364234	0.0266315	Mboat2	membrane bound O-acyltransferase domain containing 2
1350	ENSMUSG00000030774	1690.03	-0.724771	0.192048	-3.77391	0.000160707	0.00216361	Pak1	p21 (RAC1) activated kinase 1
2027	ENSMUSG00000041390	3871.12	-0.725095	0.212519	-3.41191	0.000645101	0.00681244	Mdfic	MyoD family inhibitor domain containing
2714	ENSMUSG00000073016	653.265	-0.725107	0.264316	-2.74334	0.00608182	0.0398983	Uprt	uracil phosphoribosyltransferase
2572	ENSMUSG00000061838	2196.56	-0.726553	0.201283	-3.6096	0.000306666	0.00370694	Suclg2	succinate-Coenzyme A ligase, GDP-forming, beta subunit
1657	ENSMUSG00000034858	1191.84	-0.727158	0.285961	-2.54285	0.0109951	0.0616715	Fam214a	family with sequence similarity 214, member A
27	ENSMUSG00000001025	4259.1	-0.727479	0.253175	-2.87342	0.00406052	0.0291271	S100a6	S100 calcium binding protein A6 (calcyclin)
932	ENSMUSG00000025795	2257.1	-0.727484	0.205523	-3.53966	0.000400637	0.00463173	Rassf3	Ras association (RalGDS/AF-6) domain family member 3
1289	ENSMUSG00000030102	5598.13	-0.727628	0.203093	-3.58273	0.000340016	0.00406858	Itpr1	inositol 1,4,5-trisphosphate receptor 1
2386	ENSMUSG00000052928	1200.89	-0.727724	0.228004	-3.19171	0.00141431	0.012607	Ctif	CBP80/20-dependent translation initiation factor
2039	ENSMUSG00000041688	4252.96	-0.729133	0.211012	-3.45541	0.000549448	0.0059874	Amot	angiomotin
643	ENSMUSG00000022443	55024.3	-0.730586	0.178432	-4.09448	4.2312e-05	0.000711186	Myh9	myosin, heavy polypeptide 9, non-muscle
1336	ENSMUSG00000030598	404.288	-0.73088	0.295143	-2.47636	0.0132729	0.070578	Fbxo17	F-box protein 17
573	ENSMUSG00000021706	3146.93	-0.732315	0.229701	-3.18813	0.00143196	0.0127196	Zfyve16	zinc finger, FYVE domain containing 16
2108	ENSMUSG00000043262	1510.19	-0.732705	0.257749	-2.84271	0.00447319	0.0315246	Uevld	UEV and lactate/malate dehyrogenase domains
2850	ENSMUSG00000092060	773.157	-0.732725	0.288293	-2.5416	0.0110347	0.061824	Bend4	BEN domain containing 4
113	ENSMUSG00000004105	6268.24	-0.733958	0.190983	-3.84305	0.000121516	0.00171718	Angptl2	angiopoietin-like 2
576	ENSMUSG00000021731	2223.06	-0.734027	0.238508	-3.07758	0.00208692	0.0171483	Mrps30	mitochondrial ribosomal protein S30
1509	ENSMUSG00000032440	6855.83	-0.734234	0.282013	-2.60355	0.0092264	0.0542847	Tgfbr2	transforming growth factor, beta receptor II
273	ENSMUSG00000016382	9403.11	-0.734745	0.17545	-4.18779	2.81689e-05	0.000507152	Pls3	plastin 3 (T-isoform)
206	ENSMUSG00000009112	5312.73	-0.735478	0.184085	-3.99531	6.46093e-05	0.00101481	Bcl2l13	BCL2-like 13 (apoptosis facilitator)
4	ENSMUSG00000000131	3709.4	-0.73716	0.19265	-3.82642	0.000130019	0.0018204	Xpo6	exportin 6
1754	ENSMUSG00000036880	758.291	-0.739335	0.276156	-2.67724	0.00742312	0.0461497	Acaa2	acetyl-Coenzyme A acyltransferase 2 (mitochondrial 3-oxoacyl-Coenzyme A thiolase)
765	ENSMUSG00000024271	3366.27	-0.740919	0.192758	-3.84379	0.00012115	0.00171378	Elp2	elongator acetyltransferase complex subunit 2
2404	ENSMUSG00000053965	1287.18	-0.741626	0.263248	-2.81721	0.00484423	0.0334346	Pde5a	phosphodiesterase 5A, cGMP-specific
1924	ENSMUSG00000039318	3642.08	-0.742306	0.182823	-4.06025	4.90212e-05	0.000811969	Rab3gap2	RAB3 GTPase activating protein subunit 2
1192	ENSMUSG00000029034	1078.33	-0.743999	0.312668	-2.37952	0.0173353	0.0857044	Ints11	integrator complex subunit 11
52	ENSMUSG00000001829	1369.79	-0.744109	0.26567	-2.80088	0.00509634	0.0348034	Clpb	ClpB caseinolytic peptidase B
1010	ENSMUSG00000026730	868.064	-0.74522	0.228522	-3.26104	0.00111004	0.0104705	Pter	phosphotriesterase related
223	ENSMUSG00000010830	2643.2	-0.74562	0.202991	-3.67317	0.000239557	0.00302267	Kdelr3	KDEL (Lys-Asp-Glu-Leu) endoplasmic reticulum protein retention receptor 3
208	ENSMUSG00000009585	861.472	-0.745679	0.28789	-2.59015	0.00959334	0.0560226	Apobec3	apolipoprotein B mRNA editing enzyme, catalytic polypeptide 3
744	ENSMUSG00000024048	9309.98	-0.745898	0.189386	-3.93851	8.19878e-05	0.00123524	Myl12a	myosin, light chain 12A, regulatory, non-sarcomeric
2	ENSMUSG00000000085	2911.94	-0.749171	0.240759	-3.1117	0.00186014	0.0156327	Scmh1	sex comb on midleg homolog 1
749	ENSMUSG00000024085	3859.79	-0.749834	0.173833	-4.31353	1.6067e-05	0.000308665	Man2a1	mannosidase 2, alpha 1
977	ENSMUSG00000026463	1169.59	-0.751254	0.285537	-2.63103	0.00851277	0.0512003	Atp2b4	ATPase, Ca++ transporting, plasma membrane 4
2568	ENSMUSG00000061731	5189.77	-0.751768	0.176949	-4.24849	2.15217e-05	0.00040342	Ext1	exostosin glycosyltransferase 1
942	ENSMUSG00000025931	825.906	-0.751812	0.228848	-3.2852	0.0010191	0.00974531	Paqr8	progestin and adipoQ receptor family member VIII
1505	ENSMUSG00000032402	5327.93	-0.751955	0.182701	-4.11578	3.85878e-05	0.000664043	Smad3	SMAD family member 3
369	ENSMUSG00000019891	875.528	-0.753061	0.239639	-3.14248	0.00167521	0.0143792	Dcbld1	discoidin, CUB and LCCL domain containing 1
2459	ENSMUSG00000056648	614.777	-0.755152	0.311775	-2.42211	0.0154307	0.0786926	Hoxb8	homeobox B8
1767	ENSMUSG00000037060	1924.64	-0.755171	0.208678	-3.61883	0.000295941	0.00361075	Cavin3	caveolae associated 3
989	ENSMUSG00000026589	1061.95	-0.755581	0.234293	-3.22494	0.00126	0.0115634	Sec16b	SEC16 homolog B (S. cerevisiae)
1097	ENSMUSG00000027800	3555.01	-0.755661	0.325151	-2.32403	0.0201239	0.0958169	Tm4sf1	transmembrane 4 superfamily member 1
1455	ENSMUSG00000032014	1141.18	-0.756418	0.308106	-2.45506	0.0140861	0.0738346	Oaf	out at first homolog
924	ENSMUSG00000025702	6147.12	-0.756628	0.193949	-3.90117	9.57287e-05	0.00139609	Marchf8	membrane associated ring-CH-type finger 8
1504	ENSMUSG00000032396	816.701	-0.760191	0.274816	-2.76618	0.00567177	0.0376236	Dis3l	DIS3 like exosome 3'-5' exoribonuclease
1902	ENSMUSG00000039046	2297.25	-0.760304	0.310886	-2.44561	0.0144608	0.0749144	Usp6nl	USP6 N-terminal like
1703	ENSMUSG00000035840	1669	-0.760589	0.281598	-2.70097	0.00691371	0.0438169	Lysmd3	LysM, putative peptidoglycan-binding, domain containing 3
1528	ENSMUSG00000032570	3484.42	-0.761829	0.195052	-3.90577	9.39254e-05	0.00137714	Atp2c1	ATPase, Ca++-sequestering
715	ENSMUSG00000023068	6002.52	-0.761877	0.193754	-3.93219	8.41739e-05	0.00126041	Nus1	NUS1 dehydrodolichyl diphosphate synthase subunit
775	ENSMUSG00000024308	15186.2	-0.761976	0.213473	-3.56942	0.000357767	0.00425121	Tapbp	TAP binding protein
98	ENSMUSG00000003518	1544.83	-0.762058	0.3012	-2.53007	0.011404	0.0632603	Dusp3	dual specificity phosphatase 3 (vaccinia virus phosphatase VH1-related)
252	ENSMUSG00000015002	8719.87	-0.762061	0.303668	-2.50951	0.0120897	0.0659241	Efr3a	EFR3 homolog A
2372	ENSMUSG00000052684	1955.57	-0.762645	0.269767	-2.82705	0.00469783	0.0326863	Jun	jun proto-oncogene
771	ENSMUSG00000024294	6803.07	-0.763103	0.227494	-3.35438	0.000795427	0.00809345	Mib1	mindbomb E3 ubiquitin protein ligase 1
1021	ENSMUSG00000026854	2539.79	-0.763327	0.271258	-2.81403	0.00489246	0.0337143	Usp20	ubiquitin specific peptidase 20
1697	ENSMUSG00000035765	1558.11	-0.76349	0.198467	-3.84694	0.000119604	0.00169543	Dym	dymeclin
1849	ENSMUSG00000038299	1992.99	-0.763767	0.282857	-2.70019	0.00692999	0.0438621	Wdr36	WD repeat domain 36
1733	ENSMUSG00000036306	741.186	-0.76448	0.311579	-2.45356	0.0141448	0.0739205	Lzts1	leucine zipper, putative tumor suppressor 1
1750	ENSMUSG00000036782	1613.02	-0.765087	0.238312	-3.21045	0.00132529	0.0120354	Klhl13	kelch-like 13
2193	ENSMUSG00000046186	3123	-0.765791	0.231532	-3.30749	0.000941345	0.00917509	Cd109	CD109 antigen
890	ENSMUSG00000025225	3863.15	-0.765943	0.216343	-3.54041	0.000399509	0.00462936	Nfkb2	nuclear factor of kappa light polypeptide gene enhancer in B cells 2, p49/p100
1424	ENSMUSG00000031709	2043.88	-0.766279	0.237907	-3.22092	0.00127782	0.0116877	Tbc1d9	TBC1 domain family, member 9
1665	ENSMUSG00000035064	1716.2	-0.768057	0.236479	-3.24789	0.00116265	0.0108596	Eef2k	eukaryotic elongation factor-2 kinase
2487	ENSMUSG00000057789	3549.95	-0.769469	0.196686	-3.91217	9.14686e-05	0.00135126	Bak1	BCL2-antagonist/killer 1
726	ENSMUSG00000023832	5362.23	-0.769578	0.212915	-3.61449	0.00030094	0.00365727	Acat2	acetyl-Coenzyme A acetyltransferase 2
1366	ENSMUSG00000031093	1619.08	-0.769602	0.217123	-3.54454	0.000393294	0.00459764	Dock11	dedicator of cytokinesis 11
21	ENSMUSG00000000708	3606.68	-0.771554	0.177306	-4.35153	1.35188e-05	0.00026812	Kat2b	K(lysine) acetyltransferase 2B
1950	ENSMUSG00000039789	706.147	-0.772113	0.252357	-3.05961	0.00221627	0.0179522	Zfp597	zinc finger protein 597
2082	ENSMUSG00000042595	2762.16	-0.77427	0.182336	-4.24639	2.17244e-05	0.000406663	Fam199x	family with sequence similarity 199, X-linked
785	ENSMUSG00000024384	2348.48	-0.774873	0.221561	-3.49733	0.000469934	0.00527662	Iws1	IWS1, SUPT6 interacting protein
1701	ENSMUSG00000035834	367.673	-0.775169	0.311224	-2.49071	0.0127487	0.0685062	Polr3g	polymerase (RNA) III (DNA directed) polypeptide G
1014	ENSMUSG00000026767	1361.19	-0.775589	0.263887	-2.9391	0.00329169	0.0246066	Mindy3	MINDY lysine 48 deubiquitinase 3
1369	ENSMUSG00000031103	1794.8	-0.775601	0.333539	-2.32537	0.0200522	0.0957266	Elf4	E74-like factor 4 (ets domain transcription factor)
2558	ENSMUSG00000061186	961.623	-0.775675	0.326067	-2.37888	0.0173651	0.0857896	Sfmbt2	Scm-like with four mbt domains 2
1296	ENSMUSG00000030170	458.398	-0.775977	0.305471	-2.54027	0.0110768	0.0619399	Wnt5b	wingless-type MMTV integration site family, member 5B
2570	ENSMUSG00000061759	1231.37	-0.77814	0.238739	-3.25938	0.00111658	0.0105155	Armt1	acidic residue methyltransferase 1
1874	ENSMUSG00000038594	1195.75	-0.778956	0.25274	-3.08204	0.00205584	0.0169235	Cep85l	centrosomal protein 85-like
747	ENSMUSG00000024074	2690.93	-0.779565	0.307152	-2.53804	0.0111474	0.062277	Crim1	cysteine rich transmembrane BMP regulator 1 (chordin like)
2540	ENSMUSG00000060216	893.348	-0.780109	0.235596	-3.31121	0.00092892	0.0090734	Arrb2	arrestin, beta 2
1069	ENSMUSG00000027488	2559.71	-0.780613	0.19058	-4.09598	4.20382e-05	0.000707453	Snta1	syntrophin, acidic 1
1194	ENSMUSG00000029038	1072.6	-0.78082	0.296085	-2.63715	0.00836051	0.050633	Ssu72	Ssu72 RNA polymerase II CTD phosphatase homolog (yeast)
1978	ENSMUSG00000040268	2402.72	-0.782134	0.210374	-3.71783	0.000200943	0.00260768	Plekha1	pleckstrin homology domain containing, family A (phosphoinositide binding specific) member 1
1957	ENSMUSG00000039943	1217.34	-0.782668	0.226767	-3.45142	0.000557645	0.0060478	Plcb4	phospholipase C, beta 4
1974	ENSMUSG00000040177	691.983	-0.782733	0.260997	-2.99901	0.00270854	0.0210485	2310057M21Rik	RIKEN cDNA 2310057M21 gene
1352	ENSMUSG00000030847	2599.52	-0.783146	0.221664	-3.53302	0.000410837	0.00471773	Bag3	BCL2-associated athanogene 3
2669	ENSMUSG00000070327	14446.9	-0.783996	0.274094	-2.86032	0.00423213	0.0301052	Rnf213	ring finger protein 213
1511	ENSMUSG00000032458	14896.4	-0.784188	0.173738	-4.51363	6.37285e-06	0.000141372	Copb2	coatomer protein complex, subunit beta 2 (beta prime)
110	ENSMUSG00000004040	4582.76	-0.784817	0.181688	-4.3196	1.56314e-05	0.000303413	Stat3	signal transducer and activator of transcription 3
1303	ENSMUSG00000030257	4159.82	-0.785109	0.245413	-3.19913	0.00137842	0.0124085	Srgap3	SLIT-ROBO Rho GTPase activating protein 3
138	ENSMUSG00000005087	4873.93	-0.786782	0.27875	-2.82254	0.0047645	0.0330324	Cd44	CD44 antigen
2560	ENSMUSG00000061288	981.858	-0.786792	0.24439	-3.21941	0.00128454	0.0117392	Taok3	TAO kinase 3
1193	ENSMUSG00000029036	1469.44	-0.787409	0.282931	-2.78304	0.00538522	0.0362686	Atad3a	ATPase family, AAA domain containing 3A
2192	ENSMUSG00000046169	2200.13	-0.787552	0.320062	-2.46063	0.0138695	0.0729509	Adamts6	a disintegrin-like and metallopeptidase (reprolysin type) with thrombospondin type 1 motif, 6
19	ENSMUSG00000000690	685.025	-0.78823	0.293934	-2.68165	0.0073259	0.0456329	Hoxb6	homeobox B6
1372	ENSMUSG00000031133	5672.14	-0.788431	0.195934	-4.02396	5.72264e-05	0.000922169	Arhgef6	Rac/Cdc42 guanine nucleotide exchange factor (GEF) 6
975	ENSMUSG00000026447	473.582	-0.792583	0.280312	-2.8275	0.00469129	0.0326863	Pik3c2b	phosphatidylinositol-4-phosphate 3-kinase catalytic subunit type 2 beta
1330	ENSMUSG00000030556	823.39	-0.792815	0.247564	-3.20247	0.00136254	0.0122899	Lrrc28	leucine rich repeat containing 28
1000	ENSMUSG00000026663	3670.66	-0.793911	0.216894	-3.66036	0.000251861	0.00316056	Atf6	activating transcription factor 6
2659	ENSMUSG00000069743	614.739	-0.795717	0.324314	-2.45354	0.0141458	0.0739205	Zfp820	zinc finger protein 820
2801	ENSMUSG00000081752	346.238	-0.797018	0.323986	-2.46004	0.0138921	0.0730416	Sms-ps	spermine synthase, pseudogene
1163	ENSMUSG00000028656	12559.8	-0.797082	0.281664	-2.8299	0.00465622	0.0325213	Cap1	CAP, adenylate cyclase-associated protein 1 (yeast)
1909	ENSMUSG00000039126	4239.69	-0.79713	0.310114	-2.57044	0.0101568	0.0583164	Prune2	prune homolog 2
1503	ENSMUSG00000032392	612.231	-0.797457	0.262925	-3.03302	0.00242117	0.0192468	Parp16	poly (ADP-ribose) polymerase family, member 16
1821	ENSMUSG00000037940	1066.97	-0.798583	0.309176	-2.58294	0.0097962	0.0568188	Inpp4b	inositol polyphosphate-4-phosphatase, type II
1959	ENSMUSG00000039959	8306.15	-0.800958	0.171261	-4.67683	2.91344e-06	7.29161e-05	Hip1	huntingtin interacting protein 1
2449	ENSMUSG00000056116	2532.99	-0.801395	0.243748	-3.2878	0.00100975	0.00968973	H2-T22	histocompatibility 2, T region locus 22
2493	ENSMUSG00000058173	419.424	-0.803205	0.335552	-2.39368	0.0166801	0.0833699	Smco4	single-pass membrane protein with coiled-coil domains 4
1627	ENSMUSG00000034480	1568.98	-0.803552	0.211024	-3.80788	0.000140164	0.00192885	Diaph2	diaphanous related formin 2
310	ENSMUSG00000018171	4666.32	-0.804812	0.253662	-3.17278	0.00150987	0.0132259	Vmp1	vacuole membrane protein 1
1784	ENSMUSG00000037257	1695.44	-0.805549	0.198729	-4.05351	5.04549e-05	0.000829682	Aagab	alpha- and gamma-adaptin binding protein
953	ENSMUSG00000026080	890.348	-0.807097	0.278568	-2.89731	0.0037638	0.0273431	Chst10	carbohydrate sulfotransferase 10
1361	ENSMUSG00000031012	3972.3	-0.807899	0.172291	-4.68916	2.74325e-06	6.91634e-05	Cask	calcium/calmodulin-dependent serine protein kinase (MAGUK family)
1539	ENSMUSG00000032786	1365.16	-0.808483	0.23284	-3.47226	0.000516088	0.00571967	Alas1	aminolevulinic acid synthase 1
2569	ENSMUSG00000061751	1502.71	-0.808487	0.281731	-2.86971	0.00410848	0.0293785	Kalrn	kalirin, RhoGEF kinase
543	ENSMUSG00000021373	1657.86	-0.811687	0.20305	-3.99748	6.40213e-05	0.00100789	Cap2	CAP, adenylate cyclase-associated protein, 2 (yeast)
2249	ENSMUSG00000048154	8753.39	-0.811954	0.285364	-2.84533	0.0044366	0.0313313	Kmt2d	lysine (K)-specific methyltransferase 2D
1773	ENSMUSG00000037148	1914.65	-0.81278	0.212916	-3.81737	0.000134882	0.00187886	Arhgap10	Rho GTPase activating protein 10
2748	ENSMUSG00000075394	682.833	-0.813426	0.296545	-2.74301	0.00608791	0.0398999	Hoxc4	homeobox C4
392	ENSMUSG00000020205	1603.51	-0.814083	0.29969	-2.71642	0.0065992	0.0423969	Phlda1	pleckstrin homology like domain, family A, member 1
97	ENSMUSG00000003500	4283.19	-0.814467	0.182892	-4.45326	8.45753e-06	0.000178628	Impdh1	inosine monophosphate dehydrogenase 1
2626	ENSMUSG00000066406	5589.95	-0.814659	0.245786	-3.3145	0.000918069	0.00901899	Akap13	A kinase (PRKA) anchor protein 13
1910	ENSMUSG00000039128	3334.56	-0.815013	0.200178	-4.07145	4.67207e-05	0.000779535	Cdc123	cell division cycle 123
2610	ENSMUSG00000064090	402.968	-0.815064	0.350185	-2.32752	0.0199376	0.095328	Vrk2	vaccinia related kinase 2
1852	ENSMUSG00000038351	970.149	-0.815849	0.255572	-3.19225	0.00141167	0.0125917	Sgsm2	small G protein signaling modulator 2
722	ENSMUSG00000023286	1333.27	-0.816679	0.333995	-2.44518	0.014478	0.0749401	Ube2j2	ubiquitin-conjugating enzyme E2J 2
630	ENSMUSG00000022325	744.57	-0.817369	0.25573	-3.19621	0.00139244	0.0124771	Pop1	processing of precursor 1, ribonuclease P/MRP family, (S. cerevisiae)
1919	ENSMUSG00000039246	912.357	-0.817716	0.265239	-3.08295	0.00204962	0.0168979	Lyplal1	lysophospholipase-like 1
103	ENSMUSG00000003721	2345.99	-0.818815	0.247977	-3.30198	0.000960062	0.00931765	Insig2	insulin induced gene 2
2184	ENSMUSG00000045886	388.189	-0.820154	0.287426	-2.85345	0.00432476	0.0306683	Gm9803	predicted gene 9803
2649	ENSMUSG00000068699	17754.5	-0.820224	0.183262	-4.47569	7.61639e-06	0.000163902	Flnc	filamin C, gamma
68	ENSMUSG00000002428	1398.9	-0.820743	0.232198	-3.53466	0.000408295	0.00469642	Hltf	helicase-like transcription factor
1360	ENSMUSG00000030986	1482.57	-0.821058	0.199291	-4.11988	3.79064e-05	0.000654029	Dhx32	DEAH (Asp-Glu-Ala-His) box polypeptide 32
805	ENSMUSG00000024533	1835.81	-0.821109	0.24159	-3.39877	0.000676886	0.00710964	Spire1	spire type actin nucleation factor 1
2615	ENSMUSG00000064210	4301.45	-0.82219	0.178402	-4.60863	4.05336e-06	9.64968e-05	Ano6	anoctamin 6
1266	ENSMUSG00000029804	732.615	-0.822446	0.318564	-2.58173	0.00983066	0.0569703	Herc3	hect domain and RLD 3
2318	ENSMUSG00000050910	2944.72	-0.822469	0.18389	-4.47262	7.72664e-06	0.000166013	Cdr2l	cerebellar degeneration-related protein 2-like
787	ENSMUSG00000024404	4467.23	-0.824916	0.186063	-4.43353	9.27041e-06	0.000192816	Riok3	RIO kinase 3
1565	ENSMUSG00000033389	842.693	-0.825783	0.247378	-3.33815	0.000843393	0.00848672	Arhgap44	Rho GTPase activating protein 44
40	ENSMUSG00000001473	3908.76	-0.827893	0.233934	-3.539	0.000401638	0.00463938	Tubb6	tubulin, beta 6 class V
1756	ENSMUSG00000036918	1447.88	-0.828753	0.252156	-3.28667	0.00101379	0.00971486	Ttc7	tetratricopeptide repeat domain 7
2151	ENSMUSG00000044786	402.998	-0.828868	0.31497	-2.63158	0.00849895	0.0511403	Zfp36	zinc finger protein 36
773	ENSMUSG00000024304	4521.3	-0.829174	0.289491	-2.86425	0.00417997	0.0297962	Cdh2	cadherin 2
1456	ENSMUSG00000032018	3398.75	-0.82993	0.20168	-4.11509	3.8702e-05	0.000664401	Sc5d	sterol-C5-desaturase
1883	ENSMUSG00000038736	1534.47	-0.830816	0.207482	-4.00427	6.22089e-05	0.000985034	Nudcd1	NudC domain containing 1
2644	ENSMUSG00000068220	23190.8	-0.8318	0.190109	-4.37538	1.21219e-05	0.000242173	Lgals1	lectin, galactose binding, soluble 1
1598	ENSMUSG00000034066	1583.51	-0.831892	0.234346	-3.54985	0.00038545	0.00454458	Farp2	FERM, RhoGEF and pleckstrin domain protein 2
2070	ENSMUSG00000042213	624.05	-0.832494	0.33319	-2.49856	0.01247	0.0674595	Zfand4	zinc finger, AN1-type domain 4
578	ENSMUSG00000021745	6347.41	-0.833572	0.281671	-2.95938	0.00308256	0.0233497	Ptprg	protein tyrosine phosphatase, receptor type, G
1564	ENSMUSG00000033382	3036.16	-0.834224	0.234147	-3.56282	0.000366896	0.00434834	Trappc8	trafficking protein particle complex 8
1801	ENSMUSG00000037606	2225.32	-0.835309	0.203687	-4.10094	4.11471e-05	0.000695024	Osbpl5	oxysterol binding protein-like 5
758	ENSMUSG00000024234	974.405	-0.836446	0.247315	-3.3821	0.000719327	0.00744667	Mtpap	mitochondrial poly(A) polymerase
979	ENSMUSG00000026482	732.868	-0.836764	0.298961	-2.79891	0.00512755	0.0348944	Rgl1	ral guanine nucleotide dissociation stimulator,-like 1
424	ENSMUSG00000020593	998.596	-0.836848	0.325204	-2.5733	0.0100734	0.0580082	Lpin1	lipin 1
1847	ENSMUSG00000038280	1329.29	-0.838868	0.22472	-3.73295	0.000189252	0.00248189	Ostm1	osteopetrosis associated transmembrane protein 1
628	ENSMUSG00000022309	670.082	-0.840679	0.290655	-2.89236	0.00382359	0.0276598	Angpt1	angiopoietin 1
2071	ENSMUSG00000042215	2195.69	-0.841081	0.2121	-3.96548	7.32475e-05	0.00112567	Bag2	BCL2-associated athanogene 2
2247	ENSMUSG00000048078	9301.06	-0.841163	0.325941	-2.58072	0.00985947	0.0570888	Tenm4	teneurin transmembrane protein 4
896	ENSMUSG00000025283	2558.47	-0.841265	0.195021	-4.31373	1.60525e-05	0.000308665	Sat1	spermidine/spermine N1-acetyl transferase 1
1893	ENSMUSG00000038866	835.128	-0.842887	0.270035	-3.1214	0.00179994	0.0152204	Zcchc2	zinc finger, CCHC domain containing 2
1583	ENSMUSG00000033715	1069.97	-0.844438	0.232387	-3.63376	0.000279324	0.00344492	Akr1c14	aldo-keto reductase family 1, member C14
807	ENSMUSG00000024556	2061.5	-0.844689	0.316072	-2.67246	0.0075298	0.0465899	Me2	malic enzyme 2, NAD(+)-dependent, mitochondrial
440	ENSMUSG00000020733	1669.84	-0.845118	0.249365	-3.38908	0.000701288	0.00727646	Slc9a3r1	solute carrier family 9 (sodium/hydrogen exchanger), member 3 regulator 1
1494	ENSMUSG00000032350	4980.81	-0.846879	0.258407	-3.27731	0.00104802	0.00997293	Gclc	glutamate-cysteine ligase, catalytic subunit
2531	ENSMUSG00000059939	601.997	-0.847874	0.305281	-2.77736	0.00548027	0.0366918	9430015G10Rik	RIKEN cDNA 9430015G10 gene
330	ENSMUSG00000018899	972.447	-0.849857	0.299101	-2.84137	0.00449201	0.0316246	Irf1	interferon regulatory factor 1
664	ENSMUSG00000022610	1142.4	-0.849921	0.23624	-3.5977	0.000321041	0.00385503	Mapk12	mitogen-activated protein kinase 12
2422	ENSMUSG00000054808	14227.2	-0.852012	0.181386	-4.69722	2.6372e-06	6.71087e-05	Actn4	actinin alpha 4
1708	ENSMUSG00000035914	3648.4	-0.852042	0.193857	-4.3952	1.10672e-05	0.000224382	Cd276	CD276 antigen
1269	ENSMUSG00000029833	5061.2	-0.853323	0.220461	-3.87063	0.000108555	0.00156147	Trim24	tripartite motif-containing 24
559	ENSMUSG00000021466	5771.18	-0.853463	0.212017	-4.02545	5.68658e-05	0.000918471	Ptch1	patched 1
2098	ENSMUSG00000042873	1043.2	-0.853605	0.346726	-2.4619	0.0138202	0.0727978	Lhfpl4	lipoma HMGIC fusion partner-like protein 4
2242	ENSMUSG00000047879	3653.9	-0.854625	0.211314	-4.04433	5.24723e-05	0.000857697	Usp14	ubiquitin specific peptidase 14
2417	ENSMUSG00000054693	11609.6	-0.855945	0.17675	-4.8427	1.28088e-06	3.55034e-05	Adam10	a disintegrin and metallopeptidase domain 10
997	ENSMUSG00000026648	406.303	-0.856652	0.304609	-2.8123	0.0049189	0.0338453	Dclre1c	DNA cross-link repair 1C
1136	ENSMUSG00000028348	2231.69	-0.858738	0.232205	-3.69819	0.000217145	0.00278356	Cavin4	caveolae associated 4
2120	ENSMUSG00000043587	636.691	-0.859244	0.277652	-3.09468	0.00197023	0.0164066	Pxylp1	2-phosphoxylose phosphatase 1
2234	ENSMUSG00000047757	399.288	-0.859261	0.334451	-2.56917	0.0101943	0.05836	Fancb	Fanconi anemia, complementation group B
1680	ENSMUSG00000035354	1769.69	-0.859715	0.23142	-3.71495	0.00020324	0.00262798	Uvrag	UV radiation resistance associated gene
1585	ENSMUSG00000033735	1381.65	-0.859886	0.223505	-3.84727	0.00011944	0.00169486	Spr	sepiapterin reductase
1979	ENSMUSG00000040269	365.58	-0.86015	0.296601	-2.90002	0.00373139	0.0271365	Mrps28	mitochondrial ribosomal protein S28
933	ENSMUSG00000025817	2868.11	-0.863098	0.253059	-3.41065	0.000648071	0.00683853	Nudt5	nudix (nucleoside diphosphate linked moiety X)-type motif 5
1196	ENSMUSG00000029062	2056.28	-0.863928	0.254402	-3.39592	0.000683982	0.00715391	Cdk11b	cyclin-dependent kinase 11B
2086	ENSMUSG00000042632	1286.93	-0.865779	0.283721	-3.05151	0.0022769	0.0182915	Pla2g6	phospholipase A2, group VI
450	ENSMUSG00000020844	4016.73	-0.866983	0.270096	-3.2099	0.0013278	0.0120401	Nxn	nucleoredoxin
1685	ENSMUSG00000035439	1576.04	-0.867861	0.324497	-2.67448	0.00748453	0.0464469	Haus8	4HAUS augmin-like complex, subunit 8
1530	ENSMUSG00000032601	4749.36	-0.868315	0.211925	-4.09727	4.18045e-05	0.000704388	Prkar2a	protein kinase, cAMP dependent regulatory, type II alpha
1381	ENSMUSG00000031242	888.364	-0.868598	0.27728	-3.13256	0.00173286	0.0147721	2610002M06Rik	RIKEN cDNA 2610002M06 gene
2616	ENSMUSG00000064254	364.452	-0.870591	0.334202	-2.60499	0.00918782	0.0541637	Ethe1	ethylmalonic encephalopathy 1
1088	ENSMUSG00000027660	2296.61	-0.870905	0.241381	-3.60801	0.000308558	0.00372478	Skil	SKI-like
2210	ENSMUSG00000047037	618.395	-0.871914	0.248407	-3.51003	0.000448064	0.00506854	Nipa1	non imprinted in Prader-Willi/Angelman syndrome 1 homolog (human)
1672	ENSMUSG00000035199	6172.84	-0.872656	0.282272	-3.09154	0.0019912	0.0165409	Arl6ip5	ADP-ribosylation factor-like 6 interacting protein 5
2583	ENSMUSG00000062373	3231.58	-0.873079	0.199936	-4.3668	1.26081e-05	0.000251517	Tmem65	transmembrane protein 65
1026	ENSMUSG00000026946	311.85	-0.874871	0.345797	-2.53001	0.0114058	0.0632603	Nmi	N-myc (and STAT) interactor
676	ENSMUSG00000022748	709.049	-0.877302	0.265721	-3.30159	0.000961382	0.00932384	Cmss1	cms small ribosomal subunit 1
1146	ENSMUSG00000028487	946.943	-0.878868	0.255483	-3.44003	0.000581642	0.00626698	Bnc2	basonuclin 2
2597	ENSMUSG00000063296	342.396	-0.879442	0.339704	-2.58885	0.00962977	0.0561538	Tmem117	transmembrane protein 117
1318	ENSMUSG00000030447	6283.19	-0.884726	0.199103	-4.44356	8.84813e-06	0.000185444	Cyfip1	cytoplasmic FMR1 interacting protein 1
2832	ENSMUSG00000090523	594.247	-0.885172	0.296264	-2.98778	0.00281009	0.0216094	Gypc	glycophorin C
1090	ENSMUSG00000027663	1320.86	-0.885778	0.252942	-3.5019	0.000461948	0.00519976	Zmat3	zinc finger matrin type 3
2257	ENSMUSG00000048572	1691.11	-0.886756	0.362615	-2.44545	0.0144673	0.0749144	Tmem252	transmembrane protein 252
740	ENSMUSG00000024014	1863.78	-0.888656	0.30008	-2.96139	0.00306249	0.0232239	Pim1	proviral integration site 1
623	ENSMUSG00000022246	2682.03	-0.892212	0.226318	-3.94229	8.07079e-05	0.00122134	Rai14	retinoic acid induced 14
913	ENSMUSG00000025477	2243.5	-0.892952	0.288572	-3.09439	0.0019722	0.016413	Inpp5a	inositol polyphosphate-5-phosphatase A
901	ENSMUSG00000025324	1840.49	-0.893355	0.234329	-3.81239	0.00013763	0.00190549	Atp10a	ATPase, class V, type 10A
2283	ENSMUSG00000049577	349.041	-0.894259	0.313141	-2.85577	0.00429328	0.0304925	Zfpm1	zinc finger protein, multitype 1
1145	ENSMUSG00000028480	1518.98	-0.894876	0.275053	-3.25347	0.00114005	0.0106649	Glipr2	GLI pathogenesis-related 2
786	ENSMUSG00000024400	3037.3	-0.895047	0.250233	-3.57685	0.000347755	0.00414666	Wdr33	WD repeat domain 33
2757	ENSMUSG00000078348	3247.97	-0.896155	0.284822	-3.14636	0.00165314	0.0142345	Sf3b5	splicing factor 3b, subunit 5
2365	ENSMUSG00000052397	3296.07	-0.89659	0.19713	-4.54822	5.41024e-06	0.000122402	Ezr	ezrin
1116	ENSMUSG00000028035	2367.67	-0.896635	0.239351	-3.74611	0.000179594	0.00237346	Dnajb4	DnaJ heat shock protein family (Hsp40) member B4
2164	ENSMUSG00000045211	391.862	-0.897288	0.348631	-2.57375	0.0100603	0.057957	Nudt18	nudix (nucleoside diphosphate linked moiety X)-type motif 18
18	ENSMUSG00000000631	8302.9	-0.897991	0.195991	-4.58179	4.61023e-06	0.000107752	Myo18a	myosin XVIIIA
1005	ENSMUSG00000026688	547.902	-0.898057	0.294651	-3.04787	0.00230468	0.0184821	Mgst3	microsomal glutathione S-transferase 3
2093	ENSMUSG00000042770	1713.33	-0.898612	0.230449	-3.8994	9.64332e-05	0.00140486	Hebp1	heme binding protein 1
945	ENSMUSG00000025969	26778.8	-0.901066	0.199922	-4.5071	6.57198e-06	0.000144615	Nrp2	neuropilin 2
1371	ENSMUSG00000031119	3592.8	-0.901258	0.197223	-4.56975	4.88311e-06	0.000112971	Gpc4	glypican 4
2022	ENSMUSG00000041324	2356.93	-0.903284	0.225962	-3.99751	6.40127e-05	0.00100789	Inhba	inhibin beta-A
2729	ENSMUSG00000074305	8870.47	-0.903521	0.254683	-3.54763	0.000388715	0.00456531	Peak1	pseudopodium-enriched atypical kinase 1
1609	ENSMUSG00000034275	1065.37	-0.906548	0.234845	-3.86019	0.000113297	0.00161439	Igsf9b	immunoglobulin superfamily, member 9B
1253	ENSMUSG00000029669	712.258	-0.906641	0.292684	-3.09768	0.00195041	0.0163011	Tspan12	tetraspanin 12
725	ENSMUSG00000023805	1094.67	-0.907469	0.311461	-2.91359	0.00357297	0.0262395	Synj2	synaptojanin 2
1004	ENSMUSG00000026672	2599.39	-0.907546	0.243283	-3.73042	0.000191162	0.00250454	Optn	optineurin
[truncated: 908 more rows]
