# Supplementary material for: Growth deficiency in a mouse model of Kabuki syndrome 2 bears mechanistic similarities to Kabuki syndrome 1
Source: PLoS Genet. 2024 Jun 10;20(6):e1011310. doi: 10.1371/journal.pgen.1011310 (PMC11192384; doi:10.1371/journal.pgen.1011310)
Supplement: S1 Data — (XLSX) [file pgen.1011310.s020.xlsx]

## Sheet: Fig 1B
+/+	+/+	+/+	+/+	+/+	+/+	+/+	+/+	+/+	+/+	+/+	+/+	+/+	+/+	+/+	tm1d/+	tm1d/+	tm1d/+	tm1d/+	tm1d/+	tm1d/+	tm1d/+	tm1d/+	tm1d/+	tm1d/+	tm1d/+	tm1d/+	tm1d/+	tm1d/+	tm1d/+
16.7	19.2	20	18.2	19.4	17	17.7	16	16	18	18.4	18.7	18.6	18	17.4	16.3	17.8	16.8	18.1	15.1	18.3	16	15.5	15	18.8	16.3	18	14.4	16.5	16.6

## Sheet: Fig 1C
+/+	+/+	+/+	+/+	+/+	+/+	+/+	+/+	+/+	+/+	+/+	+/+	+/+	+/+	+/+	+/+	tm1d/+	tm1d/+	tm1d/+	tm1d/+	tm1d/+	tm1d/+	tm1d/+	tm1d/+	tm1d/+	tm1d/+	tm1d/+	tm1d/+	tm1d/+	tm1d/+	tm1d/+
9.4	9.2	8.9	9.4	9.1	9	8.5	8.9	8.1	8.8	8.7	9	8.9	9	9	8.9	9	8.4	8.5	8.5	8.7	8.6	9	8.8	8	8.4	8.3	8.3	8.9	8.4	8.2

## Sheet: Fig 2A
+/+	+/+	+/+	+/+	+/+	+/+	+/+	+/+	+/+	+/+	+/+	+/+	+/+	+/+	+/+	+/+	tm1d/+	tm1d/+	tm1d/+	tm1d/+	tm1d/+	tm1d/+	tm1d/+	tm1d/+	tm1d/+	tm1d/+	tm1d/+	tm1d/+	tm1d/+	tm1d/+	tm1d/+
14.55	13.8	13.99	14.89	14.06	14.37	13.85	14.12	14.29	13.4	14	14.42	14.42	14.53	14.36	14.54	13.46	13.49	13.75	14.09	13.15	14.23	13.31	14.02	13.37	13.16	13.69	13.91	14.35	13.72	13.39

## Sheet: Fig 2B
+/+	+/+	+/+	+/+	+/+	+/+	+/+	+/+	+/+	+/+	+/+	+/+	+/+	+/+	+/+	+/+	tm1d/+	tm1d/+	tm1d/+	tm1d/+	tm1d/+	tm1d/+	tm1d/+	tm1d/+	tm1d/+	tm1d/+	tm1d/+	tm1d/+	tm1d/+	tm1d/+	tm1d/+
17.57	16.38	16.85	17.77	16.52	17.38	17.37	17.35	16.81	16.46	16.72	17.11	17.74	17.29	17.36	17.62	16.76	16.53	16.7	16.75	15.91	16.67	16.22	17.03	16.23	16.36	17.03	16.48	17.34	16.7	16.74

## Sheet: Fig 2F
+/+	+/+	+/+	+/+	+/+	+/+	+/+	+/+	+/+	+/+	+/+	+/+	tm1d/+	tm1d/+	tm1d/+	tm1d/+	tm1d/+	tm1d/+	tm1d/+	tm1d/+	tm1d/+	tm1d/+	tm1d/+	tm1d/+
1.74551	1.58074	1.48818	1.70949	1.67592	1.64298	1.46412	1.51864	1.41936	1.49872	1.66887	1.75499	1.43183	1.42545	1.51304	1.70312	1.54268	1.33682	1.26683	1.40627	1.24114	1.29044	1.42785	1.60677

## Sheet: Fig 2G
+/+	+/+	+/+	+/+	+/+	+/+	+/+	+/+	+/+	+/+	+/+	+/+	tm1d/+	tm1d/+	tm1d/+	tm1d/+	tm1d/+	tm1d/+	tm1d/+	tm1d/+	tm1d/+	tm1d/+	tm1d/+	tm1d/+
147.95	137.39	143.63	145.65	149.93	145.91	142.87	149.8	141.14	148.21	159.66	164.25	142	132.03	154.6	139.4	142.52	145.45	145.61	158.77	149.43	145.97	164.44	163.7

## Sheet: Fig  2H
+/+	+/+	+/+	+/+	+/+	+/+	+/+	+/+	+/+	+/+	+/+	+/+	tm1d/+	tm1d/+	tm1d/+	tm1d/+	tm1d/+	tm1d/+	tm1d/+	tm1d/+	tm1d/+	tm1d/+	tm1d/+	tm1d/+
38.6008	38.2542	41.1153	38.8426	40.5574	39.491	41.013	42.0086	41.2651	41.5108	42.4874	42.7068	40.7283	38.216	42.4708	37.0326	39.5643	43.1217	43.6799	45.2068	45.2753	43.3937	46.0567	43.7119

## Sheet: Fig 2I
+/+	+/+	+/+	+/+	+/+	+/+	+/+	+/+	+/+	+/+	+/+	+/+	tm1d/+	tm1d/+	tm1d/+	tm1d/+	tm1d/+	tm1d/+	tm1d/+	tm1d/+	tm1d/+	tm1d/+	tm1d/+	tm1d/+
13.3525	9.84417	12.6455	14.7376	13.3531	13.2653	10.3553	9.9163	10.322	12.9476	12.2985	8.96199	17.0777	14.0124	15.0954	11.6173	16.3975	14.3816	12.3401	12.0134	11.0203	12.6269	12.525	14.2942

## Sheet: Fig 2J
+/+	+/+	+/+	+/+	+/+	+/+	+/+	+/+	+/+	+/+	+/+	+/+	tm1d/+	tm1d/+	tm1d/+	tm1d/+	tm1d/+	tm1d/+	tm1d/+	tm1d/+	tm1d/+	tm1d/+	tm1d/+	tm1d/+
2.64607	2.17702	2.58852	2.92572	2.71448	2.68293	2.20547	2.19328	2.25173	2.5898	2.51093	1.98451	3.27192	2.67315	2.99507	2.14957	3.08966	2.8116	2.60247	2.40622	2.28567	2.59101	2.48898	2.71881

## Sheet: Fig 2K
+/+	+/+	+/+	+/+	+/+	+/+	+/+	+/+	+/+	+/+	+/+	+/+	tm1d/+	tm1d/+	tm1d/+	tm1d/+	tm1d/+	tm1d/+	tm1d/+	tm1d/+	tm1d/+	tm1d/+	tm1d/+	tm1d/+
50.46	45.22	48.85	50.37	49.19	49.44	46.95	45.21	45.85	49.99	48.98	45.16	52.19	52.42	50.4	54.04	53.07	51.15	47.42	49.93	48.21	48.73	50.32	52.57

[truncated: 14 more sheets: Fig 3B, Fig 3C, Fig 3D, Fig 3E, Fig 4D, SF1, SF2, SF4A, SF4B, SF4D, SF4F, SF5, SF7B, SF7D]
